# Supplementary material for: Long-range linkage disequilibrium in French beef cattle breeds
Source: Genet Sel Evol. 2021 Jul 23;53:63. doi: 10.1186/s12711-021-00657-8 (PMC8306006; doi:10.1186/s12711-021-00657-8)
Supplement: Supplementary file 4 — Additional file 4: Tables S4–S6. Mean linkage disequilibrium (r2) according to physical distance ranges in 500-kb windows in Charolaise (Table S4), Limousine (Table S5) and Blonde d’Aquitaine (Table S6). [file 12711_2021_657_MOESM4_ESM.xlsx]

## Sheet: CHA
Additional file 4 Table S4: Mean r² according to physical distance ranges in a window of 500 kb in the Charolaise (CHA) breed
Breed	Distance range (kb)	Number of SNP pairs	Mean r²	Median	SD
CHA	0-15	2440476	0.5	0.439	0.38
CHA	15-30	2250238	0.31	0.178	0.321
CHA	30-45	2158797	0.228	0.112	0.272
CHA	45-60	2114083	0.182	0.083	0.236
CHA	60-75	2080590	0.151	0.066	0.208
CHA	75-90	2062789	0.13	0.056	0.185
CHA	90-105	2048578	0.114	0.049	0.167
CHA	105-120	2041312	0.102	0.044	0.153
CHA	120-135	2026940	0.093	0.04	0.141
CHA	135-150	2022062	0.086	0.037	0.131
CHA	150-165	2016280	0.08	0.035	0.121
CHA	165-180	2004384	0.075	0.033	0.114
CHA	180-195	1999863	0.072	0.032	0.109
CHA	195-210	1996748	0.069	0.031	0.104
CHA	210-225	1992516	0.066	0.03	0.099
CHA	225-240	1990018	0.063	0.029	0.095
CHA	240-255	1988522	0.061	0.028	0.091
CHA	255-270	1986997	0.059	0.027	0.088
CHA	270-285	1984505	0.058	0.027	0.085
CHA	285-300	1980674	0.056	0.026	0.082
CHA	300-315	1976891	0.055	0.026	0.08
CHA	315-330	1974203	0.054	0.025	0.078
CHA	330-345	1973732	0.052	0.025	0.076
CHA	345-360	1972602	0.051	0.024	0.074
CHA	360-375	1966747	0.051	0.024	0.073
CHA	375-390	1970589	0.05	0.024	0.072
CHA	390-405	1964275	0.049	0.023	0.07
CHA	405-420	1961089	0.048	0.023	0.068
CHA	420-435	1958196	0.048	0.023	0.067
CHA	435-450	1959310	0.047	0.023	0.067
CHA	450-465	1955828	0.046	0.022	0.066
CHA	465-480	1952831	0.046	0.022	0.065
CHA	480-495	1951935	0.045	0.022	0.064
CHA	495-500	648924	0.045	0.021	0.064

## Sheet: LIM
Additional file 4 Table S5 : Mean r² according to physical distance ranges in a window of 500 kb in the Limousin (LIM) breed
Breed	Distance range (kb)	Number of SNP pairs	Mean r²	Median	SD
LIM	0-15	2291936	0.5	0.438	0.381
LIM	15-30	2111170	0.31	0.177	0.321
LIM	30-45	2023896	0.228	0.11	0.272
LIM	45-60	1981189	0.181	0.081	0.235
LIM	60-75	1950781	0.15	0.064	0.207
LIM	75-90	1933872	0.128	0.054	0.185
LIM	90-105	1922387	0.113	0.047	0.168
LIM	105-120	1914253	0.1	0.042	0.153
LIM	120-135	1900851	0.091	0.038	0.141
LIM	135-150	1895781	0.083	0.035	0.13
LIM	150-165	1890401	0.078	0.033	0.121
LIM	165-180	1879723	0.073	0.031	0.114
LIM	180-195	1874749	0.069	0.029	0.108
LIM	195-210	1871168	0.065	0.028	0.102
LIM	210-225	1869327	0.062	0.027	0.097
LIM	225-240	1865574	0.06	0.026	0.093
LIM	240-255	1864083	0.057	0.025	0.089
LIM	255-270	1863097	0.055	0.024	0.085
LIM	270-285	1860815	0.053	0.024	0.082
LIM	285-300	1857189	0.052	0.023	0.079
LIM	300-315	1853819	0.05	0.023	0.077
LIM	315-330	1850763	0.049	0.022	0.074
LIM	330-345	1849128	0.048	0.022	0.072
LIM	345-360	1846904	0.047	0.021	0.07
LIM	360-375	1843188	0.046	0.021	0.068
LIM	375-390	1846289	0.045	0.021	0.067
LIM	390-405	1839286	0.044	0.02	0.065
LIM	405-420	1837188	0.043	0.02	0.064
LIM	420-435	1835327	0.043	0.02	0.063
LIM	435-450	1834588	0.042	0.019	0.062
LIM	450-465	1832565	0.041	0.019	0.06
LIM	465-480	1829636	0.041	0.019	0.059
LIM	480-495	1830230	0.04	0.019	0.059
LIM	495-500	608594	0.04	0.018	0.058

## Sheet: BLA
Additional file 4 Table S6: Mean r² according to physical distance ranges in a window of 500 kb in the Blonde d'Aquitaine (BLA) breed
Breed	Distance range (kb)	Number of SNP pairs	Mean r²	Median	SD
BLA	0-15	2485643	0.502	0.445	0.381
BLA	15-30	2285837	0.313	0.183	0.322
BLA	30-45	2191422	0.232	0.116	0.273
BLA	45-60	2147202	0.186	0.086	0.237
BLA	60-75	2112863	0.155	0.07	0.209
BLA	75-90	2093616	0.134	0.059	0.187
BLA	90-105	2081068	0.119	0.052	0.17
BLA	105-120	2072795	0.107	0.046	0.156
BLA	120-135	2059034	0.097	0.043	0.144
BLA	135-150	2054071	0.09	0.04	0.133
BLA	150-165	2049321	0.084	0.037	0.125
BLA	165-180	2036994	0.079	0.035	0.117
BLA	180-195	2032712	0.075	0.034	0.111
BLA	195-210	2028773	0.072	0.033	0.106
BLA	210-225	2024925	0.069	0.032	0.101
BLA	225-240	2020247	0.067	0.031	0.097
BLA	240-255	2018957	0.064	0.03	0.094
BLA	255-270	2016939	0.063	0.029	0.091
BLA	270-285	2015673	0.061	0.028	0.088
BLA	285-300	2010952	0.059	0.028	0.085
BLA	300-315	2008304	0.058	0.028	0.083
BLA	315-330	2005440	0.057	0.027	0.081
BLA	330-345	2004757	0.056	0.027	0.079
BLA	345-360	2001662	0.055	0.026	0.077
BLA	360-375	1996476	0.054	0.026	0.076
BLA	375-390	1998870	0.053	0.025	0.074
BLA	390-405	1993339	0.052	0.025	0.073
BLA	405-420	1992096	0.052	0.025	0.072
BLA	420-435	1988612	0.051	0.025	0.071
BLA	435-450	1990006	0.05	0.024	0.07
BLA	450-465	1985209	0.05	0.024	0.069
BLA	465-480	1982091	0.049	0.024	0.069
BLA	480-495	1981199	0.049	0.024	0.068
BLA	495-500	658485	0.049	0.023	0.067
