# Supplementary material for: Long-range linkage disequilibrium in French beef cattle breeds
Source: Genet Sel Evol. 2021 Jul 23;53:63. doi: 10.1186/s12711-021-00657-8 (PMC8306006; doi:10.1186/s12711-021-00657-8)
Supplement: Supplementary file 5 — Additional file 5: Tables S7–S9. Mean linkage disequilibrium (r2) on each autosome (1–29) in 500-kb windows. Number of SNP pairs per chromosome, mean r2, standard deviation (sd), percent of SNP pairs with LD superior to 0.2 (% r2 > 0.2), and percent of SNP pairs with high LD (% r2 > 0.8) in Charolaise (Table S7), Limousine (Table S8) and Blonde d’Aquitaine (Table S9). [file 12711_2021_657_MOESM5_ESM.xlsx]

## Sheet: CHA
Additional file 5 : Table S7: Mean linkage disequilibrium (r²) on each autosome (1-29) in a window of 500 kb for Charolaise breed
BTA	Number of SNP pairs	Mean r²	SD	% r² > 0.2	% r² > 0.8
1	4087433	0.107	0.192	14.155	2.736
2	3500366	0.11	0.193	14.545	2.799
3	3193230	0.104	0.183	13.672	2.446
4	3184079	0.108	0.187	14.399	2.587
5	2931539	0.117	0.2	16.334	3.026
6	3311978	0.113	0.193	15.155	2.827
7	2976472	0.116	0.192	15.92	2.667
8	2105942	0.111	0.191	15.225	2.642
9	2780992	0.11	0.192	14.669	2.725
10	3041186	0.097	0.175	12.621	2.096
11	3159955	0.112	0.194	15.017	2.795
12	2434823	0.101	0.182	13.204	2.444
13	1617317	0.096	0.174	12.041	2.16
14	1620704	0.121	0.203	16.707	3.161
15	2281351	0.104	0.181	13.684	2.315
16	2312807	0.1	0.181	12.769	2.366
17	2244746	0.091	0.171	11.443	2.022
18	1996979	0.098	0.174	12.582	2.125
19	1919839	0.098	0.171	12.774	1.974
20	2245910	0.101	0.18	12.971	2.306
21	2039882	0.1	0.181	12.73	2.41
22	1973690	0.092	0.174	11.493	2.15
23	1539707	0.086	0.159	10.468	1.579
24	1726095	0.103	0.18	13.612	2.337
25	1369788	0.079	0.154	9.119	1.579
26	1593650	0.087	0.165	10.535	1.854
27	1358321	0.088	0.164	10.901	1.842
28	1378802	0.091	0.163	11.347	1.785
29	1445941	0.087	0.162	10.624	1.776

## Sheet: LIM
Additional file 5 : Table S8: Mean linkage disequilibrium (r²) on each autosome (1-29) in a window of 500 kb for Limousine breed
BTA	Number of SNP pairs	Mean r²	SD	% r² > 0.2	% r² > 0.8
1	3801924	0.108	0.193	14.456	2.826
2	3092106	0.116	0.199	16	2.948
3	3051226	0.103	0.189	13.556	2.738
4	3028873	0.104	0.188	13.739	2.54
5	2844169	0.107	0.192	14.254	2.743
6	3137443	0.109	0.193	14.487	2.814
7	2715915	0.11	0.194	14.707	2.769
8	1981494	0.102	0.188	13.223	2.614
9	2626806	0.103	0.189	13.389	2.642
10	2810509	0.097	0.177	12.632	2.212
11	2997624	0.105	0.192	13.861	2.801
12	2239733	0.094	0.179	11.907	2.329
13	1607105	0.088	0.17	10.811	2.078
14	1603198	0.112	0.195	15.429	2.745
15	2131029	0.097	0.177	12.471	2.229
16	2162540	0.093	0.181	11.774	2.368
17	2077881	0.096	0.178	12.352	2.24
18	1892201	0.092	0.175	11.322	2.216
19	1818072	0.083	0.164	9.831	1.902
20	2101141	0.098	0.182	12.358	2.485
21	1832547	0.098	0.183	12.591	2.383
22	1821439	0.088	0.171	10.808	2.061
23	1473209	0.086	0.164	10.842	1.759
24	1676031	0.092	0.173	11.402	2.128
25	1259723	0.08	0.157	9.452	1.638
26	1482130	0.087	0.165	10.94	1.846
27	1279153	0.085	0.163	10.411	1.831
28	1267812	0.087	0.163	10.763	1.788
29	1346714	0.089	0.165	10.986	1.885

## Sheet: BLA
Additional file 5 : Table S9: Mean linkage disequilibrium (r²) on each autosome (1-29) in a window of 500 kb for Blonde d'Aquitaine breed
BTA	Number of SNP pairs	Mean r²	SD	% r² > 0.2	% r² > 0.8
1	4122020	0.121	0.199	16.824	2.91
2	3437577	0.121	0.2	17.063	2.973
3	3254345	0.108	0.185	14.485	2.479
4	3240967	0.114	0.191	15.706	2.634
5	3036188	0.12	0.199	16.623	2.884
6	3488751	0.116	0.196	15.903	2.897
7	3029537	0.119	0.195	16.667	2.778
8	2112258	0.117	0.195	16.312	2.802
9	2832496	0.108	0.19	14.393	2.679
10	3087515	0.101	0.177	13.387	2.113
11	3163289	0.118	0.198	16.316	2.874
12	2403841	0.105	0.185	13.812	2.51
13	1642089	0.103	0.178	13.582	2.262
14	1748643	0.111	0.188	15.002	2.493
15	2339813	0.109	0.185	14.792	2.395
16	2381714	0.104	0.185	13.719	2.522
17	2221068	0.105	0.179	14.05	2.176
18	2048780	0.099	0.175	12.904	2.188
19	1985024	0.091	0.166	11.507	1.831
20	2247273	0.103	0.179	13.589	2.263
21	2048883	0.106	0.185	14.195	2.46
22	1936624	0.101	0.179	13.215	2.231
23	1560124	0.093	0.164	11.91	1.775
24	1782906	0.103	0.178	13.686	2.244
25	1398557	0.086	0.158	10.397	1.655
26	1630199	0.094	0.168	12.273	1.851
27	1378196	0.095	0.166	12.581	1.831
28	1371748	0.09	0.162	11.303	1.662
29	1489156	0.094	0.165	12.198	1.784
