# Supplementary material for: Long-range linkage disequilibrium in French beef cattle breeds
Source: Genet Sel Evol. 2021 Jul 23;53:63. doi: 10.1186/s12711-021-00657-8 (PMC8306006; doi:10.1186/s12711-021-00657-8)
Supplement: Supplementary file 11 — Additional file 11: Tables S13–S15. List of large haplotype blocks in the Charolaise (Table S13), Limousine (Table S14) and Blonde d’Aquitaine (Table S15) breeds. [file 12711_2021_657_MOESM11_ESM.xlsx]

## Sheet: CHA
Additionnal file 11 Table S13 List of large haplotype blocks in Charolais breed.
chromosome	start position	end position	size(kb)	Number of SNP
2	71483901	72046564	562.664	58
5	55539646	56117564	577.919	48
5	56132679	57266668	1133.99	47
5	57544539	58113018	568.48	21
5	58502461	59519580	1017.12	48
5	76218293	76918434	700.142	111
6	75821087	76418078	596.992	150
7	8829776	9522688	692.913	13
7	49995470	50820465	824.996	71
7	51785251	52342418	557.168	105
9	63646261	64149527	503.267	99
12	25940753	26456487	515.735	30
12	37550336	38084544	534.209	38
12	40973689	41529245	555.557	87
14	21431866	22353534	921.669	49
14	22389065	23656273	1267.21	96
15	81773	727300	645.528	55
21	638480	1255006	616.527	16
23	336748	1040661	703.914	96
29	38065526	38676467	610.942	21

## Sheet: LIM
Additionnal file 11 Table S14 List of large haplotype blocks in Limousin breed.
chromosome	start position	end position	size(kb)	Number of SNP
3	14967269	15486146	518.878	201
5	76301123	76805387	504.265	75
6	75607944	76230955	623.012	161
6	78293962	78801494	507.533	83
6	79638608	80140791	502.184	194
7	49912242	50857210	944.969	67
12	41020278	41660476	640.199	95
12	71865658	72476204	610.547	4
15	204404	790710	586.307	47
15	84070432	84804908	734.477	29
21	1113112	1749155	636.044	7
21	31421511	31963304	541.794	46
23	26021	1033295	1007.28	104

## Sheet: BLA
Additionnal file 11 Table S15 List of large haplotype blocks in Blonde d'Aquitaine breed.
chromosome	start position	end position	size(kb)	Number of SNP
1	102932902	103442322	509.421	113
2	71503166	72064836	561.671	54
6	75621675	76431396	809.722	188
7	41585477	42096163	510.687	83
7	50198388	50820465	622.078	52
12	41122087	41660476	538.39	100
12	71865658	72476204	610.547	4
15	566484	1134194	567.711	41
23	26021	1020504	994.484	117
