# Supplementary material for: Long-range linkage disequilibrium in French beef cattle breeds
Source: Genet Sel Evol. 2021 Jul 23;53:63. doi: 10.1186/s12711-021-00657-8 (PMC8306006; doi:10.1186/s12711-021-00657-8)
Supplement: Supplementary file 12 — Additional file 12: Tables S16–S18. List of LRLD events identified in the Limousine (Table S16), Charolaise (Table S17) and Blonde d’Aquitaine (Table S18) breeds. Each table show the r2 threshold, the pair of blocks number (LRLD number), breed, chromosome (chr), start position of block 1 (start_block1), end position of block 1 (stop_block1), start position of block 2 (start_block2), end position of block 2 (stop_block2) and distance between blocks. [file 12711_2021_657_MOESM12_ESM.xlsx]

## Sheet: LIM
Additional file 12 Table S16: List of LRLD events identified in Limousine (LIM) breeds
r2 threshold	LRLD number	breed	chr	start_block1	stop_block1	start_block2	stop_block2	Distance between blocks
0.8	1	LIM	1	64316563	64404837	66223424	66468592	1818587
0.8	2	LIM	2	73155334	73297560	75082854	75213562	1785294
0.8	3	LIM	5	33511195	33537018	35266523	35444599	1729505
0.8	4	LIM	9	1597234	1615435	2719228	2819783	1103793
0.8	5	LIM	9	42791478	42872069	47237260	47244581	4365191
0.8	6	LIM	9	42889827	42903770	47237260	47244581	4333490
0.8	7	LIM	10	39086922	39142466	40442828	40517970	1300362
0.8	8	LIM	16	48550327	48554269	49749293	49784979	1195024
0.8	9	LIM	16	48566070	48584407	49749293	49784979	1164886
0.8	10	LIM	16	48604904	48645579	49749293	49784979	1103714
0.8	11	LIM	17	30153280	30241073	32201652	32209195	1960579
0.8	12	LIM	17	58201233	58275550	59295225	59301796	1019675
0.8	13	LIM	20	21999297	22132922	24224918	24243254	2091996
0.8	14	LIM	26	50253644	50278910	51379539	51403523	1100629
0.8	15	LIM	26	50408575	50428714	51536112	51575536	1107398
0.6	1	LIM	1	11418770	11462748	13157858	13253220	1695110
0.6	2	LIM	1	11844213	11945347	14526457	14559148	2581110
0.6	3	LIM	1	11844213	11945347	14629667	14701801	2684320
0.6	4	LIM	1	13157858	13253220	15710459	15784835	2457239
0.6	5	LIM	1	14868283	14913206	16072425	16078141	1159219
0.6	6	LIM	1	31445001	31517944	32844645	32866434	1326701
0.6	7	LIM	1	64316563	64404837	66223424	66468592	1818587
0.6	8	LIM	1	69877286	70065629	71596278	71720756	1530649
0.6	9	LIM	1	81719738	81755846	83111663	83316815	1355817
0.6	10	LIM	1	81719738	81755846	83643173	83671990	1887327
0.6	11	LIM	1	81719738	81755846	83685363	83913250	1929517
0.6	12	LIM	1	82248653	82325122	83643173	83671990	1318051
0.6	13	LIM	1	82248653	82325122	83685363	83913250	1360241
0.6	14	LIM	1	128756892	128798486	132670734	132933576	3872248
0.6	15	LIM	1	128756892	128798486	132578863	132635025	3780377
0.6	16	LIM	1	130314137	130468400	132670734	132933576	2202334
0.6	17	LIM	1	130314137	130468400	132578863	132635025	2110463
0.6	18	LIM	1	130473510	130706286	132670734	132933576	1964448
0.6	19	LIM	1	130473510	130706286	132578863	132635025	1872577
0.6	20	LIM	1	136839788	136940157	138298365	138489892	1358208
0.6	21	LIM	1	136998843	137069613	138298365	138489892	1228752
0.6	22	LIM	1	140466041	140477547	143067460	143093430	2589913
0.6	23	LIM	1	140619419	140633970	141873461	141901505	1239491
0.6	24	LIM	1	140619419	140633970	143067460	143093430	2433490
0.6	25	LIM	1	140634976	140670650	143067460	143093430	2396810
0.6	26	LIM	1	140680333	140710729	143067460	143093430	2356731
0.6	27	LIM	1	140746071	140755712	141873461	141901505	1117749
0.6	28	LIM	2	791182	901377	3193020	3230015	2291643
0.6	29	LIM	2	791182	901377	3672935	3735840	2771558
0.6	30	LIM	2	941405	953218	2073647	2228777	1120429
0.6	31	LIM	2	941405	953218	3193020	3230015	2239802
0.6	32	LIM	2	1614673	1647935	3811923	3833437	2163988
0.6	33	LIM	2	1757021	1812806	3325739	3430342	1512933
0.6	34	LIM	2	8936176	8976024	10417528	10564002	1441504
0.6	35	LIM	2	35766404	35803271	37227969	37343526	1424698
0.6	36	LIM	2	35804918	35881072	37227969	37343526	1346897
0.6	37	LIM	2	53846641	53859207	55268421	55294149	1409214
0.6	38	LIM	2	53846641	53859207	59153828	59199942	5294621
0.6	39	LIM	2	64151841	64219336	65813784	65877737	1594448
0.6	40	LIM	2	73155334	73297560	75082854	75213562	1785294
0.6	41	LIM	2	76879700	76883457	79747043	79765908	2863586
0.6	42	LIM	2	76879700	76883457	79784925	79835287	2901468
0.6	43	LIM	2	77493230	77637658	79747043	79765908	2109385
0.6	44	LIM	2	77493230	77637658	79784925	79835287	2147267
0.6	45	LIM	2	77493230	77637658	79840245	79857286	2202587
0.6	46	LIM	2	77493230	77637658	79859106	79910391	2221448
0.6	47	LIM	2	77649484	77729813	79747043	79765908	2017230
0.6	48	LIM	2	77649484	77729813	79784925	79835287	2055112
0.6	49	LIM	2	77649484	77729813	79840245	79857286	2110432
0.6	50	LIM	2	77649484	77729813	79859106	79910391	2129293
0.6	51	LIM	2	85789723	85817520	87184537	87377339	1367017
0.6	52	LIM	2	90573473	90594190	91854841	91857607	1260651
0.6	53	LIM	2	104630143	104703603	107456224	107466867	2752621
0.6	54	LIM	2	104630143	104703603	106807338	106886039	2103735
0.6	55	LIM	2	105161039	105222977	107456224	107466867	2233247
0.6	56	LIM	2	105161039	105222977	106807338	106886039	1584361
0.6	57	LIM	2	105254118	105496804	107456224	107466867	1959420
0.6	58	LIM	2	105254118	105496804	106807338	106886039	1310534
0.6	59	LIM	2	105979805	106071326	107456224	107466867	1384898
0.6	60	LIM	2	106409766	106443664	107819969	107827321	1376305
0.6	61	LIM	2	110932359	111107232	112316003	112406414	1208771
0.6	62	LIM	3	40669850	40699257	42339357	42448464	1640100
0.6	63	LIM	3	94307077	94369133	95372155	95731595	1003022
0.6	64	LIM	4	31875034	31920512	34551465	34616669	2630953
0.6	65	LIM	4	41388528	41524134	43386622	43466606	1862488
0.6	66	LIM	4	80138456	80179607	81679515	81760979	1499908
0.6	67	LIM	4	117681073	117703695	119325894	119480193	1622199
0.6	68	LIM	5	31422627	31546860	32559076	32698772	1012216
0.6	69	LIM	5	33511195	33537018	35126843	35237422	1589825
0.6	70	LIM	5	33511195	33537018	35266523	35444599	1729505
0.6	71	LIM	5	41378176	41405500	42455478	42537272	1049978
0.6	72	LIM	5	41922703	41946317	43128128	43262903	1181811
0.6	73	LIM	5	41952130	42193170	43439676	43499630	1246506
0.6	74	LIM	5	42225807	42320593	43439676	43499630	1119083
0.6	75	LIM	5	42411677	42432559	43439676	43499630	1007117
0.6	76	LIM	5	50731778	50754674	52203170	52281363	1448496
0.6	77	LIM	5	50776849	50789953	52203170	52281363	1413217
0.6	78	LIM	5	53701042	53798476	54913322	54921545	1114846
0.6	79	LIM	5	62460722	62554221	65659943	65702164	3105722
0.6	80	LIM	6	595447	736735	2414894	2612566	1678159
0.6	81	LIM	6	50009636	50098903	54316867	54347684	4217964
0.6	82	LIM	6	70209643	70231708	71284665	71415646	1052957
0.6	83	LIM	6	74140542	74190082	77413155	77429416	3223073
0.6	84	LIM	6	81502353	81519879	82647732	82694272	1127853
0.6	85	LIM	6	81565802	81650448	82698492	82762697	1048044
0.6	86	LIM	6	81565802	81650448	82779668	82785391	1129220
0.6	87	LIM	6	81565802	81650448	82790098	82914721	1139650
0.6	88	LIM	6	81969308	82076382	84516802	84560859	2440420
0.6	89	LIM	6	81969308	82076382	84592834	84677197	2516452
0.6	90	LIM	6	82077512	82101224	84516802	84560859	2415578
0.6	91	LIM	6	82110794	82149619	84516802	84560859	2367183
0.6	92	LIM	6	82227592	82315303	84516802	84560859	2201499
0.6	93	LIM	6	82321767	82344950	84516802	84560859	2171852
0.6	94	LIM	6	82382821	82490941	84516802	84560859	2025861
0.6	95	LIM	6	82508942	82625211	84516802	84560859	1891591
0.6	96	LIM	7	42325469	42363355	44423977	44533216	2060622
0.6	97	LIM	7	45922751	46157867	47228573	47293353	1070706
0.6	98	LIM	7	48951552	48988977	52385468	52680674	3396491
0.6	99	LIM	7	48951552	48988977	52755111	53020077	3766134
0.6	100	LIM	7	48951552	48988977	53031590	53143975	4042613
0.6	101	LIM	7	49912242	50857210	52385468	52680674	1528258
0.6	102	LIM	7	49912242	50857210	52729699	52752643	1872489
0.6	103	LIM	7	49912242	50857210	52755111	53020077	1897901
0.6	104	LIM	7	49912242	50857210	52683736	52728113	1826526
0.6	105	LIM	7	64896415	64914357	69204833	69327953	4290476
0.6	106	LIM	7	64917536	64933054	69204833	69327953	4271779
0.6	107	LIM	7	72207775	72219754	73282339	73334512	1062585
0.6	108	LIM	7	75562809	75581272	76648727	76677035	1067455
0.6	109	LIM	8	76312659	76415720	77486551	77523182	1070831
0.6	110	LIM	9	1563483	1591663	2719228	2819783	1127565
0.6	111	LIM	9	1597234	1615435	2719228	2819783	1103793
0.6	112	LIM	9	39710023	39755420	41117815	41185526	1362395
0.6	113	LIM	9	42791478	42872069	47237260	47244581	4365191
0.6	114	LIM	9	42889827	42903770	47237260	47244581	4333490
0.6	115	LIM	9	44878937	44931766	46138999	46172575	1207233
0.6	116	LIM	9	48983545	49079263	52319603	52380838	3240340
0.6	117	LIM	9	48983545	49079263	50170525	50387701	1091262
0.6	118	LIM	9	48983545	49079263	53397102	53457583	4317839
0.6	119	LIM	9	49082935	49091695	52319603	52380838	3227908
0.6	120	LIM	9	49082935	49091695	50170525	50387701	1078830
0.6	121	LIM	9	49092804	49295189	52319603	52380838	3024414
0.6	122	LIM	9	50170525	50387701	52319603	52380838	1931902
0.6	123	LIM	9	50170525	50387701	53397102	53457583	3009401
0.6	124	LIM	9	53397102	53457583	54889388	54927654	1431805
0.6	125	LIM	10	29575944	29585675	31037523	31094798	1451848
0.6	126	LIM	10	39086922	39142466	40442828	40517970	1300362
0.6	127	LIM	10	45295734	45376731	46550461	46584621	1173730
0.6	128	LIM	10	52752227	52778140	55367899	55372190	2589759
0.6	129	LIM	10	56200233	56234438	59979413	60035471	3744975
0.6	130	LIM	10	56783680	56822102	59979413	60035471	3157311
0.6	131	LIM	10	56841356	56925197	59979413	60035471	3054216
0.6	132	LIM	10	59979413	60035471	61770176	61879925	1734705
0.6	133	LIM	10	59979413	60035471	62191991	62231161	2156520
0.6	134	LIM	10	68748290	68772980	69824374	69848493	1051394
0.6	135	LIM	10	68748290	68772980	71385209	71464559	2612229
0.6	136	LIM	10	69824374	69848493	71385209	71464559	1536716
0.6	137	LIM	11	50352102	50367785	52444949	52510853	2077164
0.6	138	LIM	11	51733078	51894126	54473403	54600338	2579277
0.6	139	LIM	11	55990383	55992481	58651319	58664587	2658838
0.6	140	LIM	11	55990383	55992481	58666821	58673632	2674340
0.6	141	LIM	11	55995033	56118463	58666821	58673632	2548358
0.6	142	LIM	11	56863747	56956603	62377526	62544369	5420923
0.6	143	LIM	11	56962039	56970533	62377526	62544369	5406993
0.6	144	LIM	11	56962039	56970533	62549111	62569287	5578578
0.6	145	LIM	11	57007457	57247678	62377526	62544369	5129848
0.6	146	LIM	11	57007457	57247678	62549111	62569287	5301433
0.6	147	LIM	11	57277073	57386663	62377526	62544369	4990863
0.6	148	LIM	11	57277073	57386663	62549111	62569287	5162448
0.6	149	LIM	11	57563134	57786316	62377526	62544369	4591210
0.6	150	LIM	11	57563134	57786316	62549111	62569287	4762795
0.6	151	LIM	11	61289988	61303382	62377526	62544369	1074144
0.6	152	LIM	11	61289988	61303382	62549111	62569287	1245729
0.6	153	LIM	11	87075878	87098141	90599267	90648834	3501126
0.6	154	LIM	11	92051226	92107235	94204222	94432248	2096987
0.6	155	LIM	11	94204222	94432248	95775178	95851760	1342930
0.6	156	LIM	11	94204222	94432248	95877833	95924088	1445585
0.6	157	LIM	11	97602761	97660179	98672311	98693155	1012132
0.6	158	LIM	12	27898697	27929915	28941577	28980416	1011662
0.6	159	LIM	12	28272187	28311128	29551305	29558794	1240177
0.6	160	LIM	12	75417269	75423490	76613607	76651537	1190117
0.6	161	LIM	14	16146813	16173915	17278310	17318757	1104395
0.6	162	LIM	14	25907863	26092593	27240820	27260709	1148227
0.6	163	LIM	14	34745606	35123429	37629425	37676754	2505996
0.6	164	LIM	14	37629425	37676754	39726944	39754269	2050190
0.6	165	LIM	15	7809013	7859731	9534006	9575980	1674275
0.6	166	LIM	15	7809013	7859731	9603904	9633574	1744173
0.6	167	LIM	15	41646107	41673280	48138350	48161569	6465070
0.6	168	LIM	15	41646107	41673280	48189288	48302688	6516008
0.6	169	LIM	15	41646107	41673280	48311692	48352211	6638412
0.6	170	LIM	15	44953277	45001175	48508946	48666435	3507771
0.6	171	LIM	15	44953277	45001175	46576685	46610738	1575510
0.6	172	LIM	15	44953277	45001175	47927870	47995756	2926695
0.6	173	LIM	15	44953277	45001175	46782723	46948229	1781548
0.6	174	LIM	15	44953277	45001175	47089013	47170191	2087838
0.6	175	LIM	15	44953277	45001175	47577183	47580382	2576008
0.6	176	LIM	15	44953277	45001175	47896979	47902273	2895804
0.6	177	LIM	15	44953277	45001175	48138350	48161569	3137175
0.6	178	LIM	15	44953277	45001175	48189288	48302688	3188113
0.6	179	LIM	15	44953277	45001175	48311692	48352211	3310517
0.6	180	LIM	15	45046205	45104859	48508946	48666435	3404087
0.6	181	LIM	15	45046205	45104859	46576685	46610738	1471826
0.6	182	LIM	15	45046205	45104859	47927870	47995756	2823011
0.6	183	LIM	15	45046205	45104859	46782723	46948229	1677864
0.6	184	LIM	15	45046205	45104859	47089013	47170191	1984154
0.6	185	LIM	15	45046205	45104859	47896979	47902273	2792120
0.6	186	LIM	15	45046205	45104859	48138350	48161569	3033491
0.6	187	LIM	15	45046205	45104859	48189288	48302688	3084429
0.6	188	LIM	15	45046205	45104859	48311692	48352211	3206833
0.6	189	LIM	15	46512804	46523545	47927870	47995756	1404325
0.6	190	LIM	15	46512804	46523545	47896979	47902273	1373434
0.6	191	LIM	15	46512804	46523545	48138350	48161569	1614805
0.6	192	LIM	15	46512804	46523545	48189288	48302688	1665743
0.6	193	LIM	15	46512804	46523545	48311692	48352211	1788147
0.6	194	LIM	15	46576685	46610738	47927870	47995756	1317132
0.6	195	LIM	15	46576685	46610738	47896979	47902273	1286241
0.6	196	LIM	15	46576685	46610738	48138350	48161569	1527612
0.6	197	LIM	15	46576685	46610738	48189288	48302688	1578550
0.6	198	LIM	15	46576685	46610738	48311692	48352211	1700954
0.6	199	LIM	15	46721184	46765318	47927870	47995756	1162552
0.6	200	LIM	15	46721184	46765318	47896979	47902273	1131661
0.6	201	LIM	15	46721184	46765318	48138350	48161569	1373032
0.6	202	LIM	15	46721184	46765318	48189288	48302688	1423970
0.6	203	LIM	15	46721184	46765318	48311692	48352211	1546374
0.6	204	LIM	15	46782723	46948229	48138350	48161569	1190121
0.6	205	LIM	15	46782723	46948229	48189288	48302688	1241059
0.6	206	LIM	15	46782723	46948229	48311692	48352211	1363463
0.6	207	LIM	15	49438825	49493882	51122115	51174152	1628233
0.6	208	LIM	15	50368302	50445654	51560685	51658022	1115031
0.6	209	LIM	15	50566368	50625124	51776850	51830510	1151726
0.6	210	LIM	15	60517233	60524644	61639615	61654015	1114971
0.6	211	LIM	16	47713640	47722827	49749293	49784979	2026466
0.6	212	LIM	16	48550327	48554269	49749293	49784979	1195024
0.6	213	LIM	16	48566070	48584407	49749293	49784979	1164886
0.6	214	LIM	16	48604904	48645579	49749293	49784979	1103714
0.6	215	LIM	17	13801909	13877273	15480793	15534770	1603520
0.6	216	LIM	17	13883525	13901473	15480793	15534770	1579320
0.6	217	LIM	17	30153280	30241073	32201652	32209195	1960579
0.6	218	LIM	17	30450422	30519749	32201652	32209195	1681903
0.6	219	LIM	17	58201233	58275550	59295225	59301796	1019675
0.6	220	LIM	17	58201233	58275550	59701812	59728563	1426262
0.6	221	LIM	17	58379153	58405590	59701812	59728563	1296222
0.6	222	LIM	17	58616289	58688727	59701812	59728563	1013085
0.6	223	LIM	18	31264521	31269968	32631954	32665835	1361986
0.6	224	LIM	18	49842916	49920860	50944904	51034354	1024044
0.6	225	LIM	18	49842916	49920860	51226554	51247996	1305694
0.6	226	LIM	19	48466107	48500328	51510511	51532636	3010183
0.6	227	LIM	19	48517805	48636263	51307247	51338200	2670984
0.6	228	LIM	19	48517805	48636263	51431742	51505417	2795479
0.6	229	LIM	19	48517805	48636263	51510511	51532636	2874248
0.6	230	LIM	20	13356863	13378811	14581356	14731256	1202545
0.6	231	LIM	20	21999297	22132922	24224918	24243254	2091996
0.6	232	LIM	21	5721155	5766691	7653376	7716494	1886685
0.6	233	LIM	21	5807004	5932627	7151696	7216220	1219069
0.6	234	LIM	21	5934457	5938760	7151696	7216220	1212936
0.6	235	LIM	21	5939874	5958735	7151696	7216220	1192961
0.6	236	LIM	21	23058055	23063255	25480705	25506179	2417450
0.6	237	LIM	21	23068809	23139721	25480705	25506179	2340984
0.6	238	LIM	23	25313007	25319197	27019526	27063095	1700329
0.6	239	LIM	23	25313007	25319197	27183738	27208139	1864541
0.6	240	LIM	23	25313007	25319197	27263590	27272290	1944393
0.6	241	LIM	23	25313007	25319197	27292141	27293561	1972944
0.6	242	LIM	23	25313007	25319197	27414592	27425184	2095395
0.6	243	LIM	23	25414559	25432657	26938031	26943744	1505374
0.6	244	LIM	23	25414559	25432657	26946330	26957499	1513673
0.6	245	LIM	23	25414559	25432657	27741957	27752301	2309300
0.6	246	LIM	23	26938031	26943744	27990828	27995473	1047084
0.6	247	LIM	23	26938031	26943744	28001628	28006596	1057884
0.6	248	LIM	23	26946330	26957499	27990828	27995473	1033329
0.6	249	LIM	23	26946330	26957499	28001628	28006596	1044129
0.6	250	LIM	23	28318569	28333337	30114477	30123068	1781140
0.6	251	LIM	24	35097875	35185903	36290788	36454250	1104885
0.6	252	LIM	24	35097875	35185903	36759862	36811870	1573959
0.6	253	LIM	25	6201951	6231502	7300490	7310522	1068988
0.6	254	LIM	26	14823577	14891061	16585065	16746777	1694004
0.6	255	LIM	26	14896553	14920782	16585065	16746777	1664283
0.6	256	LIM	26	14896553	14920782	16747653	16754926	1826871
0.6	257	LIM	26	14952447	15022973	16585065	16746777	1562092
0.6	258	LIM	26	19211421	19257866	20384721	20399144	1126855
0.6	259	LIM	26	25628586	25755158	50727643	50738820	24972485
0.6	260	LIM	26	39018211	39073731	40582172	40591218	1508441
0.6	261	LIM	26	50237083	50243745	51379539	51403523	1135794
0.6	262	LIM	26	50253644	50278910	51379539	51403523	1100629
0.6	263	LIM	26	50281001	50286431	51379539	51403523	1093108
0.6	264	LIM	26	50408575	50428714	51536112	51575536	1107398
0.6	265	LIM	27	5786190	5794177	7586926	7623170	1792749
0.6	266	LIM	27	18831735	19000484	20348713	20532211	1348229
0.4	1	LIM	1	10509019	10514498	13157858	13253220	2643360
0.4	2	LIM	1	11418770	11462748	13157858	13253220	1695110
0.4	3	LIM	1	11418770	11462748	13700944	13735139	2238196
0.4	4	LIM	1	11418770	11462748	15710459	15784835	4247711
0.4	5	LIM	1	11418770	11462748	15879370	15901568	4416622
0.4	6	LIM	1	11844213	11945347	14526457	14559148	2581110
0.4	7	LIM	1	11844213	11945347	14629667	14701801	2684320
0.4	8	LIM	1	11844213	11945347	14709803	14723669	2764456
0.4	9	LIM	1	11844213	11945347	14937862	14959153	2992515
0.4	10	LIM	1	11844213	11945347	16007329	16035800	4061982
0.4	11	LIM	1	12562592	12578140	14526457	14559148	1948317
0.4	12	LIM	1	12562592	12578140	14629667	14701801	2051527
0.4	13	LIM	1	12562592	12578140	14709803	14723669	2131663
0.4	14	LIM	1	13157858	13253220	15408544	15430091	2155324
0.4	15	LIM	1	13157858	13253220	14629667	14701801	1376447
0.4	16	LIM	1	13157858	13253220	15257816	15351165	2004596
0.4	17	LIM	1	13157858	13253220	15710459	15784835	2457239
0.4	18	LIM	1	13157858	13253220	15805151	15832267	2551931
0.4	19	LIM	1	13157858	13253220	15879370	15901568	2626150
0.4	20	LIM	1	13157858	13253220	15912359	15931146	2659139
0.4	21	LIM	1	13157858	13253220	16057882	16070054	2804662
0.4	22	LIM	1	13157858	13253220	16072425	16078141	2819205
0.4	23	LIM	1	13675549	13692130	15257816	15351165	1565686
0.4	24	LIM	1	13675549	13692130	15710459	15784835	2018329
0.4	25	LIM	1	13675549	13692130	16057882	16070054	2365752
0.4	26	LIM	1	13675549	13692130	16072425	16078141	2380295
0.4	27	LIM	1	13700944	13735139	15257816	15351165	1522677
0.4	28	LIM	1	13700944	13735139	15710459	15784835	1975320
0.4	29	LIM	1	13700944	13735139	15805151	15832267	2070012
0.4	30	LIM	1	13700944	13735139	16057882	16070054	2322743
0.4	31	LIM	1	13700944	13735139	16072425	16078141	2337286
0.4	32	LIM	1	14526457	14559148	16007329	16035800	1448181
0.4	33	LIM	1	14629667	14701801	15879370	15901568	1177569
0.4	34	LIM	1	14629667	14701801	16007329	16035800	1305528
0.4	35	LIM	1	14753946	14856517	15879370	15901568	1022853
0.4	36	LIM	1	14753946	14856517	15912359	15931146	1055842
0.4	37	LIM	1	14753946	14856517	16057882	16070054	1201365
0.4	38	LIM	1	14753946	14856517	16072425	16078141	1215908
0.4	39	LIM	1	14868283	14913206	16057882	16070054	1144676
0.4	40	LIM	1	14868283	14913206	16072425	16078141	1159219
0.4	41	LIM	1	14937862	14959153	16007329	16035800	1048176
0.4	42	LIM	1	16310149	16364066	18128763	18243068	1764697
0.4	43	LIM	1	16747732	16805511	18451404	18476769	1645893
0.4	44	LIM	1	17957377	17996624	19585283	19726693	1588659
0.4	45	LIM	1	29136219	29143535	30189097	30191336	1045562
0.4	46	LIM	1	29136219	29143535	30212195	30226216	1068660
0.4	47	LIM	1	30189097	30191336	31297746	31310142	1106410
0.4	48	LIM	1	30288649	30315539	31551093	31596792	1235554
0.4	49	LIM	1	30455351	30495366	35702194	35710826	5206828
0.4	50	LIM	1	31445001	31517944	32844645	32866434	1326701
0.4	51	LIM	1	31751785	31809981	32844645	32866434	1034664
0.4	52	LIM	1	36874181	36920529	38226609	38260167	1306080
0.4	53	LIM	1	37033137	37061857	38166260	38180515	1104403
0.4	54	LIM	1	39210877	39363701	42373156	42461819	3009455
0.4	55	LIM	1	42289625	42346718	48833690	48876574	6486972
0.4	56	LIM	1	42373156	42461819	48833690	48876574	6371871
0.4	57	LIM	1	43087387	43101882	44195363	44223443	1093481
0.4	58	LIM	1	43087387	43101882	44243351	44269266	1141469
0.4	59	LIM	1	43113187	43141967	44243351	44269266	1101384
0.4	60	LIM	1	43787631	43796277	44820939	44861612	1024662
0.4	61	LIM	1	43787631	43796277	45690335	45749414	1894058
0.4	62	LIM	1	43787631	43796277	45752316	45954420	1956039
0.4	63	LIM	1	43874971	43888426	47331777	47382184	3443351
0.4	64	LIM	1	44009419	44026431	45690335	45749414	1663904
0.4	65	LIM	1	44009419	44026431	46458159	46492326	2431728
0.4	66	LIM	1	44009419	44026431	47331777	47382184	3305346
0.4	67	LIM	1	44115570	44152627	45690335	45749414	1537708
0.4	68	LIM	1	44115570	44152627	47331777	47382184	3179150
0.4	69	LIM	1	44288613	44318887	46956993	46990465	2638106
0.4	70	LIM	1	44887250	44953712	46103884	46115128	1150172
0.4	71	LIM	1	44887250	44953712	47852374	47932427	2898662
0.4	72	LIM	1	45214248	45224996	47852374	47932427	2627378
0.4	73	LIM	1	45259100	45271371	47074412	47095877	1803041
0.4	74	LIM	1	45578059	45660242	47331777	47382184	1671535
0.4	75	LIM	1	45690335	45749414	47331777	47382184	1582363
0.4	76	LIM	1	45752316	45954420	47331777	47382184	1377357
0.4	77	LIM	1	46103884	46115128	47852374	47932427	1737246
0.4	78	LIM	1	46121966	46212359	47629137	47673507	1416778
0.4	79	LIM	1	47074412	47095877	48121714	48126797	1025837
0.4	80	LIM	1	47074412	47095877	48131764	48139768	1035887
0.4	81	LIM	1	49087721	49141756	50660377	50677920	1518621
0.4	82	LIM	1	49710433	49760400	51147940	51157142	1387540
0.4	83	LIM	1	49772714	49851536	51147940	51157142	1296404
0.4	84	LIM	1	49965827	50068139	51688535	51735259	1620396
0.4	85	LIM	1	49965827	50068139	51736166	51747597	1668027
0.4	86	LIM	1	51667414	51681944	52773325	52837779	1091381
0.4	87	LIM	1	51970775	51972456	54191118	54257031	2218662
0.4	88	LIM	1	52375005	52404465	54191118	54257031	1786653
0.4	89	LIM	1	52375005	52404465	54273282	54316399	1868817
0.4	90	LIM	1	53000021	53104215	54273282	54316399	1169067
0.4	91	LIM	1	53753883	53764913	56366203	56383714	2601290
0.4	92	LIM	1	54149993	54188709	56238626	56327483	2049917
0.4	93	LIM	1	54149993	54188709	56366203	56383714	2177494
0.4	94	LIM	1	54273282	54316399	55889037	55970922	1572638
0.4	95	LIM	1	54273282	54316399	56366203	56383714	2049804
0.4	96	LIM	1	55746693	55771040	58107740	58125481	2336700
0.4	97	LIM	1	55872269	55879641	57253635	57377303	1373994
0.4	98	LIM	1	56090496	56137583	58107740	58125481	1970157
0.4	99	LIM	1	57253635	57377303	58578685	58589067	1201382
0.4	100	LIM	1	59321552	59372893	60412825	60472716	1039932
0.4	101	LIM	1	59321552	59372893	60481690	60500745	1108797
0.4	102	LIM	1	59321552	59372893	60546371	60585207	1173478
0.4	103	LIM	1	59826603	59839210	61029020	61090442	1189810
0.4	104	LIM	1	59888614	59981879	61029020	61090442	1047141
0.4	105	LIM	1	59999313	60003455	61029020	61090442	1025565
0.4	106	LIM	1	60412825	60472716	64700292	64852434	4227576
0.4	107	LIM	1	60546371	60585207	63204492	63287445	2619285
0.4	108	LIM	1	60546371	60585207	65645450	65691897	5060243
0.4	109	LIM	1	60546371	60585207	66514967	66601705	5929760
0.4	110	LIM	1	60546371	60585207	66604610	66613999	6019403
0.4	111	LIM	1	60586115	60600044	65645450	65691897	5045406
0.4	112	LIM	1	60586115	60600044	66514967	66601705	5914923
0.4	113	LIM	1	60586115	60600044	66604610	66613999	6004566
0.4	114	LIM	1	61100002	61121527	62345269	62400674	1223742
0.4	115	LIM	1	61100002	61121527	62403476	62413431	1281949
0.4	116	LIM	1	61137053	61159194	64700292	64852434	3541098
0.4	117	LIM	1	61137053	61159194	66514967	66601705	5355773
0.4	118	LIM	1	61328916	61348029	66514967	66601705	5166938
0.4	119	LIM	1	63977153	64034192	66223424	66468592	2189232
0.4	120	LIM	1	64118076	64126098	65517170	65544497	1391072
0.4	121	LIM	1	64118076	64126098	65417469	65503782	1291371
0.4	122	LIM	1	64142274	64201222	65373929	65387219	1172707
0.4	123	LIM	1	64316563	64404837	66223424	66468592	1818587
0.4	124	LIM	1	64316563	64404837	66754762	66774894	2349925
0.4	125	LIM	1	64316563	64404837	68521921	68664963	4117084
0.4	126	LIM	1	64316563	64404837	68669127	68696146	4264290
0.4	127	LIM	1	64649607	64687454	66514967	66601705	1827513
0.4	128	LIM	1	65173401	65308618	66514967	66601705	1206349
0.4	129	LIM	1	65173401	65308618	66604610	66613999	1295992
0.4	130	LIM	1	65887809	66070553	69276200	69302275	3205647
0.4	131	LIM	1	65887809	66070553	69303189	69353147	3232636
0.4	132	LIM	1	66223424	66468592	68521921	68664963	2053329
0.4	133	LIM	1	66223424	66468592	68669127	68696146	2200535
0.4	134	LIM	1	66514967	66601705	68006692	68078912	1404987
0.4	135	LIM	1	67284880	67310607	68797053	68799431	1486446
0.4	136	LIM	1	67876147	67884127	69276200	69302275	1392073
0.4	137	LIM	1	67876147	67884127	69359275	69418925	1475148
0.4	138	LIM	1	69877286	70065629	71596278	71720756	1530649
0.4	139	LIM	1	69877286	70065629	77979308	78068282	7913679
0.4	140	LIM	1	71596278	71720756	77979308	78068282	6258552
0.4	141	LIM	1	72546540	72558796	74023135	74069701	1464339
0.4	142	LIM	1	74997542	75015449	76377179	76410024	1361730
0.4	143	LIM	1	78727459	78748543	81719738	81755846	2971195
0.4	144	LIM	1	78727459	78748543	88075896	88083936	9327353
0.4	145	LIM	1	80507358	80521845	82457094	82560071	1935249
0.4	146	LIM	1	81055570	81136300	82761291	82789393	1624991
0.4	147	LIM	1	81719738	81755846	82761291	82789393	1005445
0.4	148	LIM	1	81719738	81755846	83111663	83316815	1355817
0.4	149	LIM	1	81719738	81755846	83643173	83671990	1887327
0.4	150	LIM	1	81719738	81755846	83685363	83913250	1929517
0.4	151	LIM	1	81719738	81755846	84095560	84160531	2339714
0.4	152	LIM	1	81719738	81755846	88075896	88083936	6320050
0.4	153	LIM	1	81784112	81854577	83111663	83316815	1257086
0.4	154	LIM	1	81784112	81854577	83643173	83671990	1788596
0.4	155	LIM	1	81784112	81854577	83685363	83913250	1830786
0.4	156	LIM	1	82248653	82325122	83643173	83671990	1318051
0.4	157	LIM	1	82248653	82325122	83685363	83913250	1360241
0.4	158	LIM	1	82248653	82325122	84095560	84160531	1770438
0.4	159	LIM	1	82248653	82325122	84584414	84599323	2259292
0.4	160	LIM	1	82248653	82325122	87712733	87773987	5387611
0.4	161	LIM	1	82330106	82415674	84584414	84599323	2168740
0.4	162	LIM	1	82809301	82855259	84095560	84160531	1240301
0.4	163	LIM	1	82809301	82855259	84189637	84277451	1334378
0.4	164	LIM	1	83111663	83316815	87712733	87773987	4395918
0.4	165	LIM	1	83111663	83316815	87797735	87864717	4480920
0.4	166	LIM	1	83111663	83316815	88008815	88066705	4692000
0.4	167	LIM	1	83111663	83316815	88075896	88083936	4759081
0.4	168	LIM	1	83643173	83671990	87712733	87773987	4040743
0.4	169	LIM	1	83643173	83671990	88008815	88066705	4336825
0.4	170	LIM	1	83643173	83671990	88075896	88083936	4403906
0.4	171	LIM	1	83685363	83913250	87712733	87773987	3799483
0.4	172	LIM	1	83685363	83913250	88008815	88066705	4095565
0.4	173	LIM	1	83685363	83913250	88075896	88083936	4162646
0.4	174	LIM	1	83918639	84003894	86612354	86724084	2608460
0.4	175	LIM	1	83918639	84003894	87871087	87966672	3867193
0.4	176	LIM	1	85305963	85363410	87279499	87299976	1916089
0.4	177	LIM	1	85369327	85530200	86540496	86556231	1010296
0.4	178	LIM	1	85369327	85530200	87279499	87299976	1749299
0.4	179	LIM	1	86612354	86724084	87871087	87966672	1147003
0.4	180	LIM	1	86736040	86757001	87871087	87966672	1114086
0.4	181	LIM	1	86938372	86980692	94086486	94121261	7105794
0.4	182	LIM	1	91508611	91541608	92940002	93002601	1398394
0.4	183	LIM	1	91550003	91567162	92940002	93002601	1372840
0.4	184	LIM	1	91582968	91648691	92940002	93002601	1291311
0.4	185	LIM	1	93864344	93873380	98377704	98402072	4504324
0.4	186	LIM	1	93879288	93883957	98377704	98402072	4493747
0.4	187	LIM	1	93884841	93913521	98377704	98402072	4464183
0.4	188	LIM	1	99311785	99359616	104601851	104762237	5242235
0.4	189	LIM	1	99555921	99566422	105096684	105112068	5530262
0.4	190	LIM	1	108179091	108238926	110569329	110728041	2330403
0.4	191	LIM	1	109939112	109973148	111192899	111292229	1219751
0.4	192	LIM	1	110061492	110117457	111455344	111461996	1337887
0.4	193	LIM	1	111391788	111452755	113320558	113352507	1867803
0.4	194	LIM	1	111455344	111461996	113320558	113352507	1858562
0.4	195	LIM	1	113567318	113614217	115462636	115518965	1848419
0.4	196	LIM	1	113667193	113725162	115462636	115518965	1737474
0.4	197	LIM	1	115265361	115366611	116825534	116880226	1458923
0.4	198	LIM	1	121340730	121409169	122425707	122510398	1016538
0.4	199	LIM	1	121475728	121514921	122533187	122564123	1018266
0.4	200	LIM	1	125408515	125432349	127766270	127830715	2333921
0.4	201	LIM	1	126732971	126745089	127766270	127830715	1021181
0.4	202	LIM	1	128756892	128798486	130225374	130278168	1426888
0.4	203	LIM	1	128756892	128798486	130473510	130706286	1675024
0.4	204	LIM	1	128756892	128798486	132670734	132933576	3872248
0.4	205	LIM	1	128756892	128798486	130314137	130468400	1515651
0.4	206	LIM	1	128756892	128798486	130711361	130734757	1912875
0.4	207	LIM	1	128756892	128798486	131818610	131879478	3020124
0.4	208	LIM	1	128756892	128798486	132578863	132635025	3780377
0.4	209	LIM	1	129630332	129677391	132998864	133234769	3321473
0.4	210	LIM	1	130314137	130468400	132670734	132933576	2202334
0.4	211	LIM	1	130314137	130468400	131662934	131684177	1194534
0.4	212	LIM	1	130314137	130468400	131818610	131879478	1350210
0.4	213	LIM	1	130314137	130468400	132435078	132473942	1966678
0.4	214	LIM	1	130314137	130468400	132578863	132635025	2110463
0.4	215	LIM	1	130473510	130706286	132670734	132933576	1964448
0.4	216	LIM	1	130473510	130706286	131818610	131879478	1112324
0.4	217	LIM	1	130473510	130706286	132435078	132473942	1728792
0.4	218	LIM	1	130473510	130706286	132578863	132635025	1872577
0.4	219	LIM	1	132356371	132421391	140680333	140710729	8258942
0.4	220	LIM	1	132435078	132473942	133525466	133658955	1051524
0.4	221	LIM	1	132998864	133234769	134296876	134298096	1062107
0.4	222	LIM	1	132998864	133234769	140466041	140477547	7231272
0.4	223	LIM	1	132998864	133234769	140619419	140633970	7384650
0.4	224	LIM	1	132998864	133234769	140634976	140670650	7400207
0.4	225	LIM	1	132998864	133234769	140680333	140710729	7445564
0.4	226	LIM	1	132998864	133234769	140762924	140772850	7528155
0.4	227	LIM	1	132998864	133234769	143067460	143093430	9832691
0.4	228	LIM	1	135086849	135151395	138298365	138489892	3146970
0.4	229	LIM	1	135806509	135857346	138501143	138628456	2643797
0.4	230	LIM	1	136081027	136090987	140466041	140477547	4375054
0.4	231	LIM	1	136081027	136090987	140619419	140633970	4528432
0.4	232	LIM	1	136081027	136090987	140634976	140670650	4543989
0.4	233	LIM	1	136081027	136090987	140680333	140710729	4589346
0.4	234	LIM	1	136081027	136090987	140762924	140772850	4671937
0.4	235	LIM	1	136081027	136090987	140746071	140755712	4655084
0.4	236	LIM	1	136081027	136090987	141852630	141866455	5761643
0.4	237	LIM	1	136081027	136090987	141873461	141901505	5782474
0.4	238	LIM	1	136325455	136383227	137769897	137813144	1386670
0.4	239	LIM	1	136459507	136487081	137500462	137590843	1013381
0.4	240	LIM	1	136459507	136487081	138186906	138265553	1699825
0.4	241	LIM	1	136459507	136487081	138501143	138628456	2014062
0.4	242	LIM	1	136820805	136836744	138298365	138489892	1461621
0.4	243	LIM	1	136839788	136940157	138298365	138489892	1358208
0.4	244	LIM	1	136839788	136940157	140466041	140477547	3525884
0.4	245	LIM	1	136839788	136940157	140619419	140633970	3679262
0.4	246	LIM	1	136839788	136940157	140634976	140670650	3694819
0.4	247	LIM	1	136839788	136940157	140680333	140710729	3740176
0.4	248	LIM	1	136839788	136940157	140762924	140772850	3822767
0.4	249	LIM	1	136839788	136940157	143067460	143093430	6127303
0.4	250	LIM	1	136998843	137069613	138298365	138489892	1228752
0.4	251	LIM	1	137401012	137450753	138501143	138628456	1050390
0.4	252	LIM	1	137500462	137590843	138917622	138968628	1326779
0.4	253	LIM	1	140466041	140477547	141852630	141866455	1375083
0.4	254	LIM	1	140466041	140477547	141873461	141901505	1395914
0.4	255	LIM	1	140466041	140477547	143067460	143093430	2589913
0.4	256	LIM	1	140619419	140633970	141852630	141866455	1218660
0.4	257	LIM	1	140619419	140633970	141873461	141901505	1239491
0.4	258	LIM	1	140619419	140633970	143067460	143093430	2433490
0.4	259	LIM	1	140634976	140670650	141852630	141866455	1181980
0.4	260	LIM	1	140634976	140670650	141873461	141901505	1202811
0.4	261	LIM	1	140634976	140670650	143067460	143093430	2396810
0.4	262	LIM	1	140680333	140710729	141852630	141866455	1141901
0.4	263	LIM	1	140680333	140710729	141873461	141901505	1162732
0.4	264	LIM	1	140680333	140710729	143067460	143093430	2356731
0.4	265	LIM	1	140746071	140755712	141852630	141866455	1096918
0.4	266	LIM	1	140746071	140755712	141873461	141901505	1117749
0.4	267	LIM	1	140746071	140755712	143067460	143093430	2311748
0.4	268	LIM	1	140762924	140772850	141852630	141866455	1079780
0.4	269	LIM	1	140762924	140772850	141873461	141901505	1100611
0.4	270	LIM	1	140762924	140772850	143067460	143093430	2294610
0.4	271	LIM	1	141483066	141487839	142944651	142978199	1456812
0.4	272	LIM	1	141867264	141869871	143067460	143093430	1197589
0.4	273	LIM	1	141873461	141901505	143067460	143093430	1165955
0.4	274	LIM	1	148172257	148205271	149216785	149448257	1011514
0.4	275	LIM	1	153488722	153507588	154527428	154536044	1019840
0.4	276	LIM	1	153488722	153507588	154695328	154700054	1187740
0.4	277	LIM	1	154283798	154348813	155713475	155761115	1364662
0.4	278	LIM	1	154283798	154348813	155767390	155834844	1418577
0.4	279	LIM	1	154283798	154348813	155951864	155978734	1603051
0.4	280	LIM	1	154651101	154693967	155713475	155761115	1019508
0.4	281	LIM	1	154651101	154693967	155767390	155834844	1073423
0.4	282	LIM	1	154651101	154693967	155951864	155978734	1257897
0.4	283	LIM	2	132257	266911	1292297	1344805	1025386
0.4	284	LIM	2	132257	266911	1373022	1375909	1106111
0.4	285	LIM	2	132257	266911	1378056	1411973	1111145
0.4	286	LIM	2	132257	266911	2307358	2336742	2040447
0.4	287	LIM	2	425162	554761	1833774	1841485	1279013
0.4	288	LIM	2	425162	554761	2073647	2228777	1518886
0.4	289	LIM	2	425162	554761	2307358	2336742	1752597
0.4	290	LIM	2	425162	554761	3672935	3735840	3118174
0.4	291	LIM	2	564777	568802	3325739	3430342	2756937
0.4	292	LIM	2	564777	568802	3433179	3443487	2864377
0.4	293	LIM	2	564777	568802	3496672	3658035	2927870
0.4	294	LIM	2	569844	591284	2307358	2336742	1716074
0.4	295	LIM	2	598191	649433	1833774	1841485	1184341
0.4	296	LIM	2	598191	649433	1974612	1987827	1325179
0.4	297	LIM	2	598191	649433	2073647	2228777	1424214
0.4	298	LIM	2	598191	649433	2307358	2336742	1657925
0.4	299	LIM	2	598191	649433	3672935	3735840	3023502
0.4	300	LIM	2	598191	649433	3870200	3933430	3220767
0.4	301	LIM	2	598191	649433	4051408	4056116	3401975
0.4	302	LIM	2	791182	901377	2073647	2228777	1172270
0.4	303	LIM	2	791182	901377	2307358	2336742	1405981
0.4	304	LIM	2	791182	901377	2346445	2361337	1445068
0.4	305	LIM	2	791182	901377	1996646	2026582	1095269
0.4	306	LIM	2	791182	901377	2588275	2936048	1686898
0.4	307	LIM	2	791182	901377	2959332	3040977	2057955
0.4	308	LIM	2	791182	901377	3193020	3230015	2291643
0.4	309	LIM	2	791182	901377	3273853	3314569	2372476
0.4	310	LIM	2	791182	901377	3496672	3658035	2595295
0.4	311	LIM	2	791182	901377	3672935	3735840	2771558
0.4	312	LIM	2	941405	953218	2073647	2228777	1120429
0.4	313	LIM	2	941405	953218	2307358	2336742	1354140
0.4	314	LIM	2	941405	953218	2346445	2361337	1393227
0.4	315	LIM	2	941405	953218	1996646	2026582	1043428
0.4	316	LIM	2	941405	953218	2588275	2936048	1635057
0.4	317	LIM	2	941405	953218	2959332	3040977	2006114
0.4	318	LIM	2	941405	953218	3193020	3230015	2239802
0.4	319	LIM	2	941405	953218	3273853	3314569	2320635
0.4	320	LIM	2	941405	953218	3496672	3658035	2543454
0.4	321	LIM	2	941405	953218	3672935	3735840	2719717
0.4	322	LIM	2	956479	999035	2073647	2228777	1074612
0.4	323	LIM	2	956479	999035	2307358	2336742	1308323
0.4	324	LIM	2	956479	999035	2346445	2361337	1347410
0.4	325	LIM	2	956479	999035	2375620	2442128	1376585
0.4	326	LIM	2	956479	999035	2588275	2936048	1589240
0.4	327	LIM	2	956479	999035	2959332	3040977	1960297
0.4	328	LIM	2	956479	999035	3193020	3230015	2193985
0.4	329	LIM	2	956479	999035	3496672	3658035	2497637
0.4	330	LIM	2	956479	999035	3672935	3735840	2673900
0.4	331	LIM	2	1001853	1042147	2959332	3040977	1917185
0.4	332	LIM	2	1052927	1064938	2346445	2361337	1281507
0.4	333	LIM	2	1052927	1064938	2588275	2936048	1523337
0.4	334	LIM	2	1052927	1064938	2959332	3040977	1894394
0.4	335	LIM	2	1052927	1064938	3193020	3230015	2128082
0.4	336	LIM	2	1052927	1064938	3496672	3658035	2431734
0.4	337	LIM	2	1052927	1064938	3672935	3735840	2607997
0.4	338	LIM	2	1052927	1064938	3938844	3974059	2873906
0.4	339	LIM	2	1071069	1132060	2307358	2336742	1175298
0.4	340	LIM	2	1071069	1132060	2346445	2361337	1214385
0.4	341	LIM	2	1071069	1132060	2362156	2368478	1230096
0.4	342	LIM	2	1071069	1132060	2375620	2442128	1243560
0.4	343	LIM	2	1071069	1132060	2588275	2936048	1456215
0.4	344	LIM	2	1071069	1132060	2959332	3040977	1827272
0.4	345	LIM	2	1071069	1132060	3193020	3230015	2060960
0.4	346	LIM	2	1071069	1132060	3496672	3658035	2364612
0.4	347	LIM	2	1071069	1132060	3672935	3735840	2540875
0.4	348	LIM	2	1071069	1132060	3938844	3974059	2806784
0.4	349	LIM	2	1161033	1173626	2467895	2561865	1294269
0.4	350	LIM	2	1182867	1287929	4939511	4952157	3651582
0.4	351	LIM	2	1292297	1344805	3074803	3102965	1729998
0.4	352	LIM	2	1292297	1344805	3109322	3176841	1764517
0.4	353	LIM	2	1292297	1344805	3193020	3230015	1848215
0.4	354	LIM	2	1292297	1344805	3433179	3443487	2088374
0.4	355	LIM	2	1292297	1344805	3496672	3658035	2151867
0.4	356	LIM	2	1292297	1344805	3672935	3735840	2328130
0.4	357	LIM	2	1292297	1344805	3938844	3974059	2594039
0.4	358	LIM	2	1292297	1344805	4939511	4952157	3594706
0.4	359	LIM	2	1373022	1375909	3074803	3102965	1698894
0.4	360	LIM	2	1373022	1375909	3193020	3230015	1817111
0.4	361	LIM	2	1373022	1375909	3433179	3443487	2057270
0.4	362	LIM	2	1373022	1375909	3496672	3658035	2120763
0.4	363	LIM	2	1373022	1375909	3672935	3735840	2297026
0.4	364	LIM	2	1378056	1411973	2588275	2936048	1176302
0.4	365	LIM	2	1378056	1411973	3193020	3230015	1781047
0.4	366	LIM	2	1378056	1411973	3496672	3658035	2084699
0.4	367	LIM	2	1378056	1411973	3672935	3735840	2260962
0.4	368	LIM	2	1414119	1483772	3193020	3230015	1709248
0.4	369	LIM	2	1414119	1483772	3236835	3269234	1753063
0.4	370	LIM	2	1525392	1550259	3074803	3102965	1524544
0.4	371	LIM	2	1525392	1550259	3193020	3230015	1642761
0.4	372	LIM	2	1525392	1550259	3236835	3269234	1686576
0.4	373	LIM	2	1574632	1594602	3109322	3176841	1514720
0.4	374	LIM	2	1574632	1594602	3193020	3230015	1598418
0.4	375	LIM	2	1574632	1594602	3811923	3833437	2217321
0.4	376	LIM	2	1614673	1647935	3811923	3833437	2163988
0.4	377	LIM	2	1614673	1647935	3938844	3974059	2290909
0.4	378	LIM	2	1614673	1647935	4009478	4039715	2361543
0.4	379	LIM	2	1663254	1674878	3325739	3430342	1650861
0.4	380	LIM	2	1757021	1812806	2959332	3040977	1146526
0.4	381	LIM	2	1757021	1812806	3325739	3430342	1512933
0.4	382	LIM	2	1757021	1812806	3672935	3735840	1860129
0.4	383	LIM	2	1833774	1841485	2959332	3040977	1117847
0.4	384	LIM	2	1833774	1841485	3496672	3658035	1655187
0.4	385	LIM	2	1833774	1841485	3672935	3735840	1831450
0.4	386	LIM	2	1845525	1860169	2959332	3040977	1099163
0.4	387	LIM	2	1845525	1860169	3325739	3430342	1465570
0.4	388	LIM	2	1895271	1971521	3109322	3176841	1137801
0.4	389	LIM	2	1895271	1971521	3193020	3230015	1221499
0.4	390	LIM	2	1895271	1971521	3236835	3269234	1265314
0.4	391	LIM	2	1895271	1971521	3273853	3314569	1302332
0.4	392	LIM	2	1895271	1971521	3496672	3658035	1525151
0.4	393	LIM	2	1895271	1971521	4200142	4213331	2228621
0.4	394	LIM	2	1895271	1971521	4222612	4276724	2251091
0.4	395	LIM	2	1974612	1987827	3109322	3176841	1121495
0.4	396	LIM	2	1974612	1987827	3193020	3230015	1205193
0.4	397	LIM	2	1974612	1987827	3236835	3269234	1249008
0.4	398	LIM	2	1974612	1987827	3273853	3314569	1286026
0.4	399	LIM	2	1974612	1987827	3811923	3833437	1824096
0.4	400	LIM	2	1996646	2026582	3074803	3102965	1048221
0.4	401	LIM	2	1996646	2026582	3193020	3230015	1166438
0.4	402	LIM	2	1996646	2026582	3273853	3314569	1247271
0.4	403	LIM	2	1996646	2026582	3433179	3443487	1406597
0.4	404	LIM	2	1996646	2026582	3672935	3735840	1646353
0.4	405	LIM	2	2073647	2228777	3273853	3314569	1045076
0.4	406	LIM	2	2073647	2228777	3325739	3430342	1096962
0.4	407	LIM	2	2073647	2228777	3433179	3443487	1204402
0.4	408	LIM	2	2073647	2228777	3496672	3658035	1267895
0.4	409	LIM	2	2073647	2228777	3672935	3735840	1444158
0.4	410	LIM	2	2073647	2228777	3938844	3974059	1710067
0.4	411	LIM	2	2073647	2228777	3975394	3988311	1746617
0.4	412	LIM	2	2073647	2228777	4222612	4276724	1993835
0.4	413	LIM	2	2073647	2228777	4292981	4405833	2064204
0.4	414	LIM	2	2307358	2336742	3433179	3443487	1096437
0.4	415	LIM	2	2307358	2336742	3496672	3658035	1159930
0.4	416	LIM	2	2346445	2361337	3433179	3443487	1071842
0.4	417	LIM	2	2346445	2361337	3496672	3658035	1135335
0.4	418	LIM	2	2346445	2361337	3672935	3735840	1311598
0.4	419	LIM	2	2362156	2368478	3672935	3735840	1304457
0.4	420	LIM	2	2375620	2442128	3496672	3658035	1054544
0.4	421	LIM	2	2375620	2442128	3672935	3735840	1230807
0.4	422	LIM	2	2467895	2561865	3975394	3988311	1413529
0.4	423	LIM	2	2467895	2561865	4051408	4056116	1489543
0.4	424	LIM	2	2588275	2936048	3938844	3974059	1002796
0.4	425	LIM	2	2588275	2936048	3975394	3988311	1039346
0.4	426	LIM	2	2588275	2936048	4222612	4276724	1286564
0.4	427	LIM	2	2588275	2936048	4292981	4405833	1356933
0.4	428	LIM	2	2588275	2936048	4424778	4517645	1488730
0.4	429	LIM	2	2959332	3040977	4222612	4276724	1181635
0.4	430	LIM	2	2959332	3040977	4292981	4405833	1252004
0.4	431	LIM	2	3074803	3102965	4222612	4276724	1119647
0.4	432	LIM	2	3109322	3176841	4222612	4276724	1045771
0.4	433	LIM	2	3109322	3176841	4292981	4405833	1116140
0.4	434	LIM	2	3193020	3230015	4654410	4745024	1424395
0.4	435	LIM	2	3193020	3230015	5434590	5506073	2204575
0.4	436	LIM	2	3236835	3269234	4622405	4642853	1353171
0.4	437	LIM	2	3273853	3314569	4424778	4517645	1110209
0.4	438	LIM	2	3811923	3833437	4961128	4977774	1127691
0.4	439	LIM	2	3811923	3833437	4984867	4998289	1151430
0.4	440	LIM	2	3870200	3933430	4961128	4977774	1027698
0.4	441	LIM	2	3870200	3933430	5370442	5425179	1437012
0.4	442	LIM	2	4009478	4039715	5370442	5425179	1330727
0.4	443	LIM	2	4009478	4039715	5434590	5506073	1394875
0.4	444	LIM	2	4062933	4067012	5434590	5506073	1367578
0.4	445	LIM	2	6944958	7001541	12436243	12457190	5434702
0.4	446	LIM	2	8109221	8137377	9173107	9464973	1035730
0.4	447	LIM	2	8757206	8893200	10309918	10348722	1416718
0.4	448	LIM	2	8926100	8934462	9993034	10005782	1058572
0.4	449	LIM	2	8926100	8934462	10091054	10105915	1156592
0.4	450	LIM	2	8926100	8934462	10109744	10189665	1175282
0.4	451	LIM	2	8926100	8934462	10309918	10348722	1375456
0.4	452	LIM	2	8926100	8934462	10417528	10564002	1483066
0.4	453	LIM	2	8936176	8976024	9993034	10005782	1017010
0.4	454	LIM	2	8936176	8976024	10091054	10105915	1115030
0.4	455	LIM	2	8936176	8976024	10109744	10189665	1133720
0.4	456	LIM	2	8936176	8976024	10359709	10409930	1383685
0.4	457	LIM	2	8936176	8976024	10417528	10564002	1441504
0.4	458	LIM	2	9031134	9147354	10359709	10409930	1212355
0.4	459	LIM	2	9031134	9147354	10417528	10564002	1270174
0.4	460	LIM	2	9031134	9147354	11002563	11106995	1855209
0.4	461	LIM	2	9173107	9464973	11002563	11106995	1537590
0.4	462	LIM	2	9545501	9558750	10652830	10949329	1094080
0.4	463	LIM	2	9545501	9558750	11532836	11695087	1974086
0.4	464	LIM	2	9748225	9983230	11002563	11106995	1019333
0.4	465	LIM	2	9748225	9983230	11119421	11231263	1136191
0.4	466	LIM	2	9993034	10005782	11119421	11231263	1113639
0.4	467	LIM	2	10091054	10105915	11119421	11231263	1013506
0.4	468	LIM	2	10359709	10409930	11482357	11519366	1072427
0.4	469	LIM	2	10359709	10409930	11532836	11695087	1122906
0.4	470	LIM	2	10359709	10409930	12112736	12318556	1702806
0.4	471	LIM	2	10417528	10564002	12020509	12057129	1456507
0.4	472	LIM	2	11291525	11298572	12802862	12881227	1504290
0.4	473	LIM	2	11397100	11478914	12802862	12881227	1323948
0.4	474	LIM	2	11397100	11478914	12736436	12782593	1257522
0.4	475	LIM	2	11397100	11478914	13533377	13753018	2054463
0.4	476	LIM	2	11482357	11519366	12802862	12881227	1283496
0.4	477	LIM	2	11482357	11519366	12736436	12782593	1217070
0.4	478	LIM	2	11793908	11969583	13917395	14032107	1947812
0.4	479	LIM	2	24862917	24885444	25914509	25919431	1029065
0.4	480	LIM	2	24862917	24885444	25922299	25961044	1036855
0.4	481	LIM	2	30754090	30802886	32163209	32182628	1360323
0.4	482	LIM	2	34083027	34103594	35473841	35527544	1370247
0.4	483	LIM	2	35532455	35571795	39177847	39193280	3606052
0.4	484	LIM	2	35593006	35604245	38566722	38586453	2962477
0.4	485	LIM	2	35593006	35604245	38626458	38672554	3022213
0.4	486	LIM	2	35766404	35803271	37227969	37343526	1424698
0.4	487	LIM	2	35804918	35881072	37227969	37343526	1346897
0.4	488	LIM	2	36099674	36150292	39177847	39193280	3027555
0.4	489	LIM	2	36152253	36178210	39177847	39193280	2999637
0.4	490	LIM	2	38210355	38238415	42664019	42673138	4425604
0.4	491	LIM	2	40770825	40801784	42664019	42673138	1862235
0.4	492	LIM	2	41117991	41158020	44120368	44153651	2962348
0.4	493	LIM	2	41161354	41189160	44120368	44153651	2931208
0.4	494	LIM	2	41288985	41294869	44120368	44153651	2825499
0.4	495	LIM	2	41300276	41308224	42340915	42386267	1032691
0.4	496	LIM	2	41308744	41316005	42340915	42386267	1024910
0.4	497	LIM	2	41318640	41369979	44120368	44153651	2750389
0.4	498	LIM	2	42087570	42089617	43432797	43531786	1343180
0.4	499	LIM	2	42087570	42089617	44291695	44317544	2202078
0.4	500	LIM	2	42278314	42334656	43432797	43531786	1098141
0.4	501	LIM	2	42509803	42606609	44382888	44474582	1776279
0.4	502	LIM	2	42509803	42606609	44481730	44493104	1875121
0.4	503	LIM	2	42509803	42606609	44520509	44575809	1913900
0.4	504	LIM	2	44291695	44317544	46120353	46151034	1802809
0.4	505	LIM	2	45606495	45621173	46983370	47036709	1362197
0.4	506	LIM	2	46922305	46970190	48139300	48171466	1169110
0.4	507	LIM	2	46983370	47036709	49015366	49059698	1978657
0.4	508	LIM	2	47212797	47230460	48282710	48391894	1052250
0.4	509	LIM	2	47212797	47230460	49157372	49207100	1926912
0.4	510	LIM	2	47302465	47317920	48858590	48993143	1540670
0.4	511	LIM	2	47597432	47623579	49157372	49207100	1533793
0.4	512	LIM	2	47644272	47840749	49157372	49207100	1316623
0.4	513	LIM	2	47888267	47999802	49157372	49207100	1157570
0.4	514	LIM	2	53784566	53829444	59153828	59199942	5324384
0.4	515	LIM	2	53846641	53859207	55268421	55294149	1409214
0.4	516	LIM	2	53846641	53859207	54901841	54977340	1042634
0.4	517	LIM	2	53846641	53859207	57380732	57457636	3521525
0.4	518	LIM	2	53846641	53859207	57512278	57596502	3653071
0.4	519	LIM	2	53846641	53859207	58775174	58800729	4915967
0.4	520	LIM	2	53846641	53859207	59153828	59199942	5294621
0.4	521	LIM	2	53860870	53893694	55268421	55294149	1374727
0.4	522	LIM	2	53860870	53893694	57380732	57457636	3487038
0.4	523	LIM	2	53860870	53893694	59153828	59199942	5260134
0.4	524	LIM	2	54390280	54400029	57380732	57457636	2980703
0.4	525	LIM	2	54390280	54400029	57512278	57596502	3112249
0.4	526	LIM	2	54390280	54400029	59153828	59199942	4753799
0.4	527	LIM	2	55268421	55294149	57512278	57596502	2218129
0.4	528	LIM	2	55859787	55878106	56987589	57043426	1109483
0.4	529	LIM	2	56092902	56344037	58618771	58712378	2274734
0.4	530	LIM	2	56987589	57043426	58717731	58737207	1674305
0.4	531	LIM	2	56987589	57043426	58803711	58821091	1760285
0.4	532	LIM	2	57380732	57457636	59153828	59199942	1696192
0.4	533	LIM	2	59790698	59938342	62465959	62526701	2527617
0.4	534	LIM	2	59790698	59938342	62958311	63118128	3019969
0.4	535	LIM	2	59941697	59984737	62465959	62526701	2481222
0.4	536	LIM	2	59941697	59984737	62958311	63118128	2973574
0.4	537	LIM	2	60476076	60505160	62465959	62526701	1960799
0.4	538	LIM	2	60476076	60505160	62958311	63118128	2453151
0.4	539	LIM	2	60992652	61107968	62465959	62526701	1357991
0.4	540	LIM	2	61542058	61553719	62769245	62794869	1215526
0.4	541	LIM	2	62053476	62080707	63121321	63149285	1040614
0.4	542	LIM	2	63351478	63358936	65813784	65877737	2454848
0.4	543	LIM	2	63368806	63389576	65813784	65877737	2424208
0.4	544	LIM	2	64151841	64219336	65813784	65877737	1594448
0.4	545	LIM	2	64468371	64513257	65625986	65701946	1112729
0.4	546	LIM	2	64760112	64771830	65813784	65877737	1041954
0.4	547	LIM	2	70187252	70217228	72243657	72278207	2026429
0.4	548	LIM	2	70286934	70335589	72243657	72278207	1908068
0.4	549	LIM	2	70425351	70474642	72243657	72278207	1769015
0.4	550	LIM	2	70425351	70474642	72764339	72895302	2289697
0.4	551	LIM	2	70425351	70474642	73155334	73297560	2680692
0.4	552	LIM	2	70425351	70474642	74767598	74790741	4292956
0.4	553	LIM	2	70425351	70474642	75082854	75213562	4608212
0.4	554	LIM	2	73155334	73297560	74767598	74790741	1470038
0.4	555	LIM	2	73155334	73297560	75082854	75213562	1785294
0.4	556	LIM	2	73304617	73332371	74767598	74790741	1435227
0.4	557	LIM	2	73304617	73332371	75082854	75213562	1750483
0.4	558	LIM	2	73737986	73817152	75817163	75854506	2000011
0.4	559	LIM	2	73737986	73817152	75862406	75894047	2045254
0.4	560	LIM	2	75739779	75747367	77930065	78111523	2182698
0.4	561	LIM	2	75739779	75747367	76879700	76883457	1132333
0.4	562	LIM	2	75739779	75747367	77493230	77637658	1745863
0.4	563	LIM	2	75739779	75747367	77649484	77729813	1902117
0.4	564	LIM	2	75739779	75747367	79747043	79765908	3999676
0.4	565	LIM	2	75739779	75747367	79784925	79835287	4037558
0.4	566	LIM	2	75739779	75747367	79840245	79857286	4092878
0.4	567	LIM	2	75739779	75747367	79859106	79910391	4111739
0.4	568	LIM	2	75748562	75763724	77930065	78111523	2166341
0.4	569	LIM	2	75748562	75763724	76879700	76883457	1115976
0.4	570	LIM	2	75748562	75763724	77493230	77637658	1729506
0.4	571	LIM	2	75748562	75763724	77649484	77729813	1885760
0.4	572	LIM	2	75748562	75763724	79747043	79765908	3983319
0.4	573	LIM	2	75748562	75763724	79784925	79835287	4021201
0.4	574	LIM	2	75748562	75763724	79840245	79857286	4076521
0.4	575	LIM	2	75748562	75763724	79859106	79910391	4095382
0.4	576	LIM	2	75768999	75788214	77930065	78111523	2141851
0.4	577	LIM	2	75768999	75788214	76879700	76883457	1091486
0.4	578	LIM	2	75768999	75788214	77493230	77637658	1705016
0.4	579	LIM	2	75768999	75788214	77649484	77729813	1861270
0.4	580	LIM	2	75768999	75788214	79747043	79765908	3958829
0.4	581	LIM	2	75768999	75788214	79784925	79835287	3996711
0.4	582	LIM	2	75768999	75788214	79840245	79857286	4052031
0.4	583	LIM	2	75768999	75788214	79859106	79910391	4070892
0.4	584	LIM	2	76083836	76100619	83044608	83141837	6943989
0.4	585	LIM	2	76239507	76250545	83327086	83469589	7076541
0.4	586	LIM	2	76721064	76757017	77930065	78111523	1173048
0.4	587	LIM	2	76782802	76818734	77930065	78111523	1111331
0.4	588	LIM	2	76782802	76818734	79747043	79765908	2928309
0.4	589	LIM	2	76819752	76874974	77930065	78111523	1055091
0.4	590	LIM	2	76819752	76874974	79747043	79765908	2872069
0.4	591	LIM	2	76879700	76883457	77930065	78111523	1046608
0.4	592	LIM	2	76879700	76883457	79747043	79765908	2863586
0.4	593	LIM	2	76879700	76883457	79784925	79835287	2901468
0.4	594	LIM	2	76879700	76883457	79840245	79857286	2956788
0.4	595	LIM	2	76879700	76883457	79859106	79910391	2975649
0.4	596	LIM	2	77493230	77637658	79747043	79765908	2109385
0.4	597	LIM	2	77493230	77637658	79784925	79835287	2147267
0.4	598	LIM	2	77493230	77637658	79840245	79857286	2202587
0.4	599	LIM	2	77493230	77637658	79859106	79910391	2221448
0.4	600	LIM	2	77649484	77729813	79747043	79765908	2017230
0.4	601	LIM	2	77649484	77729813	79784925	79835287	2055112
0.4	602	LIM	2	77649484	77729813	79840245	79857286	2110432
0.4	603	LIM	2	77649484	77729813	79859106	79910391	2129293
0.4	604	LIM	2	77750177	77800481	83327086	83469589	5526605
0.4	605	LIM	2	77867163	77920717	80890986	81019599	2970269
0.4	606	LIM	2	79747043	79765908	82267001	82469142	2501093
0.4	607	LIM	2	81243057	81289179	82525466	82571588	1236287
0.4	608	LIM	2	81243057	81289179	82605160	82716168	1315981
0.4	609	LIM	2	81669660	81681044	83044608	83141837	1363564
0.4	610	LIM	2	81685528	81726873	82733235	82747243	1006362
0.4	611	LIM	2	81685528	81726873	82783277	82987188	1056404
0.4	612	LIM	2	81685528	81726873	83044608	83141837	1317735
0.4	613	LIM	2	81685528	81726873	85789723	85817520	4062850
0.4	614	LIM	2	81732519	81743433	82783277	82987188	1039844
0.4	615	LIM	2	83044608	83141837	85789723	85817520	2647886
0.4	616	LIM	2	83044608	83141837	87184537	87377339	4042700
0.4	617	LIM	2	83152752	83206559	84540291	84576221	1333732
0.4	618	LIM	2	83226939	83309075	84540291	84576221	1231216
0.4	619	LIM	2	84602974	84638309	85869375	85929741	1231066
0.4	620	LIM	2	85148301	85194229	87184537	87377339	1990308
0.4	621	LIM	2	85212920	85325519	87184537	87377339	1859018
0.4	622	LIM	2	85579254	85585871	86848333	86868136	1262462
0.4	623	LIM	2	85586587	85627151	86848333	86868136	1221182
0.4	624	LIM	2	85754504	85781201	87184537	87377339	1403336
0.4	625	LIM	2	85789723	85817520	87184537	87377339	1367017
0.4	626	LIM	2	85789723	85817520	87428260	87514810	1610740
0.4	627	LIM	2	86790014	86830263	88946880	89088847	2116617
0.4	628	LIM	2	89286267	89297654	90573473	90594190	1275819
0.4	629	LIM	2	90336778	90367879	91549972	91605545	1182093
0.4	630	LIM	2	90336778	90367879	91854841	91857607	1486962
0.4	631	LIM	2	90336778	90367879	91883129	91957142	1515250
0.4	632	LIM	2	90387945	90423183	91549972	91605545	1126789
0.4	633	LIM	2	90387945	90423183	91854841	91857607	1431658
0.4	634	LIM	2	90387945	90423183	91883129	91957142	1459946
0.4	635	LIM	2	90573473	90594190	91854841	91857607	1260651
0.4	636	LIM	2	90685612	90735865	92388211	92416012	1652346
0.4	637	LIM	2	91549972	91605545	94394684	94513834	2789139
0.4	638	LIM	2	92097282	92102676	93440452	93458184	1337776
0.4	639	LIM	2	92104368	92132512	93440452	93458184	1307940
0.4	640	LIM	2	93626830	93642050	94662774	94693406	1020724
0.4	641	LIM	2	93892719	93960825	95750513	95805583	1789688
0.4	642	LIM	2	94378321	94382651	95581272	95606474	1198621
0.4	643	LIM	2	94394684	94513834	95581272	95606474	1067438
0.4	644	LIM	2	95356211	95369057	96428658	96434653	1059601
0.4	645	LIM	2	103985234	104027858	107783007	107815575	3755149
0.4	646	LIM	2	103985234	104027858	107819969	107827321	3792111
0.4	647	LIM	2	103985234	104027858	107844935	107896260	3817077
0.4	648	LIM	2	104630143	104703603	107456224	107466867	2752621
0.4	649	LIM	2	104630143	104703603	105979805	106071326	1276202
0.4	650	LIM	2	104630143	104703603	106772891	106793138	2069288
0.4	651	LIM	2	104630143	104703603	106807338	106886039	2103735
0.4	652	LIM	2	104630143	104703603	108130935	108140712	3427332
0.4	653	LIM	2	104630143	104703603	108142116	108227315	3438513
0.4	654	LIM	2	105161039	105222977	107456224	107466867	2233247
0.4	655	LIM	2	105161039	105222977	106772891	106793138	1549914
0.4	656	LIM	2	105161039	105222977	106807338	106886039	1584361
0.4	657	LIM	2	105161039	105222977	107122969	107208979	1899992
0.4	658	LIM	2	105254118	105496804	107456224	107466867	1959420
0.4	659	LIM	2	105254118	105496804	106772891	106793138	1276087
0.4	660	LIM	2	105254118	105496804	106807338	106886039	1310534
0.4	661	LIM	2	105254118	105496804	107122969	107208979	1626165
0.4	662	LIM	2	105254118	105496804	107783007	107815575	2286203
0.4	663	LIM	2	105941458	105970404	107456224	107466867	1485820
0.4	664	LIM	2	105979805	106071326	107456224	107466867	1384898
0.4	665	LIM	2	106343123	106356172	107819969	107827321	1463797
0.4	666	LIM	2	106409766	106443664	107819969	107827321	1376305
0.4	667	LIM	2	106449652	106469639	107819969	107827321	1350330
0.4	668	LIM	2	106481963	106635677	107819969	107827321	1184292
0.4	669	LIM	2	106772891	106793138	107989236	108016092	1196098
0.4	670	LIM	2	106772891	106793138	108130935	108140712	1337797
0.4	671	LIM	2	106772891	106793138	108142116	108227315	1348978
0.4	672	LIM	2	110932359	111107232	112316003	112406414	1208771
0.4	673	LIM	2	110932359	111107232	113865265	113917771	2758033
0.4	674	LIM	2	110932359	111107232	114013525	114050510	2906293
0.4	675	LIM	2	117789567	117967095	119229386	119258857	1262291
0.4	676	LIM	2	117789567	117967095	119263264	119322052	1296169
0.4	677	LIM	2	121128460	121141129	122586211	122631481	1445082
0.4	678	LIM	2	122534093	122580635	124072026	124087653	1491391
0.4	679	LIM	2	128005175	128040406	133026680	133042262	4986274
0.4	680	LIM	3	1360719	1444100	2637280	2723715	1193180
0.4	681	LIM	3	1939081	1955160	3120357	3190818	1165197
0.4	682	LIM	3	13943789	13947256	14967269	15486146	1020013
0.4	683	LIM	3	19486418	19635912	22025529	22057085	2389617
0.4	684	LIM	3	20740016	20811971	24111078	24202929	3299107
0.4	685	LIM	3	22825933	22838185	24111078	24202929	1272893
0.4	686	LIM	3	26219746	26255019	30427215	30429200	4172196
0.4	687	LIM	3	26219746	26255019	30430092	30463403	4175073
0.4	688	LIM	3	27194272	27204666	29058793	29084238	1854127
0.4	689	LIM	3	27194272	27204666	29114455	29157950	1909789
0.4	690	LIM	3	27194272	27204666	29535830	29642334	2331164
0.4	691	LIM	3	27504139	27516231	29114455	29157950	1598224
0.4	692	LIM	3	27516885	27536210	29114455	29157950	1578245
0.4	693	LIM	3	27538052	27573313	29114455	29157950	1541142
0.4	694	LIM	3	27736338	27761202	29008513	29053382	1247311
0.4	695	LIM	3	27736338	27761202	29058793	29084238	1297591
0.4	696	LIM	3	27736338	27761202	29114455	29157950	1353253
0.4	697	LIM	3	28887865	28944401	30430092	30463403	1485691
0.4	698	LIM	3	29058793	29084238	30245617	30268647	1161379
0.4	699	LIM	3	29058793	29084238	30294779	30425071	1210541
0.4	700	LIM	3	29948113	29993176	34630102	34756200	4636926
0.4	701	LIM	3	32843393	32854797	34630102	34756200	1775305
0.4	702	LIM	3	32937624	32992528	34630102	34756200	1637574
0.4	703	LIM	3	33141686	33219691	34924890	35024382	1705199
0.4	704	LIM	3	33141686	33219691	35480438	35504146	2260747
0.4	705	LIM	3	33366407	33549574	34630102	34756200	1080528
0.4	706	LIM	3	34630102	34756200	36872121	36908873	2115921
0.4	707	LIM	3	34630102	34756200	39676050	39897588	4919850
0.4	708	LIM	3	34630102	34756200	43259473	43366808	8503273
0.4	709	LIM	3	34791581	34813160	43259473	43366808	8446313
0.4	710	LIM	3	36608691	36620241	39247264	39302136	2627023
0.4	711	LIM	3	36767648	36787345	38003487	38089759	1216142
0.4	712	LIM	3	36791754	36831998	38003487	38089759	1171489
0.4	713	LIM	3	37218358	37244038	39676050	39897588	2432012
0.4	714	LIM	3	38970217	39010474	40669850	40699257	1659376
0.4	715	LIM	3	38970217	39010474	42339357	42448464	3328883
0.4	716	LIM	3	39028275	39142159	40669850	40699257	1527691
0.4	717	LIM	3	39028275	39142159	42339357	42448464	3197198
0.4	718	LIM	3	39146654	39187153	40669850	40699257	1482697
0.4	719	LIM	3	39146654	39187153	42339357	42448464	3152204
0.4	720	LIM	3	39194958	39221033	40669850	40699257	1448817
0.4	721	LIM	3	39194958	39221033	42339357	42448464	3118324
0.4	722	LIM	3	39247264	39302136	42339357	42448464	3037221
0.4	723	LIM	3	40669850	40699257	42296893	42334651	1597636
0.4	724	LIM	3	40669850	40699257	42339357	42448464	1640100
0.4	725	LIM	3	40859158	40900428	42296893	42334651	1396465
0.4	726	LIM	3	40859158	40900428	42339357	42448464	1438929
0.4	727	LIM	3	47180077	47252028	48386017	48421755	1133989
0.4	728	LIM	3	49920659	50030468	51347489	51423773	1317021
0.4	729	LIM	3	57667740	57743287	58899023	58979094	1155736
0.4	730	LIM	3	57967525	57998601	59526891	59644462	1528290
0.4	731	LIM	3	58017279	58022051	59526891	59644462	1504840
0.4	732	LIM	3	58153707	58172197	60714204	60744128	2542007
0.4	733	LIM	3	58899023	58979094	60484990	60534602	1505896
0.4	734	LIM	3	59215939	59232364	60457622	60481342	1225258
0.4	735	LIM	3	59215939	59232364	60484990	60534602	1252626
0.4	736	LIM	3	59215939	59232364	60657335	60667449	1424971
0.4	737	LIM	3	59215939	59232364	60881218	60962012	1648854
0.4	738	LIM	3	59215939	59232364	60964021	60986331	1731657
0.4	739	LIM	3	59215939	59232364	61012777	61056805	1780413
0.4	740	LIM	3	59215939	59232364	61297604	61330996	2065240
0.4	741	LIM	3	59773723	59849917	60881218	60962012	1031301
0.4	742	LIM	3	59773723	59849917	61233033	61287984	1383116
0.4	743	LIM	3	59773723	59849917	61297604	61330996	1447687
0.4	744	LIM	3	61780304	61816182	62852624	62965688	1036442
0.4	745	LIM	3	61780304	61816182	65955249	65963544	4139067
0.4	746	LIM	3	61780304	61816182	65968203	66001678	4152021
0.4	747	LIM	3	61780304	61816182	66006327	66063413	4190145
0.4	748	LIM	3	61829534	61840444	62995098	63113627	1154654
0.4	749	LIM	3	62076476	62087260	63176098	63208936	1088838
0.4	750	LIM	3	62099966	62156084	63176098	63208936	1020014
0.4	751	LIM	3	62852624	62965688	66006327	66063413	3040639
0.4	752	LIM	3	62852624	62965688	68865997	68918958	5900309
0.4	753	LIM	3	63388262	63404793	64590582	64704543	1185789
0.4	754	LIM	3	63388262	63404793	64939018	65001575	1534225
0.4	755	LIM	3	66500748	66547989	68190147	68206724	1642158
0.4	756	LIM	3	70460163	70504089	72274726	72461916	1770637
0.4	757	LIM	3	70558392	70683908	72274726	72461916	1590818
0.4	758	LIM	3	74409619	74447975	76601110	76644741	2153135
0.4	759	LIM	3	85517730	85569556	87459125	87465590	1889569
0.4	760	LIM	3	88677715	88704832	89945559	90015655	1240727
0.4	761	LIM	3	89498029	89534430	92846787	92891632	3312357
0.4	762	LIM	3	91629844	91676094	92900250	92928183	1224156
0.4	763	LIM	3	92761165	92801675	94307077	94369133	1505402
0.4	764	LIM	3	92846787	92891632	94307077	94369133	1415445
0.4	765	LIM	3	92981369	93034960	94393495	94415641	1358535
0.4	766	LIM	3	94012159	94031843	96608717	96647676	2576874
0.4	767	LIM	3	94012159	94031843	95372155	95731595	1340312
0.4	768	LIM	3	94043049	94057194	95372155	95731595	1314961
0.4	769	LIM	3	94063213	94189474	95372155	95731595	1182681
0.4	770	LIM	3	94210565	94219090	95372155	95731595	1153065
0.4	771	LIM	3	94307077	94369133	95372155	95731595	1003022
0.4	772	LIM	3	94307077	94369133	95810463	95916983	1441330
0.4	773	LIM	3	94307077	94369133	95939274	95952757	1570141
0.4	774	LIM	3	94307077	94369133	95953496	95996454	1584363
0.4	775	LIM	3	94393495	94415641	96075647	96160302	1660006
0.4	776	LIM	3	94951192	95129122	96483822	96502267	1354700
0.4	777	LIM	3	94951192	95129122	96608717	96647676	1479595
0.4	778	LIM	3	94951192	95129122	96300311	96328932	1171189
0.4	779	LIM	3	95372155	95731595	97259673	97272194	1528078
0.4	780	LIM	3	95372155	95731595	97197619	97253290	1466024
0.4	781	LIM	3	99353419	99399732	101693407	101878498	2293675
0.4	782	LIM	3	99408496	99440961	101693407	101878498	2252446
0.4	783	LIM	4	1868630	1871941	3999940	4032187	2127999
0.4	784	LIM	4	1868630	1871941	4070538	4086712	2198597
0.4	785	LIM	4	2203359	2227337	3999940	4032187	1772603
0.4	786	LIM	4	4566566	4642710	5766300	5809363	1123590
0.4	787	LIM	4	4689220	4729389	5766300	5809363	1036911
0.4	788	LIM	4	5059883	5075633	6109391	6159464	1033758
0.4	789	LIM	4	8157865	8194712	9947190	9949966	1752478
0.4	790	LIM	4	8463613	8496498	9579646	9763970	1083148
0.4	791	LIM	4	8463613	8496498	9978695	9998895	1482197
0.4	792	LIM	4	8584088	8655813	9978695	9998895	1322882
0.4	793	LIM	4	9414123	9441731	10495860	10554466	1054129
0.4	794	LIM	4	19685357	19689747	20741544	20763244	1051797
0.4	795	LIM	4	22776339	22803114	24629730	24647044	1826616
0.4	796	LIM	4	29402377	29434459	30541479	30571437	1107020
0.4	797	LIM	4	29402377	29434459	30572779	30596161	1138320
0.4	798	LIM	4	29402377	29434459	30603565	30613498	1169106
0.4	799	LIM	4	29402377	29434459	30711954	30752579	1277495
0.4	800	LIM	4	29437985	29499983	30541479	30571437	1041496
0.4	801	LIM	4	29437985	29499983	30572779	30596161	1072796
0.4	802	LIM	4	29437985	29499983	30603565	30613498	1103582
0.4	803	LIM	4	29924594	29961898	30995798	31016550	1033900
0.4	804	LIM	4	31875034	31920512	35866549	35890835	3946037
0.4	805	LIM	4	31875034	31920512	34403642	34456268	2483130
0.4	806	LIM	4	31875034	31920512	34496286	34523698	2575774
0.4	807	LIM	4	31875034	31920512	34551465	34616669	2630953
0.4	808	LIM	4	31944567	31958600	33855343	33893999	1896743
0.4	809	LIM	4	33590462	33593134	35866549	35890835	2273415
0.4	810	LIM	4	33594035	33738197	35866549	35890835	2128352
0.4	811	LIM	4	34380524	34402786	35866549	35890835	1463763
0.4	812	LIM	4	34403642	34456268	35866549	35890835	1410281
0.4	813	LIM	4	34496286	34523698	35866549	35890835	1342851
0.4	814	LIM	4	34551465	34616669	35866549	35890835	1249880
0.4	815	LIM	4	34551465	34616669	36989120	37092466	2372451
0.4	816	LIM	4	38161494	38168737	39949330	39995071	1780593
0.4	817	LIM	4	40996192	41003680	42696783	42780844	1693103
0.4	818	LIM	4	41054001	41077750	42791156	42844151	1713406
0.4	819	LIM	4	41054001	41077750	42879928	42899285	1802178
0.4	820	LIM	4	41249802	41380229	42515147	42536139	1134918
0.4	821	LIM	4	41249802	41380229	42609260	42638204	1229031
0.4	822	LIM	4	41249802	41380229	42879928	42899285	1499699
0.4	823	LIM	4	41249802	41380229	43386622	43466606	2006393
0.4	824	LIM	4	41249802	41380229	43697193	43773457	2316964
0.4	825	LIM	4	41249802	41380229	43779966	43883748	2399737
0.4	826	LIM	4	41388528	41524134	42609260	42638204	1085126
0.4	827	LIM	4	41388528	41524134	42879928	42899285	1355794
0.4	828	LIM	4	41388528	41524134	43386622	43466606	1862488
0.4	829	LIM	4	41388528	41524134	43697193	43773457	2173059
0.4	830	LIM	4	41388528	41524134	43779966	43883748	2255832
0.4	831	LIM	4	41784592	41815635	43386622	43466606	1570987
0.4	832	LIM	4	41898467	41949030	43386622	43466606	1437592
0.4	833	LIM	4	43144551	43202028	48150497	48302349	4948469
0.4	834	LIM	4	43144551	43202028	44243375	44246285	1041347
0.4	835	LIM	4	44876807	44938316	45993523	46002303	1055207
0.4	836	LIM	4	47425786	47475038	48687701	48698693	1212663
0.4	837	LIM	4	48150497	48302349	49668595	49701303	1366246
0.4	838	LIM	4	48150497	48302349	49970033	50042121	1667684
0.4	839	LIM	4	48680063	48687040	49970033	50042121	1282993
0.4	840	LIM	4	48687701	48698693	49970033	50042121	1271340
0.4	841	LIM	4	48829321	48849340	49970033	50042121	1120693
0.4	842	LIM	4	48829321	48849340	50043626	50150734	1194286
0.4	843	LIM	4	48962809	48991124	52190420	52219332	3199296
0.4	844	LIM	4	51349779	51461224	52992560	53032991	1531336
0.4	845	LIM	4	53265642	53310139	55001658	55372800	1691519
0.4	846	LIM	4	56022265	56097566	57111967	57229292	1014401
0.4	847	LIM	4	56478226	56510943	58711788	58721988	2200845
0.4	848	LIM	4	59878049	59958835	61072153	61099796	1113318
0.4	849	LIM	4	60033272	60069791	61072153	61099796	1002362
0.4	850	LIM	4	60765092	60945555	65580336	65730230	4634781
0.4	851	LIM	4	60972067	60987562	65580336	65730230	4592774
0.4	852	LIM	4	60972067	60987562	66368789	66407828	5381227
0.4	853	LIM	4	62833222	62872093	64275580	64288887	1403487
0.4	854	LIM	4	63204558	63264196	64275580	64288887	1011384
0.4	855	LIM	4	63294098	63316125	64520447	64584534	1204322
0.4	856	LIM	4	63335010	63369918	64520447	64584534	1150529
0.4	857	LIM	4	63412081	63435678	64520447	64584534	1084769
0.4	858	LIM	4	63701464	63812321	65082224	65091356	1269903
0.4	859	LIM	4	63701464	63812321	64868532	64884201	1056211
0.4	860	LIM	4	63701464	63812321	64914978	64997035	1102657
0.4	861	LIM	4	63847417	63898910	65082224	65091356	1183314
0.4	862	LIM	4	63847417	63898910	64914978	64997035	1016068
0.4	863	LIM	4	63946589	63976593	65082224	65091356	1105631
0.4	864	LIM	4	65580336	65730230	66935315	66962900	1205085
0.4	865	LIM	4	65580336	65730230	70558100	70653889	4827870
0.4	866	LIM	4	74035008	74098994	75355957	75476445	1256963
0.4	867	LIM	4	75895448	76069283	78097414	78145356	2028131
0.4	868	LIM	4	80138456	80179607	81198776	81229297	1019169
0.4	869	LIM	4	80138456	80179607	81679515	81760979	1499908
0.4	870	LIM	4	81198776	81229297	82812839	82863329	1583542
0.4	871	LIM	4	81198776	81229297	85739857	85758387	4510560
0.4	872	LIM	4	82227113	82232468	84894631	84906489	2662163
0.4	873	LIM	4	82227113	82232468	84922001	85029314	2689533
0.4	874	LIM	4	82227113	82232468	85156129	85167547	2923661
0.4	875	LIM	4	82524938	82575311	84731434	84790197	2156123
0.4	876	LIM	4	82742499	82749873	83801769	83902486	1051896
0.4	877	LIM	4	82760893	82795820	83801769	83902486	1005949
0.4	878	LIM	4	87358638	87392771	88587871	88668641	1195100
0.4	879	LIM	4	87402916	87482228	88682517	88703124	1200289
0.4	880	LIM	4	87402916	87482228	88776009	88813547	1293781
0.4	881	LIM	4	87485335	87540803	88682517	88703124	1141714
0.4	882	LIM	4	87485335	87540803	88776009	88813547	1235206
0.4	883	LIM	4	89856983	89862074	92896910	93006870	3034836
0.4	884	LIM	4	97203689	97277561	103839322	103859922	6561761
0.4	885	LIM	4	101317069	101384540	102411611	102442258	1027071
0.4	886	LIM	4	101317069	101384540	103249213	103279224	1864673
0.4	887	LIM	4	101317069	101384540	103357661	103366470	1973121
0.4	888	LIM	4	101317069	101384540	103371059	103384531	1986519
0.4	889	LIM	4	101424882	101509666	103839322	103859922	2329656
0.4	890	LIM	4	101591935	101599727	103357661	103366470	1757934
0.4	891	LIM	4	101591935	101599727	103371059	103384531	1771332
0.4	892	LIM	4	102716328	102832369	103839322	103859922	1006953
0.4	893	LIM	4	103839322	103859922	106536218	106595294	2676296
0.4	894	LIM	4	106459877	106463211	107966810	108068020	1503599
0.4	895	LIM	4	106459877	106463211	108069459	108087151	1606248
0.4	896	LIM	4	106476224	106506778	107966810	108068020	1460032
0.4	897	LIM	4	106476224	106506778	108069459	108087151	1562681
0.4	898	LIM	4	116653596	116661350	118009613	118040851	1348263
0.4	899	LIM	4	117008201	117036555	118715109	118742846	1678554
0.4	900	LIM	4	117681073	117703695	118784468	118805474	1080773
0.4	901	LIM	4	117681073	117703695	118882454	118912645	1178759
0.4	902	LIM	4	117681073	117703695	119325894	119480193	1622199
0.4	903	LIM	4	117941900	117953479	119325894	119480193	1372415
0.4	904	LIM	4	118009613	118040851	119325894	119480193	1285043
0.4	905	LIM	4	118114884	118163015	119325894	119480193	1162879
0.4	906	LIM	5	2136466	2156711	4378447	4406994	2221736
0.4	907	LIM	5	2136466	2156711	4417191	4431872	2260480
0.4	908	LIM	5	4378447	4406994	7663202	7667495	3256208
0.4	909	LIM	5	4417191	4431872	7663202	7667495	3231330
0.4	910	LIM	5	14638005	14652454	15862769	15919013	1210315
0.4	911	LIM	5	14867038	14901254	15922736	15931167	1021482
0.4	912	LIM	5	18398111	18444735	19464546	19494294	1019811
0.4	913	LIM	5	18398111	18444735	19503516	19508272	1058781
0.4	914	LIM	5	22850624	22938379	24672293	24686446	1733914
0.4	915	LIM	5	25429151	25541835	27148753	27160435	1606918
0.4	916	LIM	5	29278611	29363891	31422627	31546860	2058736
0.4	917	LIM	5	29779200	29820580	31645517	31928129	1824937
0.4	918	LIM	5	29998881	30009089	31935957	31988780	1926868
0.4	919	LIM	5	29998881	30009089	31645517	31928129	1636428
0.4	920	LIM	5	30676689	30813881	33100241	33116867	2286360
0.4	921	LIM	5	31206486	31244643	32722614	32736194	1477971
0.4	922	LIM	5	31206486	31244643	32781696	32802020	1537053
0.4	923	LIM	5	31206486	31244643	32855790	32872058	1611147
0.4	924	LIM	5	31422627	31546860	32559076	32698772	1012216
0.4	925	LIM	5	32461314	32540215	38337670	38416368	5797455
0.4	926	LIM	5	33144709	33170398	34302710	34496458	1132312
0.4	927	LIM	5	33190415	33191685	35126843	35237422	1935158
0.4	928	LIM	5	33204845	33260713	34302710	34496458	1041997
0.4	929	LIM	5	33204845	33260713	35126843	35237422	1866130
0.4	930	LIM	5	33511195	33537018	35126843	35237422	1589825
0.4	931	LIM	5	33511195	33537018	35266523	35444599	1729505
0.4	932	LIM	5	33511195	33537018	37075083	37113142	3538065
0.4	933	LIM	5	33538282	33545984	35126843	35237422	1580859
0.4	934	LIM	5	33538282	33545984	35266523	35444599	1720539
0.4	935	LIM	5	33561497	33630950	35126843	35237422	1495893
0.4	936	LIM	5	33561497	33630950	35266523	35444599	1635573
0.4	937	LIM	5	33718963	33772985	35126843	35237422	1353858
0.4	938	LIM	5	33718963	33772985	35266523	35444599	1493538
0.4	939	LIM	5	34171930	34250032	35266523	35444599	1016491
0.4	940	LIM	5	35126843	35237422	37075083	37113142	1837661
0.4	941	LIM	5	35126843	35237422	37202088	37243056	1964666
0.4	942	LIM	5	35266523	35444599	37075083	37113142	1630484
0.4	943	LIM	5	35266523	35444599	37596845	37630339	2152246
0.4	944	LIM	5	35745274	35802034	37075083	37113142	1273049
0.4	945	LIM	5	35804337	35837056	37075083	37113142	1238027
0.4	946	LIM	5	35955703	36024853	37075083	37113142	1050230
0.4	947	LIM	5	35955703	36024853	37202088	37243056	1177235
0.4	948	LIM	5	36148682	36189402	37202088	37243056	1012686
0.4	949	LIM	5	36148682	36189402	41629206	41703085	5439804
0.4	950	LIM	5	36148682	36189402	42941669	42984649	6752267
0.4	951	LIM	5	36148682	36189402	43101093	43119469	6911691
0.4	952	LIM	5	36227030	36339544	41629206	41703085	5289662
0.4	953	LIM	5	36227030	36339544	42941669	42984649	6602125
0.4	954	LIM	5	36227030	36339544	43101093	43119469	6761549
0.4	955	LIM	5	36813016	36867111	39587780	39657857	2720669
0.4	956	LIM	5	37202088	37243056	41629206	41703085	4386150
0.4	957	LIM	5	37202088	37243056	42941669	42984649	5698613
0.4	958	LIM	5	37677811	37696444	41505792	41543267	3809348
0.4	959	LIM	5	37976453	38013429	41629206	41703085	3615777
0.4	960	LIM	5	38086255	38127500	39909822	39935775	1782322
0.4	961	LIM	5	38152123	38185175	40186303	40417013	2001128
0.4	962	LIM	5	38266978	38320543	39951366	39990738	1630823
0.4	963	LIM	5	38337670	38416368	39587780	39657857	1171412
0.4	964	LIM	5	38337670	38416368	39699760	39719254	1283392
0.4	965	LIM	5	38337670	38416368	39739279	39797587	1322911
0.4	966	LIM	5	38337670	38416368	39800612	39899358	1384244
0.4	967	LIM	5	38337670	38416368	42225807	42320593	3809439
0.4	968	LIM	5	38813413	38821301	40125870	40184091	1304569
0.4	969	LIM	5	38813413	38821301	40186303	40417013	1365002
0.4	970	LIM	5	38853201	38908278	39951366	39990738	1043088
0.4	971	LIM	5	38853201	38908278	40509434	40525308	1601156
0.4	972	LIM	5	39065879	39163396	40509434	40525308	1346038
0.4	973	LIM	5	39739279	39797587	42348560	42374101	2550973
0.4	974	LIM	5	39800612	39899358	42348560	42374101	2449202
0.4	975	LIM	5	39909822	39935775	41141796	41178098	1206021
0.4	976	LIM	5	39951366	39990738	44278474	44363867	4287736
0.4	977	LIM	5	41023029	41040111	43047963	43066748	2007852
0.4	978	LIM	5	41023029	41040111	42225807	42320593	1185696
0.4	979	LIM	5	41023029	41040111	42348560	42374101	1308449
0.4	980	LIM	5	41023029	41040111	43439676	43499630	2399565
0.4	981	LIM	5	41048516	41084896	42198723	42223338	1113827
0.4	982	LIM	5	41141796	41178098	42198723	42223338	1020625
0.4	983	LIM	5	41223025	41246820	43047963	43066748	1801143
0.4	984	LIM	5	41223025	41246820	43439676	43499630	2192856
0.4	985	LIM	5	41290768	41328133	42411677	42432559	1083544
0.4	986	LIM	5	41290768	41328133	42455478	42537272	1127345
0.4	987	LIM	5	41378176	41405500	42411677	42432559	1006177
0.4	988	LIM	5	41378176	41405500	42455478	42537272	1049978
0.4	989	LIM	5	41556836	41628057	43016769	43044298	1388712
0.4	990	LIM	5	41922703	41946317	43128128	43262903	1181811
0.4	991	LIM	5	41922703	41946317	43439676	43499630	1493359
0.4	992	LIM	5	41952130	42193170	43439676	43499630	1246506
0.4	993	LIM	5	42198723	42223338	43439676	43499630	1216338
0.4	994	LIM	5	42225807	42320593	43439676	43499630	1119083
0.4	995	LIM	5	42348560	42374101	43439676	43499630	1065575
0.4	996	LIM	5	42411677	42432559	43439676	43499630	1007117
0.4	997	LIM	5	42689024	42694528	44504839	44607088	1810311
0.4	998	LIM	5	42779351	42787762	44278474	44363867	1490712
0.4	999	LIM	5	42779351	42787762	44379265	44424504	1591503
0.4	1000	LIM	5	42941669	42984649	44045042	44172296	1060393
0.4	1001	LIM	5	42941669	42984649	44379265	44424504	1394616
0.4	1002	LIM	5	43016769	43044298	44045042	44172296	1000744
0.4	1003	LIM	5	43016769	43044298	44379265	44424504	1334967
0.4	1004	LIM	5	43101093	43119469	44379265	44424504	1259796
0.4	1005	LIM	5	43270493	43293426	44810422	44818992	1516996
0.4	1006	LIM	5	43301112	43399833	44810422	44818992	1410589
0.4	1007	LIM	5	43301112	43399833	44906731	45007441	1506898
0.4	1008	LIM	5	43518673	43573983	44906731	45007441	1332748
0.4	1009	LIM	5	43654160	43679968	44906731	45007441	1226763
0.4	1010	LIM	5	43746553	43763795	44897595	44904450	1133800
0.4	1011	LIM	5	43828230	43948210	45212715	45224787	1264505
0.4	1012	LIM	5	44278474	44363867	46746120	46753047	2382253
0.4	1013	LIM	5	44906731	45007441	46761902	46806022	1754461
0.4	1014	LIM	5	50460321	50493964	52446123	52460481	1952159
0.4	1015	LIM	5	50725646	50729869	52203170	52281363	1473301
0.4	1016	LIM	5	50731778	50754674	52203170	52281363	1448496
0.4	1017	LIM	5	50776849	50789953	52203170	52281363	1413217
0.4	1018	LIM	5	50926333	50968146	52346954	52413592	1378808
0.4	1019	LIM	5	50990825	51122286	52346954	52413592	1224668
0.4	1020	LIM	5	52734975	52742025	54324570	54372901	1582545
0.4	1021	LIM	5	52744795	52912707	53915806	54005441	1003099
0.4	1022	LIM	5	52744795	52912707	54581563	54632888	1668856
0.4	1023	LIM	5	52744795	52912707	54639047	54654646	1726340
0.4	1024	LIM	5	52744795	52912707	54933542	54971479	2020835
0.4	1025	LIM	5	52744795	52912707	54976282	54991477	2063575
0.4	1026	LIM	5	52744795	52912707	56431983	56436381	3519276
0.4	1027	LIM	5	53009069	53037791	54191975	54321388	1154184
0.4	1028	LIM	5	53009069	53037791	54324570	54372901	1286779
0.4	1029	LIM	5	53009069	53037791	54383272	54409377	1345481
0.4	1030	LIM	5	53009069	53037791	54581563	54632888	1543772
0.4	1031	LIM	5	53009069	53037791	54680168	54728324	1642377
0.4	1032	LIM	5	53009069	53037791	54744516	54876432	1706725
0.4	1033	LIM	5	53047377	53237150	54324570	54372901	1087420
0.4	1034	LIM	5	53047377	53237150	54383272	54409377	1146122
0.4	1035	LIM	5	53047377	53237150	54680168	54728324	1443018
0.4	1036	LIM	5	53047377	53237150	54744516	54876432	1507366
0.4	1037	LIM	5	53047377	53237150	54913322	54921545	1676172
0.4	1038	LIM	5	53290686	53366162	54581563	54632888	1215401
0.4	1039	LIM	5	53290686	53366162	54639047	54654646	1272885
0.4	1040	LIM	5	53290686	53366162	54662544	54677016	1296382
0.4	1041	LIM	5	53290686	53366162	54680168	54728324	1314006
0.4	1042	LIM	5	53426396	53443468	54581563	54632888	1138095
0.4	1043	LIM	5	53476446	53519451	54680168	54728324	1160717
0.4	1044	LIM	5	53476446	53519451	54744516	54876432	1225065
0.4	1045	LIM	5	53523139	53570925	54581563	54632888	1010638
0.4	1046	LIM	5	53701042	53798476	54913322	54921545	1114846
0.4	1047	LIM	5	53701042	53798476	55174006	55250505	1375530
0.4	1048	LIM	5	56253512	56322813	58120676	58183759	1797863
0.4	1049	LIM	5	56673683	56778229	58186804	58206554	1408575
0.4	1050	LIM	5	56788460	56860046	58065425	58115777	1205379
0.4	1051	LIM	5	57282611	57300095	59413118	59423631	2113023
0.4	1052	LIM	5	57282611	57300095	59581513	59632420	2281418
0.4	1053	LIM	5	57282611	57300095	59910149	59924696	2610054
0.4	1054	LIM	5	57301520	57376144	59139148	59290991	1763004
0.4	1055	LIM	5	57301520	57376144	59413118	59423631	2036974
0.4	1056	LIM	5	57301520	57376144	59581513	59632420	2205369
0.4	1057	LIM	5	57386279	57556568	59581513	59632420	2024945
0.4	1058	LIM	5	57386279	57556568	59910149	59924696	2353581
0.4	1059	LIM	5	58120676	58183759	59932790	59936155	1749031
0.4	1060	LIM	5	58422521	58445811	59581513	59632420	1135702
0.4	1061	LIM	5	62460722	62554221	65659943	65702164	3105722
0.4	1062	LIM	5	62460722	62554221	65706236	65740844	3152015
0.4	1063	LIM	5	67262768	67375178	69656128	69661645	2280950
0.4	1064	LIM	5	68812007	68838569	71825351	71832282	2986782
0.4	1065	LIM	5	68812007	68838569	71834395	71860459	2995826
0.4	1066	LIM	5	68871532	68953866	70395109	70435424	1441243
0.4	1067	LIM	5	68871532	68953866	71080105	71113115	2126239
0.4	1068	LIM	5	68970769	69017246	70395109	70435424	1377863
0.4	1069	LIM	5	69397070	69442280	72537491	72624527	3095211
0.4	1070	LIM	5	69397070	69442280	72626457	72651678	3184177
0.4	1071	LIM	5	70549781	70675645	71834395	71860459	1158750
0.4	1072	LIM	5	70924222	70995857	74752381	74836893	3756524
0.4	1073	LIM	5	70924222	70995857	75039090	75105523	4043233
0.4	1074	LIM	5	70924222	70995857	75111711	75143850	4115854
0.4	1075	LIM	5	71358994	71422052	74752381	74836893	3330329
0.4	1076	LIM	5	71804139	71821079	74854565	74891674	3033486
0.4	1077	LIM	5	73813191	73828071	74971708	75004454	1143637
0.4	1078	LIM	5	74752381	74836893	78015617	78020028	3178724
0.4	1079	LIM	5	74752381	74836893	78115960	78187788	3279067
0.4	1080	LIM	5	75039090	75105523	78015617	78020028	2910094
0.4	1081	LIM	5	75039090	75105523	78115960	78187788	3010437
0.4	1082	LIM	5	76199138	76263745	77342241	77382931	1078496
0.4	1083	LIM	5	76199138	76263745	77395653	77470836	1131908
0.4	1084	LIM	5	86805176	86816951	87960129	87977330	1143178
0.4	1085	LIM	5	87018438	87089647	90969667	90982925	3880020
0.4	1086	LIM	5	89814338	89924937	92776174	92786703	2851237
0.4	1087	LIM	5	90194109	90286796	93124633	93138660	2837837
0.4	1088	LIM	5	91916955	91982959	93446012	93456702	1463053
0.4	1089	LIM	5	92927510	93054924	94417583	94447406	1362659
0.4	1090	LIM	5	93446012	93456702	95356569	95500076	1899867
0.4	1091	LIM	5	93446012	93456702	95502020	95532898	2045318
0.4	1092	LIM	5	93457823	93492530	95356569	95500076	1864039
0.4	1093	LIM	5	93457823	93492530	95502020	95532898	2009490
0.4	1094	LIM	5	95209297	95262813	97360268	97369646	2097455
0.4	1095	LIM	5	95843847	95876347	96919915	96950678	1043568
0.4	1096	LIM	5	95880049	95892589	96919915	96950678	1027326
0.4	1097	LIM	5	96062447	96068650	97401284	97480081	1332634
0.4	1098	LIM	5	96344421	96425678	97945741	98004077	1520063
0.4	1099	LIM	5	98865023	98914745	100009877	100012405	1095132
0.4	1100	LIM	5	98865023	98914745	100013906	100037587	1099161
0.4	1101	LIM	5	98865023	98914745	100048005	100067029	1133260
0.4	1102	LIM	5	98865023	98914745	100079902	100134077	1165157
0.4	1103	LIM	5	98865023	98914745	100174866	100202644	1260121
0.4	1104	LIM	5	100735878	100817970	103179960	103211629	2361990
0.4	1105	LIM	5	101102858	101167536	102265890	102352472	1098354
0.4	1106	LIM	5	101102858	101167536	102381236	102472166	1213700
0.4	1107	LIM	5	101219855	101222653	103246823	103273881	2024170
0.4	1108	LIM	5	101355705	101379992	102381236	102472166	1001244
0.4	1109	LIM	5	101385137	101507798	103119408	103136626	1611610
0.4	1110	LIM	5	101510810	101597088	103119408	103136626	1522320
0.4	1111	LIM	5	102614272	102626302	104012373	104028155	1386071
0.4	1112	LIM	5	107415307	107446546	108843465	108879750	1396919
0.4	1113	LIM	5	107643776	107711822	109715389	109763812	2003567
0.4	1114	LIM	5	107643776	107711822	109819177	109863988	2107355
0.4	1115	LIM	5	107643776	107711822	109870213	110018985	2158391
0.4	1116	LIM	5	107643776	107711822	110083146	110112327	2371324
0.4	1117	LIM	5	109715389	109763812	111111869	111128415	1348057
0.4	1118	LIM	5	109715389	109763812	112649227	112658321	2885415
0.4	1119	LIM	5	109819177	109863988	111111869	111128415	1247881
0.4	1120	LIM	5	109819177	109863988	112649227	112658321	2785239
0.4	1121	LIM	5	109870213	110018985	111111869	111128415	1092884
0.4	1122	LIM	5	109870213	110018985	111664596	111684662	1645611
0.4	1123	LIM	5	109870213	110018985	112649227	112658321	2630242
0.4	1124	LIM	5	110031788	110068757	111111869	111128415	1043112
0.4	1125	LIM	5	110031788	110068757	111664596	111684662	1595839
0.4	1126	LIM	5	110031788	110068757	112649227	112658321	2580470
0.4	1127	LIM	5	110083146	110112327	111664596	111684662	1552269
0.4	1128	LIM	5	110083146	110112327	112649227	112658321	2536900
0.4	1129	LIM	5	111111869	111128415	112649227	112658321	1520812
0.4	1130	LIM	5	111111869	111128415	113524420	113530516	2396005
0.4	1131	LIM	5	111145391	111166885	112649227	112658321	1482342
0.4	1132	LIM	6	226690	311380	2414894	2612566	2103514
0.4	1133	LIM	6	595447	736735	2318875	2327481	1582140
0.4	1134	LIM	6	595447	736735	2414894	2612566	1678159
0.4	1135	LIM	6	13596938	13600347	15270126	15276282	1669779
0.4	1136	LIM	6	13601395	13607151	15270126	15276282	1662975
0.4	1137	LIM	6	14104765	14142446	16129111	16143524	1986665
0.4	1138	LIM	6	20324701	20348996	21882037	22059957	1533041
0.4	1139	LIM	6	20834967	20839987	22185086	22208049	1345099
0.4	1140	LIM	6	20920305	20933579	22446589	22494918	1513010
0.4	1141	LIM	6	21052466	21114063	22428152	22442568	1314089
0.4	1142	LIM	6	21052466	21114063	22446589	22494918	1332526
0.4	1143	LIM	6	21143528	21159031	22428152	22442568	1269121
0.4	1144	LIM	6	21143528	21159031	22446589	22494918	1287558
0.4	1145	LIM	6	21178525	21200834	22303556	22346791	1102722
0.4	1146	LIM	6	21178525	21200834	22446589	22494918	1245755
0.4	1147	LIM	6	26810126	26842865	28792128	28854100	1949263
0.4	1148	LIM	6	29071538	29087781	30788381	30803603	1700600
0.4	1149	LIM	6	29313768	29362641	30732773	30746419	1370132
0.4	1150	LIM	6	29431677	29444580	30498437	30508512	1053857
0.4	1151	LIM	6	29431677	29444580	30513100	30563336	1068520
0.4	1152	LIM	6	29495822	29516339	30755904	30785604	1239565
0.4	1153	LIM	6	30131638	30146927	31600700	31631647	1453773
0.4	1154	LIM	6	30217726	30255934	32795610	32890935	2539676
0.4	1155	LIM	6	30337374	30375031	31600700	31631647	1225669
0.4	1156	LIM	6	30673635	30706328	33216363	33232999	2510035
0.4	1157	LIM	6	31951114	32009766	35228473	35250631	3218707
0.4	1158	LIM	6	32036701	32373760	35228473	35250631	2854713
0.4	1159	LIM	6	32036701	32373760	36561452	36576533	4187692
0.4	1160	LIM	6	34177245	34273219	48780584	48848905	14507365
0.4	1161	LIM	6	35194270	35204482	39721697	39737879	4517215
0.4	1162	LIM	6	35194270	35204482	37044068	37188731	1839586
0.4	1163	LIM	6	35194270	35204482	39810579	39824803	4606097
0.4	1164	LIM	6	35194270	35204482	39924771	39970736	4720289
0.4	1165	LIM	6	35194270	35204482	40445233	40505296	5240751
0.4	1166	LIM	6	37044068	37188731	39825526	39900932	2636795
0.4	1167	LIM	6	37044068	37188731	40445233	40505296	3256502
0.4	1168	LIM	6	39260786	39279122	40843561	40886035	1564439
0.4	1169	LIM	6	39584249	39678432	41135319	41169982	1456887
0.4	1170	LIM	6	42044695	42121574	50009636	50098903	7888062
0.4	1171	LIM	6	42044695	42121574	48088268	48159712	5966694
0.4	1172	LIM	6	43205658	43288495	50009636	50098903	6721141
0.4	1173	LIM	6	43205658	43288495	48088268	48159712	4799773
0.4	1174	LIM	6	43205658	43288495	54316867	54347684	11028372
0.4	1175	LIM	6	46000428	46035432	49057117	49094600	3021685
0.4	1176	LIM	6	48088268	48159712	50009636	50098903	1849924
0.4	1177	LIM	6	48088268	48159712	49987114	50006848	1827402
0.4	1178	LIM	6	48088268	48159712	50477846	50513923	2318134
0.4	1179	LIM	6	48088268	48159712	50708622	50771200	2548910
0.4	1180	LIM	6	48088268	48159712	54316867	54347684	6157155
0.4	1181	LIM	6	48088268	48159712	54552907	54695020	6393195
0.4	1182	LIM	6	48088268	48159712	54696157	54763973	6536445
0.4	1183	LIM	6	48227799	48275442	55344795	55476657	7069353
0.4	1184	LIM	6	49196547	49243195	50902075	50917174	1658880
0.4	1185	LIM	6	49274409	49303150	50708622	50771200	1405472
0.4	1186	LIM	6	49366546	49420604	50708622	50771200	1288018
0.4	1187	LIM	6	49366546	49420604	50902075	50917174	1481471
0.4	1188	LIM	6	49987114	50006848	54316867	54347684	4310019
0.4	1189	LIM	6	49987114	50006848	54552907	54695020	4546059
0.4	1190	LIM	6	49987114	50006848	54696157	54763973	4689309
0.4	1191	LIM	6	50009636	50098903	54316867	54347684	4217964
0.4	1192	LIM	6	50009636	50098903	54552907	54695020	4454004
0.4	1193	LIM	6	50009636	50098903	54696157	54763973	4597254
0.4	1194	LIM	6	51270004	51287866	52297508	52303387	1009642
0.4	1195	LIM	6	54316867	54347684	56495872	56511624	2148188
0.4	1196	LIM	6	62811476	62889220	65445578	65532108	2556358
0.4	1197	LIM	6	67047924	67147502	68604440	68621980	1456938
0.4	1198	LIM	6	69121419	69207722	70209643	70231708	1001921
0.4	1199	LIM	6	69216812	69229994	71134951	71157825	1904957
0.4	1200	LIM	6	70209643	70231708	71284665	71415646	1052957
0.4	1201	LIM	6	71284665	71415646	74629845	74758305	3214199
0.4	1202	LIM	6	71642644	71668967	73023435	73054863	1354468
0.4	1203	LIM	6	71642644	71668967	73127274	73167692	1458307
0.4	1204	LIM	6	72066617	72088481	73127274	73167692	1038793
0.4	1205	LIM	6	72092553	72110228	73252983	73255115	1142755
0.4	1206	LIM	6	74081071	74120042	76566360	76616761	2446318
0.4	1207	LIM	6	74140542	74190082	75607944	76230955	1417862
0.4	1208	LIM	6	74140542	74190082	77066004	77185332	2875922
0.4	1209	LIM	6	74140542	74190082	77413155	77429416	3223073
0.4	1210	LIM	6	74629845	74758305	79469689	79562190	4711384
0.4	1211	LIM	6	74629845	74758305	79619501	79637796	4861196
0.4	1212	LIM	6	75082684	75136430	77790637	77824938	2654207
0.4	1213	LIM	6	77066004	77185332	81565802	81650448	4380470
0.4	1214	LIM	6	77066004	77185332	82698492	82762697	5513160
0.4	1215	LIM	6	77066004	77185332	82779668	82785391	5594336
0.4	1216	LIM	6	77066004	77185332	82790098	82914721	5604766
0.4	1217	LIM	6	77189085	77202460	81565802	81650448	4363342
0.4	1218	LIM	6	77189085	77202460	82698492	82762697	5496032
0.4	1219	LIM	6	77189085	77202460	82779668	82785391	5577208
0.4	1220	LIM	6	77189085	77202460	82790098	82914721	5587638
0.4	1221	LIM	6	77790637	77824938	79638608	80140791	1813670
0.4	1222	LIM	6	78093491	78142467	79195453	79433557	1052986
0.4	1223	LIM	6	80467179	80623894	81676280	81714383	1052386
0.4	1224	LIM	6	80467179	80623894	84801075	84833029	4177181
0.4	1225	LIM	6	81167133	81175932	82790098	82914721	1614166
0.4	1226	LIM	6	81502353	81519879	82647732	82694272	1127853
0.4	1227	LIM	6	81502353	81519879	82698492	82762697	1178613
0.4	1228	LIM	6	81502353	81519879	82779668	82785391	1259789
0.4	1229	LIM	6	81502353	81519879	82790098	82914721	1270219
0.4	1230	LIM	6	81502353	81519879	83015518	83106112	1495639
0.4	1231	LIM	6	81502353	81519879	83147225	83166021	1627346
0.4	1232	LIM	6	81502353	81519879	84592834	84677197	3072955
0.4	1233	LIM	6	81565802	81650448	82698492	82762697	1048044
0.4	1234	LIM	6	81565802	81650448	82779668	82785391	1129220
0.4	1235	LIM	6	81565802	81650448	82790098	82914721	1139650
0.4	1236	LIM	6	81565802	81650448	83799685	83873838	2149237
0.4	1237	LIM	6	81565802	81650448	84046496	84160940	2396048
0.4	1238	LIM	6	81565802	81650448	84169748	84195787	2519300
0.4	1239	LIM	6	81565802	81650448	84516802	84560859	2866354
0.4	1240	LIM	6	81565802	81650448	84592834	84677197	2942386
0.4	1241	LIM	6	81676280	81714383	82779668	82785391	1065285
0.4	1242	LIM	6	81676280	81714383	82790098	82914721	1075715
0.4	1243	LIM	6	81676280	81714383	83206428	83255969	1492045
0.4	1244	LIM	6	81827142	81834490	84046496	84160940	2212006
0.4	1245	LIM	6	81827142	81834490	84169748	84195787	2335258
0.4	1246	LIM	6	81827142	81834490	84516802	84560859	2682312
0.4	1247	LIM	6	81827142	81834490	84592834	84677197	2758344
0.4	1248	LIM	6	81969308	82076382	83135771	83140244	1059389
0.4	1249	LIM	6	81969308	82076382	84046496	84160940	1970114
0.4	1250	LIM	6	81969308	82076382	84169748	84195787	2093366
0.4	1251	LIM	6	81969308	82076382	84516802	84560859	2440420
0.4	1252	LIM	6	81969308	82076382	84592834	84677197	2516452
0.4	1253	LIM	6	81969308	82076382	85122002	85286457	3045620
0.4	1254	LIM	6	82077512	82101224	83135771	83140244	1034547
0.4	1255	LIM	6	82077512	82101224	84046496	84160940	1945272
0.4	1256	LIM	6	82077512	82101224	84169748	84195787	2068524
0.4	1257	LIM	6	82077512	82101224	84516802	84560859	2415578
0.4	1258	LIM	6	82077512	82101224	84592834	84677197	2491610
0.4	1259	LIM	6	82110794	82149619	84046496	84160940	1896877
0.4	1260	LIM	6	82110794	82149619	84169748	84195787	2020129
0.4	1261	LIM	6	82110794	82149619	84516802	84560859	2367183
0.4	1262	LIM	6	82110794	82149619	84592834	84677197	2443215
0.4	1263	LIM	6	82227592	82315303	84046496	84160940	1731193
0.4	1264	LIM	6	82227592	82315303	84169748	84195787	1854445
0.4	1265	LIM	6	82227592	82315303	84516802	84560859	2201499
0.4	1266	LIM	6	82227592	82315303	84592834	84677197	2277531
0.4	1267	LIM	6	82321767	82344950	83900150	83916858	1555200
0.4	1268	LIM	6	82321767	82344950	84046496	84160940	1701546
0.4	1269	LIM	6	82321767	82344950	84169748	84195787	1824798
0.4	1270	LIM	6	82321767	82344950	84516802	84560859	2171852
0.4	1271	LIM	6	82321767	82344950	84592834	84677197	2247884
0.4	1272	LIM	6	82321767	82344950	85122002	85286457	2777052
0.4	1273	LIM	6	82347513	82365022	84046496	84160940	1681474
0.4	1274	LIM	6	82347513	82365022	84169748	84195787	1804726
0.4	1275	LIM	6	82347513	82365022	84516802	84560859	2151780
0.4	1276	LIM	6	82347513	82365022	84592834	84677197	2227812
0.4	1277	LIM	6	82368465	82380227	84046496	84160940	1666269
0.4	1278	LIM	6	82368465	82380227	84169748	84195787	1789521
0.4	1279	LIM	6	82368465	82380227	84516802	84560859	2136575
0.4	1280	LIM	6	82368465	82380227	84592834	84677197	2212607
0.4	1281	LIM	6	82382821	82490941	83571013	83616996	1080072
0.4	1282	LIM	6	82382821	82490941	84046496	84160940	1555555
0.4	1283	LIM	6	82382821	82490941	84169748	84195787	1678807
0.4	1284	LIM	6	82382821	82490941	84516802	84560859	2025861
0.4	1285	LIM	6	82382821	82490941	84592834	84677197	2101893
0.4	1286	LIM	6	82508942	82625211	84046496	84160940	1421285
0.4	1287	LIM	6	82508942	82625211	84169748	84195787	1544537
0.4	1288	LIM	6	82508942	82625211	84516802	84560859	1891591
0.4	1289	LIM	6	82508942	82625211	84592834	84677197	1967623
0.4	1290	LIM	6	82508942	82625211	85122002	85286457	2496791
0.4	1291	LIM	6	82698492	82762697	84046496	84160940	1283799
0.4	1292	LIM	6	82698492	82762697	84169748	84195787	1407051
0.4	1293	LIM	6	82698492	82762697	84516802	84560859	1754105
0.4	1294	LIM	6	82698492	82762697	84592834	84677197	1830137
0.4	1295	LIM	6	82698492	82762697	85122002	85286457	2359305
0.4	1296	LIM	6	82779668	82785391	83799685	83873838	1014294
0.4	1297	LIM	6	82779668	82785391	84046496	84160940	1261105
0.4	1298	LIM	6	82779668	82785391	84169748	84195787	1384357
0.4	1299	LIM	6	82779668	82785391	84516802	84560859	1731411
0.4	1300	LIM	6	82779668	82785391	84592834	84677197	1807443
0.4	1301	LIM	6	82779668	82785391	85122002	85286457	2336611
0.4	1302	LIM	6	82790098	82914721	84046496	84160940	1131775
0.4	1303	LIM	6	82790098	82914721	84169748	84195787	1255027
0.4	1304	LIM	6	82790098	82914721	84516802	84560859	1602081
0.4	1305	LIM	6	82790098	82914721	84592834	84677197	1678113
0.4	1306	LIM	6	82790098	82914721	85122002	85286457	2207281
0.4	1307	LIM	6	83135771	83140244	84516802	84560859	1376558
0.4	1308	LIM	6	83135771	83140244	84592834	84677197	1452590
0.4	1309	LIM	6	83281561	83322740	84458726	84514592	1135986
0.4	1310	LIM	6	83329203	83498447	84801075	84833029	1302628
0.4	1311	LIM	6	88151724	88340402	91837154	91958457	3496752
0.4	1312	LIM	6	90033511	90089752	91171413	91189901	1081661
0.4	1313	LIM	6	90093188	90122402	91171413	91189901	1049011
0.4	1314	LIM	6	90233675	90277520	92025616	92042683	1748096
0.4	1315	LIM	6	102889123	102927406	105459043	105483253	2531637
0.4	1316	LIM	6	103054792	103059862	105459043	105483253	2399181
0.4	1317	LIM	6	103054792	103059862	113982293	114010664	10922431
0.4	1318	LIM	6	103179908	103232088	104690479	104714152	1458391
0.4	1319	LIM	6	103233733	103243734	104690479	104714152	1446745
0.4	1320	LIM	6	103393264	103449743	105459043	105483253	2009300
0.4	1321	LIM	6	103738943	103800194	112610160	112635542	8809966
0.4	1322	LIM	6	103738943	103800194	105459043	105483253	1658849
0.4	1323	LIM	6	108262701	108279773	109499240	109546510	1219467
0.4	1324	LIM	6	108530724	108568619	109823696	109827689	1255077
0.4	1325	LIM	7	7999703	8054682	9165250	9587202	1110568
0.4	1326	LIM	7	7999703	8054682	11270978	11350081	3216296
0.4	1327	LIM	7	8325833	8433338	9739213	9781639	1305875
0.4	1328	LIM	7	8552851	8644832	9739213	9781639	1094381
0.4	1329	LIM	7	13763740	13875817	15261766	15273461	1385949
0.4	1330	LIM	7	13763740	13875817	15277752	15299686	1401935
0.4	1331	LIM	7	13763740	13875817	15368486	15371419	1492669
0.4	1332	LIM	7	17890540	17928338	23412014	23517396	5483676
0.4	1333	LIM	7	26749489	26751282	28637571	28660200	1886289
0.4	1334	LIM	7	26749489	26751282	28662752	28677209	1911470
0.4	1335	LIM	7	26749489	26751282	28679645	28703022	1928363
0.4	1336	LIM	7	26749489	26751282	28703996	28710550	1952714
0.4	1337	LIM	7	30978198	31045419	32162919	32242103	1117500
0.4	1338	LIM	7	30978198	31045419	32308765	32334690	1263346
0.4	1339	LIM	7	30978198	31045419	32336488	32357265	1291069
0.4	1340	LIM	7	31046475	31075073	32637757	32692335	1562684
0.4	1341	LIM	7	34417528	34443424	38510726	38783506	4067302
0.4	1342	LIM	7	35298228	35315719	37828651	37842531	2512932
0.4	1343	LIM	7	35298228	35315719	37850213	37859082	2534494
0.4	1344	LIM	7	37400081	37555119	39703042	39722563	2147923
0.4	1345	LIM	7	37400081	37555119	39732067	39765183	2176948
0.4	1346	LIM	7	37400081	37555119	39786257	39798925	2231138
0.4	1347	LIM	7	37557376	37561337	39703042	39722563	2141705
0.4	1348	LIM	7	37557376	37561337	39732067	39765183	2170730
0.4	1349	LIM	7	37557376	37561337	39786257	39798925	2224920
0.4	1350	LIM	7	37750490	37768199	39549880	39603487	1781681
0.4	1351	LIM	7	37828651	37842531	40156643	40237168	2314112
0.4	1352	LIM	7	37850213	37859082	40156643	40237168	2297561
0.4	1353	LIM	7	38030095	38055754	39246004	39262333	1190250
0.4	1354	LIM	7	38229237	38239352	39265962	39290922	1026610
0.4	1355	LIM	7	38250949	38327472	39815562	39854733	1488090
0.4	1356	LIM	7	38328819	38335870	39815562	39854733	1479692
0.4	1357	LIM	7	38832432	39021148	40156643	40237168	1135495
0.4	1358	LIM	7	39703042	39722563	40917778	40964583	1195215
0.4	1359	LIM	7	39732067	39765183	41585477	41835534	1820294
0.4	1360	LIM	7	39732067	39765183	40917778	40964583	1152595
0.4	1361	LIM	7	39732067	39765183	45922751	46157867	6157568
0.4	1362	LIM	7	40095095	40116129	42325469	42363355	2209340
0.4	1363	LIM	7	40095095	40116129	44092976	44190995	3976847
0.4	1364	LIM	7	40095095	40116129	44236265	44366185	4120136
0.4	1365	LIM	7	40156643	40237168	42659928	42717422	2422760
0.4	1366	LIM	7	40156643	40237168	43451029	43717301	3213861
0.4	1367	LIM	7	40453989	40476726	44236265	44366185	3759539
0.4	1368	LIM	7	40917778	40964583	42823499	42865328	1858916
0.4	1369	LIM	7	40917778	40964583	42866468	42952686	1901885
0.4	1370	LIM	7	40917778	40964583	45922751	46157867	4958168
0.4	1371	LIM	7	40969140	41252219	42823499	42865328	1571280
0.4	1372	LIM	7	40969140	41252219	42866468	42952686	1614249
0.4	1373	LIM	7	41585477	41835534	44236265	44366185	2400731
0.4	1374	LIM	7	41585477	41835534	45922751	46157867	4087217
0.4	1375	LIM	7	41848444	41927798	44236265	44366185	2308467
0.4	1376	LIM	7	41935628	42262305	44236265	44366185	1973960
0.4	1377	LIM	7	42325469	42363355	43451029	43717301	1087674
0.4	1378	LIM	7	42325469	42363355	43719127	43742115	1355772
0.4	1379	LIM	7	42325469	42363355	44092976	44190995	1729621
0.4	1380	LIM	7	42325469	42363355	44236265	44366185	1872910
0.4	1381	LIM	7	42325469	42363355	44423977	44533216	2060622
0.4	1382	LIM	7	42382853	42452047	44092976	44190995	1640929
0.4	1383	LIM	7	42382853	42452047	44236265	44366185	1784218
0.4	1384	LIM	7	42382853	42452047	44423977	44533216	1971930
0.4	1385	LIM	7	42457374	42479810	44677924	44761946	2198114
0.4	1386	LIM	7	42614633	42651572	44597083	44667307	1945511
0.4	1387	LIM	7	42659928	42717422	43786795	43927002	1069373
0.4	1388	LIM	7	42659928	42717422	44092976	44190995	1375554
0.4	1389	LIM	7	42659928	42717422	44236265	44366185	1518843
0.4	1390	LIM	7	42659928	42717422	44677924	44761946	1960502
0.4	1391	LIM	7	42866468	42952686	44236265	44366185	1283579
0.4	1392	LIM	7	42866468	42952686	44423977	44533216	1471291
0.4	1393	LIM	7	42989910	43072429	45415567	45435951	2343138
0.4	1394	LIM	7	43087688	43124392	44213448	44232592	1089056
0.4	1395	LIM	7	43087688	43124392	44236265	44366185	1111873
0.4	1396	LIM	7	43087688	43124392	44677924	44761946	1553532
0.4	1397	LIM	7	44423977	44533216	48787869	48815226	4254653
0.4	1398	LIM	7	44423977	44533216	49503552	49908375	4970336
0.4	1399	LIM	7	45659296	45764734	49503552	49908375	3738818
0.4	1400	LIM	7	45922751	46157867	53326389	53442511	7168522
0.4	1401	LIM	7	45922751	46157867	47228573	47293353	1070706
0.4	1402	LIM	7	46405287	46481658	52385468	52680674	5903810
0.4	1403	LIM	7	46494038	46513790	52385468	52680674	5871678
0.4	1404	LIM	7	46940783	46985484	53326389	53442511	6340905
0.4	1405	LIM	7	47228573	47293353	53326389	53442511	6033036
0.4	1406	LIM	7	47303386	47310787	48787869	48815226	1477082
0.4	1407	LIM	7	47303386	47310787	48816971	48852799	1506184
0.4	1408	LIM	7	47576493	47674600	50970163	51084901	3295563
0.4	1409	LIM	7	47876087	47992422	49503552	49908375	1511130
0.4	1410	LIM	7	48318323	48330118	52683736	52728113	4353618
0.4	1411	LIM	7	48600865	48621614	53986926	53995942	5365312
0.4	1412	LIM	7	48628543	48657579	52385468	52680674	3727889
0.4	1413	LIM	7	48864245	48892261	52145120	52355561	3252859
0.4	1414	LIM	7	48864245	48892261	52385468	52680674	3493207
0.4	1415	LIM	7	48864245	48892261	52729699	52752643	3837438
0.4	1416	LIM	7	48864245	48892261	52755111	53020077	3862850
0.4	1417	LIM	7	48864245	48892261	53031590	53143975	4139329
0.4	1418	LIM	7	48900147	48937945	52385468	52680674	3447523
0.4	1419	LIM	7	48900147	48937945	52729699	52752643	3791754
0.4	1420	LIM	7	48900147	48937945	52755111	53020077	3817166
0.4	1421	LIM	7	48900147	48937945	53031590	53143975	4093645
0.4	1422	LIM	7	48951552	48988977	52385468	52680674	3396491
0.4	1423	LIM	7	48951552	48988977	52729699	52752643	3740722
0.4	1424	LIM	7	48951552	48988977	52755111	53020077	3766134
0.4	1425	LIM	7	48951552	48988977	52683736	52728113	3694759
0.4	1426	LIM	7	48951552	48988977	53031590	53143975	4042613
0.4	1427	LIM	7	48951552	48988977	53220478	53311741	4231501
0.4	1428	LIM	7	48951552	48988977	53641854	53717085	4652877
0.4	1429	LIM	7	48992613	49169638	52145120	52355561	2975482
0.4	1430	LIM	7	48992613	49169638	52385468	52680674	3215830
0.4	1431	LIM	7	48992613	49169638	52729699	52752643	3560061
0.4	1432	LIM	7	48992613	49169638	52755111	53020077	3585473
0.4	1433	LIM	7	48992613	49169638	52683736	52728113	3514098
0.4	1434	LIM	7	48992613	49169638	53031590	53143975	3861952
0.4	1435	LIM	7	48992613	49169638	53220478	53311741	4050840
0.4	1436	LIM	7	48992613	49169638	53641854	53717085	4472216
0.4	1437	LIM	7	49503552	49908375	50970163	51084901	1061788
0.4	1438	LIM	7	49503552	49908375	51089275	51115472	1180900
0.4	1439	LIM	7	49503552	49908375	53641854	53717085	3733479
0.4	1440	LIM	7	49503552	49908375	53888447	53893578	3980072
0.4	1441	LIM	7	49503552	49908375	54496857	54556884	4588482
0.4	1442	LIM	7	49912242	50857210	52385468	52680674	1528258
0.4	1443	LIM	7	49912242	50857210	52729699	52752643	1872489
0.4	1444	LIM	7	49912242	50857210	52755111	53020077	1897901
0.4	1445	LIM	7	49912242	50857210	52683736	52728113	1826526
0.4	1446	LIM	7	49912242	50857210	53031590	53143975	2174380
0.4	1447	LIM	7	49912242	50857210	53220478	53311741	2363268
0.4	1448	LIM	7	50970163	51084901	54240446	54253183	3155545
0.4	1449	LIM	7	51089275	51115472	54240446	54253183	3124974
0.4	1450	LIM	7	51127951	51236671	53573274	53622325	2336603
0.4	1451	LIM	7	51751962	52142089	56940873	57000130	4798784
0.4	1452	LIM	7	52385468	52680674	53775312	53853140	1094638
0.4	1453	LIM	7	52385468	52680674	53986926	53995942	1306252
0.4	1454	LIM	7	52683736	52728113	53775312	53853140	1047199
0.4	1455	LIM	7	52755111	53020077	54264189	54281313	1244112
0.4	1456	LIM	7	53220478	53311741	54566988	54609785	1255247
0.4	1457	LIM	7	54028249	54177102	55440967	55453089	1263865
0.4	1458	LIM	7	54496857	54556884	56166146	56179536	1609262
0.4	1459	LIM	7	54706580	54970766	58019513	58039301	3048747
0.4	1460	LIM	7	60085143	60107446	61148197	61189235	1040751
0.4	1461	LIM	7	60085143	60107446	61539793	61562571	1432347
0.4	1462	LIM	7	60568272	60626276	62507297	62516550	1881021
0.4	1463	LIM	7	62507297	62516550	63605721	63628094	1089171
0.4	1464	LIM	7	64219459	64279190	66078147	66155949	1798957
0.4	1465	LIM	7	64281154	64404309	66078147	66155949	1673838
0.4	1466	LIM	7	64281154	64404309	69052977	69071410	4648668
0.4	1467	LIM	7	64281154	64404309	69074053	69115433	4669744
0.4	1468	LIM	7	64281154	64404309	69204833	69327953	4800524
0.4	1469	LIM	7	64281154	64404309	70473094	70526699	6068785
0.4	1470	LIM	7	64281154	64404309	70591465	70607240	6187156
0.4	1471	LIM	7	64559577	64608410	66078147	66155949	1469737
0.4	1472	LIM	7	64642543	64668779	66078147	66155949	1409368
0.4	1473	LIM	7	64896415	64914357	69052977	69071410	4138620
0.4	1474	LIM	7	64896415	64914357	69074053	69115433	4159696
0.4	1475	LIM	7	64896415	64914357	69204833	69327953	4290476
0.4	1476	LIM	7	64896415	64914357	70473094	70526699	5558737
0.4	1477	LIM	7	64896415	64914357	70591465	70607240	5677108
0.4	1478	LIM	7	64917536	64933054	68481996	68528025	3548942
0.4	1479	LIM	7	64917536	64933054	69052977	69071410	4119923
0.4	1480	LIM	7	64917536	64933054	69074053	69115433	4140999
0.4	1481	LIM	7	64917536	64933054	69204833	69327953	4271779
0.4	1482	LIM	7	64917536	64933054	70473094	70526699	5540040
0.4	1483	LIM	7	64917536	64933054	70591465	70607240	5658411
0.4	1484	LIM	7	65132442	65265785	67808622	67823725	2542837
0.4	1485	LIM	7	65887495	66068494	67132317	67236443	1063823
0.4	1486	LIM	7	65887495	66068494	67808622	67823725	1740128
0.4	1487	LIM	7	66364514	66505760	67660783	67780531	1155023
0.4	1488	LIM	7	66364514	66505760	67808622	67823725	1302862
0.4	1489	LIM	7	66563967	66613923	67660783	67780531	1046860
0.4	1490	LIM	7	67808622	67823725	71283845	71290063	3460120
0.4	1491	LIM	7	68481996	68528025	70473094	70526699	1945069
0.4	1492	LIM	7	68481996	68528025	70591465	70607240	2063440
0.4	1493	LIM	7	69052977	69071410	70473094	70526699	1401684
0.4	1494	LIM	7	69052977	69071410	70591465	70607240	1520055
0.4	1495	LIM	7	69074053	69115433	70473094	70526699	1357661
0.4	1496	LIM	7	69074053	69115433	70591465	70607240	1476032
0.4	1497	LIM	7	69204833	69327953	70473094	70526699	1145141
0.4	1498	LIM	7	69204833	69327953	70591465	70607240	1263512
0.4	1499	LIM	7	70893844	70911640	74579498	74584109	3667858
0.4	1500	LIM	7	71398896	71454825	72755734	72763799	1300909
0.4	1501	LIM	7	71398896	71454825	73142354	73215712	1687529
0.4	1502	LIM	7	71398896	71454825	73282339	73334512	1827514
0.4	1503	LIM	7	71501338	71512245	72755734	72763799	1243489
0.4	1504	LIM	7	71501338	71512245	73142354	73215712	1630109
0.4	1505	LIM	7	71501338	71512245	73282339	73334512	1770094
0.4	1506	LIM	7	71517304	71567860	73282339	73334512	1714479
0.4	1507	LIM	7	72207775	72219754	73282339	73334512	1062585
0.4	1508	LIM	7	74320303	74327239	76940482	77017218	2613243
0.4	1509	LIM	7	75148608	75161242	77291105	77321731	2129863
0.4	1510	LIM	7	75174609	75219687	76632864	76636807	1413177
0.4	1511	LIM	7	75562809	75581272	76648727	76677035	1067455
0.4	1512	LIM	7	75591284	75593712	76648727	76677035	1055015
0.4	1513	LIM	7	75903484	75988191	77378310	77397898	1390119
0.4	1514	LIM	7	76700174	76765051	78279380	78351902	1514329
0.4	1515	LIM	7	77924054	77956560	79194671	79256951	1238111
0.4	1516	LIM	7	78000151	78002657	79622788	79629225	1620131
0.4	1517	LIM	7	78145555	78201830	79622788	79629225	1420958
0.4	1518	LIM	7	79306513	79317302	80658325	80662788	1341023
0.4	1519	LIM	7	79563937	79587976	82128293	82168016	2540317
0.4	1520	LIM	7	79563937	79587976	82500649	82568790	2912673
0.4	1521	LIM	7	79767078	79774543	81562244	81575233	1787701
0.4	1522	LIM	7	79767078	79774543	81603498	81708190	1828955
0.4	1523	LIM	7	80158767	80222942	82681780	82694444	2458838
0.4	1524	LIM	7	80371621	80385339	82128293	82168016	1742954
0.4	1525	LIM	7	80418694	80505676	81562244	81575233	1056568
0.4	1526	LIM	7	80418694	80505676	81603498	81708190	1097822
0.4	1527	LIM	7	80658325	80662788	87705706	87722153	7042918
0.4	1528	LIM	7	80668004	80679249	83810890	83864803	3131641
0.4	1529	LIM	7	80982417	81057371	82681780	82694444	1624409
0.4	1530	LIM	7	84514477	84591131	86262798	86368609	1671667
0.4	1531	LIM	7	84839138	84848817	86728694	86785273	1879877
0.4	1532	LIM	7	87163728	87182078	89407428	89448999	2225350
0.4	1533	LIM	7	89705988	89772906	91880780	91940191	2107874
0.4	1534	LIM	7	94945483	94958209	96758706	96797845	1800497
0.4	1535	LIM	8	1862770	1900694	3783460	3812490	1882766
0.4	1536	LIM	8	4721414	4735656	5827481	5838291	1091825
0.4	1537	LIM	8	7866886	7875061	9745635	9787022	1870574
0.4	1538	LIM	8	11247532	11269075	12521921	12596335	1252846
0.4	1539	LIM	8	20350265	20378105	21950875	22048029	1572770
0.4	1540	LIM	8	20350265	20378105	22113575	22234325	1735470
0.4	1541	LIM	8	20389891	20403010	21950875	22048029	1547865
0.4	1542	LIM	8	20389891	20403010	22113575	22234325	1710565
0.4	1543	LIM	8	20499175	20523220	22113575	22234325	1590355
0.4	1544	LIM	8	21790003	21842231	23803666	23814719	1961435
0.4	1545	LIM	8	21950875	22048029	23803666	23814719	1755637
0.4	1546	LIM	8	22113575	22234325	23349233	23395592	1114908
0.4	1547	LIM	8	22531070	22653121	23845686	23860758	1192565
0.4	1548	LIM	8	26726621	26753639	27757482	27777892	1003843
0.4	1549	LIM	8	28141325	28192344	29321999	29371196	1129655
0.4	1550	LIM	8	36466488	36494234	38666575	38837520	2172341
0.4	1551	LIM	8	37096218	37149844	38666575	38837520	1516731
0.4	1552	LIM	8	37181110	37248451	38666575	38837520	1418124
0.4	1553	LIM	8	41791860	41839137	43353126	43391445	1513989
0.4	1554	LIM	8	41855146	42001745	43353126	43391445	1351381
0.4	1555	LIM	8	43933162	43939736	45020539	45032869	1080803
0.4	1556	LIM	8	43933162	43939736	45245742	45272902	1306006
0.4	1557	LIM	8	43933162	43939736	45309322	45347246	1369586
0.4	1558	LIM	8	43933162	43939736	45610844	45626689	1671108
0.4	1559	LIM	8	43933162	43939736	45630610	45723291	1690874
0.4	1560	LIM	8	43933162	43939736	45881905	46145973	1942169
0.4	1561	LIM	8	44761143	44770136	47022627	47047402	2252491
0.4	1562	LIM	8	44761143	44770136	47050543	47140043	2280407
0.4	1563	LIM	8	45020539	45032869	46794869	46808878	1762000
0.4	1564	LIM	8	45020539	45032869	46810409	46886870	1777540
0.4	1565	LIM	8	45239000	45241091	46339020	46349950	1097929
0.4	1566	LIM	8	45245742	45272902	46339020	46349950	1066118
0.4	1567	LIM	8	45245742	45272902	46429322	46514143	1156420
0.4	1568	LIM	8	45610844	45626689	46810409	46886870	1183720
0.4	1569	LIM	8	45630610	45723291	46794869	46808878	1071578
0.4	1570	LIM	8	45630610	45723291	46810409	46886870	1087118
0.4	1571	LIM	8	45881905	46145973	50626278	50632590	4480305
0.4	1572	LIM	8	47820531	47885478	48956781	48978518	1071303
0.4	1573	LIM	8	52925674	52981446	56908304	57004633	3926858
0.4	1574	LIM	8	53346130	53435583	58831891	58942496	5396308
0.4	1575	LIM	8	53542697	53563289	56908304	57004633	3345015
0.4	1576	LIM	8	53775044	53793131	55299442	55421427	1506311
0.4	1577	LIM	8	53775044	53793131	55456387	55665198	1663256
0.4	1578	LIM	8	54881609	54899712	57160987	57220840	2261275
0.4	1579	LIM	8	54881609	54899712	56819388	56871688	1919676
0.4	1580	LIM	8	54881609	54899712	57129116	57151753	2229404
0.4	1581	LIM	8	55299442	55421427	57160987	57220840	1739560
0.4	1582	LIM	8	55299442	55421427	56819388	56871688	1397961
0.4	1583	LIM	8	55299442	55421427	57129116	57151753	1707689
0.4	1584	LIM	8	55299442	55421427	56908304	57004633	1486877
0.4	1585	LIM	8	55456387	55665198	57129116	57151753	1463918
0.4	1586	LIM	8	55456387	55665198	56908304	57004633	1243106
0.4	1587	LIM	8	56749895	56786474	58831891	58942496	2045417
0.4	1588	LIM	8	57568638	57623786	60817346	60842790	3193560
0.4	1589	LIM	8	57628293	57646668	60817346	60842790	3170678
0.4	1590	LIM	8	58831891	58942496	64316039	64419056	5373543
0.4	1591	LIM	8	62694609	62761884	64501561	64636689	1739677
0.4	1592	LIM	8	62766388	62876697	64501561	64636689	1624864
0.4	1593	LIM	8	62766388	62876697	64653255	64664665	1776558
0.4	1594	LIM	8	63990400	64023920	65723819	65802549	1699899
0.4	1595	LIM	8	65262272	65270067	66270982	66319583	1000915
0.4	1596	LIM	8	71191544	71317380	72603540	72639104	1286160
0.4	1597	LIM	8	71321621	71368252	72603540	72639104	1235288
0.4	1598	LIM	8	75241563	75395838	77486551	77523182	2090713
0.4	1599	LIM	8	76151668	76179615	77486551	77523182	1306936
0.4	1600	LIM	8	76240088	76249365	77536145	77546693	1286780
0.4	1601	LIM	8	76254477	76310752	77408099	77471239	1097347
0.4	1602	LIM	8	76254477	76310752	77486551	77523182	1175799
0.4	1603	LIM	8	76312659	76415720	77486551	77523182	1070831
0.4	1604	LIM	8	76676571	76704709	80038930	80082206	3334221
0.4	1605	LIM	8	76710322	76768935	77954898	78001841	1185963
0.4	1606	LIM	8	77113388	77279327	79972443	80032614	2693116
0.4	1607	LIM	8	78688766	78719925	80682238	80867017	1962313
0.4	1608	LIM	8	78887928	78900968	80158147	80174296	1257179
0.4	1609	LIM	8	81591326	81631309	85876776	86033680	4245467
0.4	1610	LIM	8	83843647	84096414	86260296	86319341	2163882
0.4	1611	LIM	8	91303317	91340804	92547548	92559059	1206744
0.4	1612	LIM	9	380572	718954	1755631	1774266	1036677
0.4	1613	LIM	9	380572	718954	2172801	2198822	1453847
0.4	1614	LIM	9	380572	718954	2236969	2264386	1518015
0.4	1615	LIM	9	380572	718954	5151650	5219253	4432696
0.4	1616	LIM	9	740785	828811	2172801	2198822	1343990
0.4	1617	LIM	9	740785	828811	2236969	2264386	1408158
0.4	1618	LIM	9	740785	828811	5151650	5219253	4322839
0.4	1619	LIM	9	838292	981972	2172801	2198822	1190829
0.4	1620	LIM	9	838292	981972	2236969	2264386	1254997
0.4	1621	LIM	9	838292	981972	5151650	5219253	4169678
0.4	1622	LIM	9	1563483	1591663	2719228	2819783	1127565
0.4	1623	LIM	9	1563483	1591663	2883388	2898418	1291725
0.4	1624	LIM	9	1597234	1615435	2719228	2819783	1103793
0.4	1625	LIM	9	1597234	1615435	2883388	2898418	1267953
0.4	1626	LIM	9	1597234	1615435	2910915	2959152	1295480
0.4	1627	LIM	9	1621182	1720228	2883388	2898418	1163160
0.4	1628	LIM	9	1755631	1774266	2883388	2898418	1109122
0.4	1629	LIM	9	4445323	4473349	6021537	6034320	1548188
0.4	1630	LIM	9	5449377	5504954	6718256	6810639	1213302
0.4	1631	LIM	9	5449377	5504954	6877480	7001807	1372526
0.4	1632	LIM	9	6145431	6175558	7241800	7288837	1066242
0.4	1633	LIM	9	14370363	14469698	15843931	15919300	1374233
0.4	1634	LIM	9	19396832	19418690	22984610	23053615	3565920
0.4	1635	LIM	9	19539964	19556908	22984610	23053615	3427702
0.4	1636	LIM	9	39370584	39507082	41298949	41387424	1791867
0.4	1637	LIM	9	39370584	39507082	41421614	41444942	1914532
0.4	1638	LIM	9	39370584	39507082	41464320	41627634	1957238
0.4	1639	LIM	9	39370584	39507082	41769779	41823880	2262697
0.4	1640	LIM	9	39370584	39507082	42006922	42098419	2499840
0.4	1641	LIM	9	39370584	39507082	42099299	42105043	2592217
0.4	1642	LIM	9	39370584	39507082	42111760	42155865	2604678
0.4	1643	LIM	9	39710023	39755420	41117815	41185526	1362395
0.4	1644	LIM	9	40310425	40345809	42006922	42098419	1661113
0.4	1645	LIM	9	40310425	40345809	42111760	42155865	1765951
0.4	1646	LIM	9	40774241	40822851	42111760	42155865	1288909
0.4	1647	LIM	9	40941385	41089993	42111760	42155865	1021767
0.4	1648	LIM	9	41298949	41387424	42396077	42418619	1008653
0.4	1649	LIM	9	41298949	41387424	42422491	42458359	1035067
0.4	1650	LIM	9	41298949	41387424	42473554	42522328	1086130
0.4	1651	LIM	9	41298949	41387424	44172955	44237536	2785531
0.4	1652	LIM	9	41464320	41627634	42686622	42782869	1058988
0.4	1653	LIM	9	41464320	41627634	43607361	43642570	1979727
0.4	1654	LIM	9	41630405	41663192	42686622	42782869	1023430
0.4	1655	LIM	9	41769779	41823880	44172955	44237536	2349075
0.4	1656	LIM	9	41769779	41823880	50112748	50156167	8288868
0.4	1657	LIM	9	41874057	41981417	44172955	44237536	2191538
0.4	1658	LIM	9	42543443	42663702	44260290	44301570	1596588
0.4	1659	LIM	9	42791478	42872069	50401951	50427191	7529882
0.4	1660	LIM	9	42791478	42872069	44172955	44237536	1300886
0.4	1661	LIM	9	42791478	42872069	46817610	46862777	3945541
0.4	1662	LIM	9	42791478	42872069	47237260	47244581	4365191
0.4	1663	LIM	9	42791478	42872069	47880559	47896595	5008490
0.4	1664	LIM	9	42791478	42872069	50170525	50387701	7298456
0.4	1665	LIM	9	42889827	42903770	50401951	50427191	7498181
0.4	1666	LIM	9	42889827	42903770	44172955	44237536	1269185
0.4	1667	LIM	9	42889827	42903770	46817610	46862777	3913840
0.4	1668	LIM	9	42889827	42903770	47237260	47244581	4333490
0.4	1669	LIM	9	42889827	42903770	47880559	47896595	4976789
0.4	1670	LIM	9	42889827	42903770	50170525	50387701	7266755
0.4	1671	LIM	9	42904551	43024184	44172955	44237536	1148771
0.4	1672	LIM	9	43225962	43367400	47237260	47244581	3869860
0.4	1673	LIM	9	44172955	44237536	47237260	47244581	2999724
0.4	1674	LIM	9	44172955	44237536	47880559	47896595	3643023
0.4	1675	LIM	9	44172955	44237536	50112748	50156167	5875212
0.4	1676	LIM	9	44368160	44512398	45667124	45721505	1154726
0.4	1677	LIM	9	44368160	44512398	45730229	45775595	1217831
0.4	1678	LIM	9	44368160	44512398	45778611	45845086	1266213
0.4	1679	LIM	9	44878937	44931766	46099760	46137303	1167994
0.4	1680	LIM	9	44878937	44931766	46138999	46172575	1207233
0.4	1681	LIM	9	44933455	45055399	46099760	46137303	1044361
0.4	1682	LIM	9	44933455	45055399	46138999	46172575	1083600
0.4	1683	LIM	9	46576577	46650827	48583283	48643001	1932456
0.4	1684	LIM	9	46657212	46674003	51217708	51280801	4543705
0.4	1685	LIM	9	46657212	46674003	53731331	53787122	7057328
0.4	1686	LIM	9	46657212	46674003	54021698	54121979	7347695
0.4	1687	LIM	9	46657212	46674003	54189056	54238250	7515053
0.4	1688	LIM	9	46657212	46674003	55537105	55562504	8863102
0.4	1689	LIM	9	46657212	46674003	55579491	55648464	8905488
0.4	1690	LIM	9	46974016	46983282	47994029	48088771	1010747
0.4	1691	LIM	9	46974016	46983282	48093624	48110557	1110342
0.4	1692	LIM	9	47237260	47244581	50401951	50427191	3157370
0.4	1693	LIM	9	47237260	47244581	50170525	50387701	2925944
0.4	1694	LIM	9	47847370	47879269	48983545	49079263	1104276
0.4	1695	LIM	9	47847370	47879269	49082935	49091695	1203666
0.4	1696	LIM	9	47847370	47879269	49092804	49295189	1213535
0.4	1697	LIM	9	47909794	47957120	48983545	49079263	1026425
0.4	1698	LIM	9	47909794	47957120	49082935	49091695	1125815
0.4	1699	LIM	9	47909794	47957120	49092804	49295189	1135684
0.4	1700	LIM	9	47959232	47984090	49092804	49295189	1108714
0.4	1701	LIM	9	48420850	48437622	49807501	49850960	1369879
0.4	1702	LIM	9	48444791	48508182	49790365	49806721	1282183
0.4	1703	LIM	9	48444791	48508182	50020858	50084516	1512676
0.4	1704	LIM	9	48583283	48643001	49790365	49806721	1147364
0.4	1705	LIM	9	48837374	48874522	51388058	51454760	2513536
0.4	1706	LIM	9	48983545	49079263	52319603	52380838	3240340
0.4	1707	LIM	9	48983545	49079263	50170525	50387701	1091262
0.4	1708	LIM	9	48983545	49079263	51988729	52014665	2909466
0.4	1709	LIM	9	48983545	49079263	53397102	53457583	4317839
0.4	1710	LIM	9	48983545	49079263	54889388	54927654	5810125
0.4	1711	LIM	9	49082935	49091695	52319603	52380838	3227908
0.4	1712	LIM	9	49082935	49091695	50170525	50387701	1078830
0.4	1713	LIM	9	49082935	49091695	51988729	52014665	2897034
0.4	1714	LIM	9	49082935	49091695	53397102	53457583	4305407
0.4	1715	LIM	9	49082935	49091695	54889388	54927654	5797693
0.4	1716	LIM	9	49092804	49295189	52319603	52380838	3024414
0.4	1717	LIM	9	49092804	49295189	51988729	52014665	2693540
[truncated: 1,571 more rows]

## Sheet: CHA
Additional file 12 Table S17: List of LRLD events identified in Charolaise (CHA) breeds
r2 threshold	LRLD number	breed	chr	start_block1	stop_block1	start_block2	stop_block2	Distance between blocks
0.8	1	CHA	1	82809301	82855259	84022505	84041601	1167246
0.8	2	CHA	2	1924893	1970735	4386154	4543077	2415419
0.8	3	CHA	2	109499425	109526396	110702252	110736582	1175856
0.8	4	CHA	2	109499425	109526396	110747489	110795218	1221093
0.8	5	CHA	5	58502461	59519580	60729284	60923799	1209704
0.8	6	CHA	6	54082333	54173632	55183693	55200611	1010061
0.8	7	CHA	7	20823611	20909704	21918907	21942181	1009203
0.8	8	CHA	7	21918907	21942181	24266298	24309169	2324117
0.8	9	CHA	7	40623000	40787249	42486013	42529863	1698764
0.8	10	CHA	7	40623000	40787249	44642262	44792442	3855013
0.8	11	CHA	7	40959388	41062081	42486013	42529863	1423932
0.8	12	CHA	7	45066671	45183260	46452947	46507124	1269687
0.8	13	CHA	9	669157	979023	2172801	2198822	1193778
0.8	14	CHA	9	61764908	61804426	63284149	63355967	1479723
0.8	15	CHA	14	49903840	49945844	52396623	52441477	2450779
0.8	16	CHA	15	46515608	46522837	47941353	47998731	1418516
0.8	17	CHA	15	46598802	46627627	47941353	47998731	1313726
0.8	18	CHA	15	48357609	48371261	50156388	50220894	1785127
0.8	19	CHA	15	48357609	48371261	49435044	49505060	1063783
0.8	20	CHA	15	49435044	49505060	50559153	50625124	1054093
0.8	21	CHA	15	50559153	50625124	51693636	51707336	1068512
0.8	22	CHA	16	48524092	48552474	49749293	49784979	1196819
0.8	23	CHA	16	48554269	48616376	49749293	49784979	1132917
0.8	24	CHA	16	48620360	48649527	49749293	49784979	1099766
0.8	25	CHA	17	30153280	30216030	32201652	32209195	1985622
0.8	26	CHA	17	30227652	30241073	32201652	32209195	1960579
0.8	27	CHA	19	33782812	33907552	35160265	35253617	1252713
0.8	28	CHA	26	50253644	50278910	51379539	51403523	1100629
0.8	29	CHA	26	50414231	50436090	51538932	51585262	1102842
0.6	1	CHA	1	12052406	12217001	13537146	13660974	1320145
0.6	2	CHA	1	21564011	21584870	22592382	22650718	1007512
0.6	3	CHA	1	21564011	21584870	22652258	22653324	1067388
0.6	4	CHA	1	21615982	21639169	22652258	22653324	1013089
0.6	5	CHA	1	30739948	30768195	32991143	33038337	2222948
0.6	6	CHA	1	37364976	37476032	39296009	39366913	1819977
0.6	7	CHA	1	40940491	41111354	42166276	42193124	1054922
0.6	8	CHA	1	45414579	45459380	48989817	49011657	3530437
0.6	9	CHA	1	45414579	45459380	49166458	49222918	3707078
0.6	10	CHA	1	53214714	53248083	55299559	55363984	2051476
0.6	11	CHA	1	53214714	53248083	55380712	55409584	2132629
0.6	12	CHA	1	53253652	53502971	55299559	55363984	1796588
0.6	13	CHA	1	53253652	53502971	55380712	55409584	1877741
0.6	14	CHA	1	57857790	57870387	59307829	59318442	1437442
0.6	15	CHA	1	57857790	57870387	59397100	59452672	1526713
0.6	16	CHA	1	57883893	57948775	59307829	59318442	1359054
0.6	17	CHA	1	57883893	57948775	59397100	59452672	1448325
0.6	18	CHA	1	70213361	70378195	72253944	72311611	1875749
0.6	19	CHA	1	70379897	70392743	72253944	72311611	1861201
0.6	20	CHA	1	70394623	70434071	72253944	72311611	1819873
0.6	21	CHA	1	82809301	82855259	84022505	84041601	1167246
0.6	22	CHA	1	82809301	82855259	84189637	84282933	1334378
0.6	23	CHA	1	82809301	82855259	84390151	84419903	1534892
0.6	24	CHA	1	82809301	82855259	84478357	84513551	1623098
0.6	25	CHA	1	82893576	82978685	84050713	84101521	1072028
0.6	26	CHA	1	85812175	85866685	88765015	88793372	2898330
0.6	27	CHA	1	85812175	85866685	89587942	89594872	3721257
0.6	28	CHA	1	85812175	85866685	89598345	89638199	3731660
0.6	29	CHA	1	106654245	106735700	108164820	108255690	1429120
0.6	30	CHA	1	130799233	130895232	132982345	133131220	2087113
0.6	31	CHA	2	1924893	1970735	4386154	4543077	2415419
0.6	32	CHA	2	4846861	4913113	5955349	6052068	1042236
0.6	33	CHA	2	18772482	18838739	20077374	20099273	1238635
0.6	34	CHA	2	42457983	42461717	45069755	45087550	2608038
0.6	35	CHA	2	46652140	46658766	48566597	48601413	1907831
0.6	36	CHA	2	46652140	46658766	48629679	48695534	1970913
0.6	37	CHA	2	46652140	46658766	48712630	48732843	2053864
0.6	38	CHA	2	46922305	46970190	48566597	48601413	1596407
0.6	39	CHA	2	46922305	46970190	48629679	48695534	1659489
0.6	40	CHA	2	46922305	46970190	48712630	48732843	1742440
0.6	41	CHA	2	52092166	52175916	54689551	54733531	2513635
0.6	42	CHA	2	52520990	52554883	54689551	54733531	2134668
0.6	43	CHA	2	65933901	65961362	67750013	67800965	1788651
0.6	44	CHA	2	67750013	67800965	68917585	68925535	1116620
0.6	45	CHA	2	67750013	67800965	68938734	68953616	1137769
0.6	46	CHA	2	102752912	102757645	103938811	103964642	1181166
0.6	47	CHA	2	102752912	102757645	103999639	104031837	1241994
0.6	48	CHA	2	104512827	104533920	106178987	106202297	1645067
0.6	49	CHA	2	104512827	104533920	109499425	109526396	4965505
0.6	50	CHA	2	105831075	105850938	107424156	107426159	1573218
0.6	51	CHA	2	109499425	109526396	110702252	110736582	1175856
0.6	52	CHA	2	109499425	109526396	110747489	110795218	1221093
0.6	53	CHA	3	11479692	11490453	12608397	12648048	1117944
0.6	54	CHA	3	11494736	11579163	12608397	12648048	1029234
0.6	55	CHA	3	23757568	23807608	25157812	25260006	1350204
0.6	56	CHA	3	26937265	26968029	29362477	29387898	2394448
0.6	57	CHA	3	26969648	27032407	29362477	29387898	2330070
0.6	58	CHA	3	27063829	27151011	29362477	29387898	2211466
0.6	59	CHA	3	29290326	29345135	30909066	30932997	1563931
0.6	60	CHA	3	31280770	31317329	32387818	32494998	1070489
0.6	61	CHA	3	32387818	32494998	34135031	34166468	1640033
0.6	62	CHA	3	53862739	53903486	54921364	54943906	1017878
0.6	63	CHA	3	71164923	71191634	72732172	72781392	1540538
0.6	64	CHA	3	93408627	93465522	95719929	95800828	2254407
0.6	65	CHA	3	99560011	99584930	102120268	102175190	2535338
0.6	66	CHA	3	99589319	99648770	102120268	102175190	2471498
0.6	67	CHA	3	104374457	104467690	105787741	105874144	1320051
0.6	68	CHA	3	104374457	104467690	105900050	106026621	1432360
0.6	69	CHA	3	104827956	104869949	105900050	106026621	1030101
0.6	70	CHA	4	2627105	2763404	4165796	4199091	1402392
0.6	71	CHA	4	2825437	2941030	4165796	4199091	1224766
0.6	72	CHA	4	7490671	7510935	8584088	8629788	1073153
0.6	73	CHA	4	7528957	7550314	8584088	8629788	1033774
0.6	74	CHA	4	30491252	30511081	34004174	34052240	3493093
0.6	75	CHA	4	31523704	31671337	34094343	34148221	2423006
0.6	76	CHA	4	35797665	35842947	37771965	37801204	1929018
0.6	77	CHA	4	38561671	38650072	40508507	40558148	1858435
0.6	78	CHA	4	41388528	41495472	42496281	42529744	1000809
0.6	79	CHA	4	41388528	41495472	42546321	42609260	1050849
0.6	80	CHA	4	44390245	44433702	45739710	45820330	1306008
0.6	81	CHA	4	44763375	44814712	46533382	46547854	1718670
0.6	82	CHA	4	53873362	53886790	55000411	55307670	1113621
0.6	83	CHA	4	53912342	54014421	56337955	56356057	2323534
0.6	84	CHA	4	54819800	54840076	56337955	56356057	1497879
0.6	85	CHA	4	55000411	55307670	56337955	56356057	1030285
0.6	86	CHA	4	55323452	55403027	57357668	57422081	1954641
0.6	87	CHA	4	59619243	59651009	61202579	61327164	1551570
0.6	88	CHA	4	60146231	60187740	61897830	61943146	1710090
0.6	89	CHA	4	60146231	60187740	62128232	62148015	1940492
0.6	90	CHA	4	69948800	70025291	71232124	71337611	1206833
0.6	91	CHA	4	114016608	114134102	115803396	115831033	1669294
0.6	92	CHA	5	2380672	2396846	3401632	3485037	1004786
0.6	93	CHA	5	30419020	30471014	32159691	32243367	1688677
0.6	94	CHA	5	30419020	30471014	32570181	32698772	2099167
0.6	95	CHA	5	30473454	30490039	32159691	32243367	1669652
0.6	96	CHA	5	30473454	30490039	32570181	32698772	2080142
0.6	97	CHA	5	30490765	30495042	32159691	32243367	1664649
0.6	98	CHA	5	30490765	30495042	32570181	32698772	2075139
0.6	99	CHA	5	38972745	38980972	40906500	40930367	1925528
0.6	100	CHA	5	50328496	50355190	51469453	51585294	1114263
0.6	101	CHA	5	50328496	50355190	51743449	51762856	1388259
0.6	102	CHA	5	51682719	51697805	53047377	53137861	1349572
0.6	103	CHA	5	53604614	53786730	56132679	57266668	2345949
0.6	104	CHA	5	54324570	54364010	55539646	56117564	1175636
0.6	105	CHA	5	54324570	54364010	56132679	57266668	1768669
0.6	106	CHA	5	55539646	56117564	59528736	59851727	3411172
0.6	107	CHA	5	56132679	57266668	59528736	59851727	2262068
0.6	108	CHA	5	58217013	58445811	60323282	60358239	1877471
0.6	109	CHA	5	58217013	58445811	59950104	60016829	1504293
0.6	110	CHA	5	58217013	58445811	60169255	60319757	1723444
0.6	111	CHA	5	58217013	58445811	60364372	60382341	1918561
0.6	112	CHA	5	58217013	58445811	60729284	60923799	2283473
0.6	113	CHA	5	58217013	58445811	61381290	61421492	2935479
0.6	114	CHA	5	58502461	59519580	60729284	60923799	1209704
0.6	115	CHA	5	58502461	59519580	61381290	61421492	1861710
0.6	116	CHA	5	59950104	60016829	61131438	61244251	1114609
0.6	117	CHA	5	60169255	60319757	61381290	61421492	1061533
0.6	118	CHA	5	60169255	60319757	61586793	61621616	1267036
0.6	119	CHA	5	60323282	60358239	61381290	61421492	1023051
0.6	120	CHA	5	71157250	71176975	74234326	74349058	3057351
0.6	121	CHA	5	71157250	71176975	74399618	74537536	3222643
0.6	122	CHA	5	72528429	72663358	74376238	74390205	1712880
0.6	123	CHA	5	72780123	73086617	76218293	76918434	3131676
0.6	124	CHA	5	72780123	73086617	76995134	77146567	3908517
0.6	125	CHA	5	75221089	75246880	77480373	77497596	2233493
0.6	126	CHA	5	75256815	75672414	78853482	78994434	3181068
0.6	127	CHA	5	75708428	75934413	78284910	78305190	2350497
0.6	128	CHA	5	75708428	75934413	79696498	79730559	3762085
0.6	129	CHA	5	75935252	76037008	78109656	78187788	2072648
0.6	130	CHA	5	76049196	76192430	78109656	78187788	1917226
0.6	131	CHA	5	80526142	80561209	82194901	82265140	1633692
0.6	132	CHA	5	80526142	80561209	82358223	82380101	1797014
0.6	133	CHA	5	108334544	108467973	110101941	110106935	1633968
0.6	134	CHA	5	108334544	108467973	110173015	110255347	1705042
0.6	135	CHA	6	29976245	30037311	31716590	31778315	1679279
0.6	136	CHA	6	31538096	31597950	34715075	34756049	3117125
0.6	137	CHA	6	31882849	31932951	34715075	34756049	2782124
0.6	138	CHA	6	33512177	33731395	34844925	34860743	1113530
0.6	139	CHA	6	33512177	33731395	34926345	34998937	1194950
0.6	140	CHA	6	33512177	33731395	35561595	35571947	1830200
0.6	141	CHA	6	33732764	33768787	34844925	34860743	1076138
0.6	142	CHA	6	33732764	33768787	34926345	34998937	1157558
0.6	143	CHA	6	33732764	33768787	35561595	35571947	1792808
0.6	144	CHA	6	33795167	33921391	35140608	35145515	1219217
0.6	145	CHA	6	37811600	37929882	39887638	39900932	1957756
0.6	146	CHA	6	37811600	37929882	39920366	39927521	1990484
0.6	147	CHA	6	37931903	38005805	39887638	39900932	1881833
0.6	148	CHA	6	37931903	38005805	39920366	39927521	1914561
0.6	149	CHA	6	41055031	41106652	42123221	42192397	1016569
0.6	150	CHA	6	41055031	41106652	42193250	42209211	1086598
0.6	151	CHA	6	45851106	45872931	47141471	47197027	1268540
0.6	152	CHA	6	45851106	45872931	47217653	47235450	1344722
0.6	153	CHA	6	47250032	47295059	48713067	48765747	1418008
0.6	154	CHA	6	54082333	54173632	55183693	55200611	1010061
0.6	155	CHA	6	54082333	54173632	56972506	57006407	2798874
0.6	156	CHA	6	54082333	54173632	57097650	57188942	2924018
0.6	157	CHA	6	54435745	54690767	56972506	57006407	2281739
0.6	158	CHA	6	54435745	54690767	57097650	57188942	2406883
0.6	159	CHA	6	55032384	55039045	56972506	57006407	1933461
0.6	160	CHA	6	55032384	55039045	57097650	57188942	2058605
0.6	161	CHA	6	55183693	55200611	56972506	57006407	1771895
0.6	162	CHA	6	55183693	55200611	57097650	57188942	1897039
0.6	163	CHA	6	63745365	63834430	65589688	65648826	1755258
0.6	164	CHA	6	63745365	63834430	65924281	65977369	2089851
0.6	165	CHA	6	70761600	70803927	72597995	72664615	1794068
0.6	166	CHA	6	71547812	71569925	72921781	72925494	1351856
0.6	167	CHA	6	74433706	74623270	75821087	76418078	1197817
0.6	168	CHA	6	75621675	75710772	78093491	78142467	2382719
0.6	169	CHA	6	75821087	76418078	77565359	77603159	1147281
0.6	170	CHA	6	78093491	78142467	79446775	79637796	1304308
0.6	171	CHA	6	78445588	78783001	80201019	80223679	1418018
0.6	172	CHA	6	80109487	80134481	81432362	81453822	1297881
0.6	173	CHA	6	80109487	80134481	82647732	82694272	2513251
0.6	174	CHA	6	80201019	80223679	81432362	81453822	1208683
0.6	175	CHA	6	80201019	80223679	82647732	82694272	2424053
0.6	176	CHA	6	80231801	80273782	81432362	81453822	1158580
0.6	177	CHA	6	80231801	80273782	82647732	82694272	2373950
0.6	178	CHA	6	81631804	81650448	84271659	84395081	2621211
0.6	179	CHA	6	81688036	81707618	84271659	84395081	2564041
0.6	180	CHA	6	86930080	86940252	88541688	88739008	1601436
0.6	181	CHA	6	86930080	86940252	88743601	88782011	1803349
0.6	182	CHA	6	86930080	86940252	89219643	89233503	2279391
0.6	183	CHA	6	87060249	87097860	88541688	88739008	1443828
0.6	184	CHA	6	87060249	87097860	88743601	88782011	1645741
0.6	185	CHA	6	87060249	87097860	89219643	89233503	2121783
0.6	186	CHA	6	87686682	87704859	90882324	90940537	3177465
0.6	187	CHA	6	102497045	102542717	103847012	103998733	1304295
0.6	188	CHA	6	102497045	102542717	103634318	103705684	1091601
0.6	189	CHA	6	102497045	102542717	103783222	103831141	1240505
0.6	190	CHA	6	102497045	102542717	103838426	103845897	1295709
0.6	191	CHA	6	102497045	102542717	104273488	104294094	1730771
0.6	192	CHA	6	111565172	111649337	113667397	113682457	2018060
0.6	193	CHA	6	111565172	111649337	113685156	113746058	2035819
0.6	194	CHA	6	111565172	111649337	113801011	113837351	2151674
0.6	195	CHA	7	20823611	20909704	21918907	21942181	1009203
0.6	196	CHA	7	20823611	20909704	24266298	24309169	3356594
0.6	197	CHA	7	20823611	20909704	24335900	24346872	3426196
0.6	198	CHA	7	20823611	20909704	24359634	24399681	3449930
0.6	199	CHA	7	21918907	21942181	24266298	24309169	2324117
0.6	200	CHA	7	21918907	21942181	24335900	24346872	2393719
0.6	201	CHA	7	21918907	21942181	24359634	24399681	2417453
0.6	202	CHA	7	29918335	29931153	32255462	32304879	2324309
0.6	203	CHA	7	29933917	30010451	32255462	32304879	2245011
0.6	204	CHA	7	30045115	30062986	32255462	32304879	2192476
0.6	205	CHA	7	40399385	40448879	42694943	42776458	2246064
0.6	206	CHA	7	40399385	40448879	44044334	44131991	3595455
0.6	207	CHA	7	40399385	40448879	44434732	44533216	3985853
0.6	208	CHA	7	40399385	40448879	44642262	44792442	4193383
0.6	209	CHA	7	40399385	40448879	44843572	44930554	4394693
0.6	210	CHA	7	40506647	40511555	42694943	42776458	2183388
0.6	211	CHA	7	40506647	40511555	44044334	44131991	3532779
0.6	212	CHA	7	40506647	40511555	44434732	44533216	3923177
0.6	213	CHA	7	40506647	40511555	44642262	44792442	4130707
0.6	214	CHA	7	40506647	40511555	44843572	44930554	4332017
0.6	215	CHA	7	40524781	40591774	42694943	42776458	2103169
0.6	216	CHA	7	40524781	40591774	44044334	44131991	3452560
0.6	217	CHA	7	40524781	40591774	44434732	44533216	3842958
0.6	218	CHA	7	40524781	40591774	44642262	44792442	4050488
0.6	219	CHA	7	40524781	40591774	44843572	44930554	4251798
0.6	220	CHA	7	40623000	40787249	42486013	42529863	1698764
0.6	221	CHA	7	40623000	40787249	42694943	42776458	1907694
0.6	222	CHA	7	40623000	40787249	43255423	43750915	2468174
0.6	223	CHA	7	40623000	40787249	44044334	44131991	3257085
0.6	224	CHA	7	40623000	40787249	44434732	44533216	3647483
0.6	225	CHA	7	40623000	40787249	44642262	44792442	3855013
0.6	226	CHA	7	40623000	40787249	44843572	44930554	4056323
0.6	227	CHA	7	40812159	40818854	42379891	42437700	1561037
0.6	228	CHA	7	40812159	40818854	42694943	42776458	1876089
0.6	229	CHA	7	40812159	40818854	44044334	44131991	3225480
0.6	230	CHA	7	40812159	40818854	44434732	44533216	3615878
0.6	231	CHA	7	40812159	40818854	44642262	44792442	3823408
0.6	232	CHA	7	40812159	40818854	44843572	44930554	4024718
0.6	233	CHA	7	40820675	40859764	42694943	42776458	1835179
0.6	234	CHA	7	40820675	40859764	44044334	44131991	3184570
0.6	235	CHA	7	40820675	40859764	44434732	44533216	3574968
0.6	236	CHA	7	40820675	40859764	44642262	44792442	3782498
0.6	237	CHA	7	40820675	40859764	44843572	44930554	3983808
0.6	238	CHA	7	40959388	41062081	42486013	42529863	1423932
0.6	239	CHA	7	41100275	41257404	42547541	42598142	1290137
0.6	240	CHA	7	42694943	42776458	44044334	44131991	1267876
0.6	241	CHA	7	42694943	42776458	44434732	44533216	1658274
0.6	242	CHA	7	42694943	42776458	44843572	44930554	2067114
0.6	243	CHA	7	42849824	42952686	45819875	45997784	2867189
0.6	244	CHA	7	43087688	43124392	44594087	44639553	1469695
0.6	245	CHA	7	43087688	43124392	44642262	44792442	1517870
0.6	246	CHA	7	43228316	43248631	44937308	44943643	1688677
0.6	247	CHA	7	43255423	43750915	44932281	44933852	1181366
0.6	248	CHA	7	43255423	43750915	44937308	44943643	1186393
0.6	249	CHA	7	43255423	43750915	44964761	45010561	1213846
0.6	250	CHA	7	45057859	45065544	46452947	46507124	1387403
0.6	251	CHA	7	45066671	45183260	46452947	46507124	1269687
0.6	252	CHA	7	45195052	45207520	46452947	46507124	1245427
0.6	253	CHA	7	45209193	45323826	46452947	46507124	1129121
0.6	254	CHA	7	48992613	49170540	51441585	51528008	2271045
0.6	255	CHA	7	53896098	53930717	55004131	55199842	1073414
0.6	256	CHA	7	54645013	54789740	56353327	56397286	1563587
0.6	257	CHA	7	54870399	54977092	56353327	56397286	1376235
0.6	258	CHA	7	55004131	55199842	56353327	56397286	1153485
0.6	259	CHA	7	56737135	56766487	58398998	58464184	1632511
0.6	260	CHA	7	56996434	57008070	58398998	58464184	1390928
0.6	261	CHA	7	58336211	58387691	59943766	60007080	1556075
0.6	262	CHA	7	58336211	58387691	60016205	60035851	1628514
0.6	263	CHA	7	58336211	58387691	62626996	62657270	4239305
0.6	264	CHA	7	58398998	58464184	59943766	60007080	1479582
0.6	265	CHA	7	58398998	58464184	60016205	60035851	1552021
0.6	266	CHA	7	58398998	58464184	62626996	62657270	4162812
0.6	267	CHA	7	61170802	61246717	62626996	62657270	1380279
0.6	268	CHA	7	62626996	62657270	65804315	65854610	3147045
0.6	269	CHA	8	2472574	2501740	3790608	3805555	1288868
0.6	270	CHA	8	9431176	9521018	10803698	10813439	1282680
0.6	271	CHA	8	26042482	26050742	27490593	27510328	1439851
0.6	272	CHA	8	26067879	26105713	27490593	27510328	1384880
0.6	273	CHA	8	34209203	34221816	35488121	35538275	1266305
0.6	274	CHA	8	43581906	43760046	44991679	45015882	1231633
0.6	275	CHA	8	43581906	43760046	45104754	45218740	1344708
0.6	276	CHA	8	43769143	43857195	44991679	45015882	1134484
0.6	277	CHA	8	43769143	43857195	45104754	45218740	1247559
0.6	278	CHA	8	43874103	43893460	44991679	45015882	1098219
0.6	279	CHA	8	43874103	43893460	45104754	45218740	1211294
0.6	280	CHA	8	43896061	44035721	45104754	45218740	1069033
0.6	281	CHA	8	45580569	45608581	46801590	46948014	1193009
0.6	282	CHA	8	45580569	45608581	46948862	46962910	1340281
0.6	283	CHA	8	45580569	45608581	46963624	47016150	1355043
0.6	284	CHA	8	45580569	45608581	47022627	47140043	1414046
0.6	285	CHA	8	45580569	45608581	47230659	47312517	1622078
0.6	286	CHA	8	45618290	45641651	46801590	46948014	1159939
0.6	287	CHA	8	45618290	45641651	46948862	46962910	1307211
0.6	288	CHA	8	45618290	45641651	46963624	47016150	1321973
0.6	289	CHA	8	45618290	45641651	47022627	47140043	1380976
0.6	290	CHA	8	45618290	45641651	47230659	47312517	1589008
0.6	291	CHA	8	46963624	47016150	49879585	50080116	2863435
0.6	292	CHA	8	46963624	47016150	48407510	48489615	1391360
0.6	293	CHA	8	48093685	48204217	49367912	49401316	1163695
0.6	294	CHA	8	48407510	48489615	49879585	50080116	1389970
0.6	295	CHA	8	50588611	50630317	51830964	51841486	1200647
0.6	296	CHA	8	50588611	50630317	51920609	51948082	1290292
0.6	297	CHA	8	51953861	51981887	53381776	53489687	1399889
0.6	298	CHA	8	52366892	52435308	53574808	53618270	1139500
0.6	299	CHA	8	57354805	57424227	58708420	58734852	1284193
0.6	300	CHA	8	57584595	57631267	58708420	58734852	1077153
0.6	301	CHA	8	74422660	74473760	75847912	75924196	1374152
0.6	302	CHA	8	74422660	74473760	76151668	76186367	1677908
0.6	303	CHA	8	74422660	74473760	76523444	76562156	2049684
0.6	304	CHA	8	74422660	74473760	76563847	76579897	2090087
0.6	305	CHA	8	74677369	74729124	75943131	75998048	1214007
0.6	306	CHA	8	74677369	74729124	75847912	75924196	1118788
0.6	307	CHA	8	74677369	74729124	76151668	76186367	1422544
0.6	308	CHA	8	74677369	74729124	76523444	76562156	1794320
0.6	309	CHA	8	74677369	74729124	76563847	76579897	1834723
0.6	310	CHA	8	74677369	74729124	76724835	76768935	1995711
0.6	311	CHA	8	74677369	74729124	77371724	77388635	2642600
0.6	312	CHA	8	75076236	75098248	76523444	76562156	1425196
0.6	313	CHA	8	75123238	75401695	76523444	76562156	1121749
0.6	314	CHA	8	75123238	75401695	76724835	76768935	1323140
0.6	315	CHA	8	75123238	75401695	77371724	77388635	1970029
0.6	316	CHA	8	75123238	75401695	77408099	77525949	2006404
0.6	317	CHA	8	75449572	75473452	76523444	76562156	1049992
0.6	318	CHA	8	75449572	75473452	76563847	76579897	1090395
0.6	319	CHA	8	75449572	75473452	76724835	76768935	1251383
0.6	320	CHA	8	75529042	75713774	76724835	76768935	1011061
0.6	321	CHA	8	75529042	75713774	77371724	77388635	1657950
0.6	322	CHA	8	75847912	75924196	77371724	77388635	1447528
0.6	323	CHA	8	75847912	75924196	77408099	77525949	1483903
0.6	324	CHA	8	78884018	78906780	80038930	80141104	1132150
0.6	325	CHA	8	78991530	79124368	80598934	80617612	1474566
0.6	326	CHA	9	64186	461142	1621182	1774266	1160040
0.6	327	CHA	9	64186	461142	1564613	1591663	1103471
0.6	328	CHA	9	64186	461142	1900715	1950748	1439573
0.6	329	CHA	9	466200	666782	1900715	1950748	1233933
0.6	330	CHA	9	669157	979023	2172801	2198822	1193778
0.6	331	CHA	9	2308502	2399295	4946460	4981599	2547165
0.6	332	CHA	9	2308502	2399295	5236943	5264926	2837648
0.6	333	CHA	9	2613744	2760446	3845936	3897414	1085490
0.6	334	CHA	9	2613744	2760446	5236943	5264926	2476497
0.6	335	CHA	9	2910915	2954498	5236943	5264926	2282445
0.6	336	CHA	9	38485360	38569955	39602686	39682586	1032731
0.6	337	CHA	9	48983545	49079263	51211334	51244082	2132071
0.6	338	CHA	9	48983545	49079263	51582324	51629919	2503061
0.6	339	CHA	9	49082935	49092804	51211334	51244082	2118530
0.6	340	CHA	9	49082935	49092804	51582324	51629919	2489520
0.6	341	CHA	9	49097591	49357093	51582324	51629919	2225231
0.6	342	CHA	9	50116799	50147424	51211334	51244082	1063910
0.6	343	CHA	9	50116799	50147424	51582324	51629919	1434900
0.6	344	CHA	9	50116799	50147424	52305819	52366548	2158395
0.6	345	CHA	9	50116799	50147424	54041536	54124114	3894112
0.6	346	CHA	9	50156167	50348144	51459604	51493102	1111460
0.6	347	CHA	9	50156167	50348144	51496822	51564242	1148678
0.6	348	CHA	9	50672916	50690430	52118530	52200672	1428100
0.6	349	CHA	9	51211334	51244082	54041536	54124114	2797454
0.6	350	CHA	9	51582324	51629919	53080230	53102468	1450311
0.6	351	CHA	9	51582324	51629919	53937726	54021698	2307807
0.6	352	CHA	9	51582324	51629919	54041536	54124114	2411617
0.6	353	CHA	9	51902678	51991591	53104029	53111912	1112438
0.6	354	CHA	9	52305819	52366548	53937726	54021698	1571178
0.6	355	CHA	9	52305819	52366548	54041536	54124114	1674988
0.6	356	CHA	9	56741341	56744776	58376632	58406665	1631856
0.6	357	CHA	9	56741341	56744776	58687068	58703658	1942292
0.6	358	CHA	9	61143242	61366109	65556956	65572272	4190847
0.6	359	CHA	9	61764908	61804426	63368296	63479477	1563870
0.6	360	CHA	9	61764908	61804426	62964465	63036984	1160039
0.6	361	CHA	9	61764908	61804426	63041452	63127278	1237026
0.6	362	CHA	9	61764908	61804426	63139659	63185325	1335233
0.6	363	CHA	9	61764908	61804426	63284149	63355967	1479723
0.6	364	CHA	9	61764908	61804426	63646261	64149527	1841835
0.6	365	CHA	9	61764908	61804426	64166770	64186831	2362344
0.6	366	CHA	9	62964465	63036984	64166770	64186831	1129786
0.6	367	CHA	9	63041452	63127278	64166770	64186831	1039492
0.6	368	CHA	9	64634716	64668983	66099240	66196850	1430257
0.6	369	CHA	9	64634716	64668983	65885583	65903262	1216600
0.6	370	CHA	9	64634716	64668983	66561794	66573012	1892811
0.6	371	CHA	10	33748828	33775393	36139145	36297595	2363752
0.6	372	CHA	10	33820297	33896019	36139145	36297595	2243126
0.6	373	CHA	10	34129597	34142001	36139145	36297595	1997144
0.6	374	CHA	10	45070592	45140835	46661696	46678472	1520861
0.6	375	CHA	10	45145101	45276359	46661696	46678472	1385337
0.6	376	CHA	10	52450913	52483853	53599523	53761679	1115670
0.6	377	CHA	10	78361186	78366060	79644287	79734013	1278227
0.6	378	CHA	10	78375601	78389759	79644287	79734013	1254528
0.6	379	CHA	10	78397817	78409974	79644287	79734013	1234313
0.6	380	CHA	11	57256706	57320568	58348145	58407422	1027577
0.6	381	CHA	11	60704683	60730263	63148188	63192656	2417925
0.6	382	CHA	11	61522995	61577847	62737866	62773508	1160019
0.6	383	CHA	11	61839685	61971095	63095283	63127335	1124188
0.6	384	CHA	11	61839685	61971095	63856618	63896631	1885523
0.6	385	CHA	11	61839685	61971095	63898557	63971152	1927462
0.6	386	CHA	11	61985391	62133070	63856618	63896631	1723548
0.6	387	CHA	11	62141327	62544369	63856618	63896631	1312249
0.6	388	CHA	11	70056096	70100080	71197519	71244448	1097439
0.6	389	CHA	11	72469212	72683816	74602747	74700391	1918931
0.6	390	CHA	11	72469212	72683816	74437273	74557125	1753457
0.6	391	CHA	11	73046291	73204701	74437273	74557125	1232572
0.6	392	CHA	12	341008	447266	1628659	1659629	1181393
0.6	393	CHA	12	341008	447266	1718861	1783095	1271595
0.6	394	CHA	12	341008	447266	1812823	1906734	1365557
0.6	395	CHA	12	341008	447266	1918954	1955228	1471688
0.6	396	CHA	12	475182	549714	1606902	1620276	1057188
0.6	397	CHA	12	16826923	16836917	18691762	18724272	1854845
0.6	398	CHA	12	16826923	16836917	18744299	18836370	1907382
0.6	399	CHA	12	16839337	16843477	18691762	18724272	1848285
0.6	400	CHA	12	16839337	16843477	18744299	18836370	1900822
0.6	401	CHA	12	40749606	40774250	42026845	42043651	1252595
0.6	402	CHA	12	40749606	40774250	42085309	42199719	1311059
0.6	403	CHA	12	40749606	40774250	43960074	44055082	3185824
0.6	404	CHA	12	41695431	41911529	43960074	44055082	2048545
0.6	405	CHA	12	42026845	42043651	43960074	44055082	1916423
0.6	406	CHA	12	42085309	42199719	43960074	44055082	1760355
0.6	407	CHA	12	43080046	43237220	44587286	44738530	1350066
0.6	408	CHA	12	57503802	57520936	59611153	59656411	2090217
0.6	409	CHA	13	36746653	36789420	38619237	38681569	1829817
0.6	410	CHA	13	53791057	53828383	55153317	55216389	1324934
0.6	411	CHA	13	53791057	53828383	55256797	55313944	1428414
0.6	412	CHA	13	53791057	53828383	55371803	55415592	1543420
0.6	413	CHA	13	53791057	53828383	55483205	55498804	1654822
0.6	414	CHA	14	12644037	12685147	14118923	14146895	1433776
0.6	415	CHA	14	12698964	12806777	14118923	14146895	1312146
0.6	416	CHA	14	17905105	17919760	19840969	19857721	1921209
0.6	417	CHA	14	17905105	17919760	19013999	19080139	1094239
0.6	418	CHA	14	17932284	17959889	19840969	19857721	1881080
0.6	419	CHA	14	17932284	17959889	19013999	19080139	1054110
0.6	420	CHA	14	17932284	17959889	20088562	20127278	2128673
0.6	421	CHA	14	17977838	18008492	20088562	20127278	2080070
0.6	422	CHA	14	18115961	18304957	20176713	20248527	1871756
0.6	423	CHA	14	18115961	18304957	20341900	20343618	2036943
0.6	424	CHA	14	18312535	18572331	19840969	19857721	1268638
0.6	425	CHA	14	18312535	18572331	20176713	20248527	1604382
0.6	426	CHA	14	18312535	18572331	20341900	20343618	1769569
0.6	427	CHA	14	18312535	18572331	20453780	20613761	1881449
0.6	428	CHA	14	18575990	18637819	19840969	19857721	1203150
0.6	429	CHA	14	18868872	18882238	19965306	20084226	1083068
0.6	430	CHA	14	18910576	18931124	20267955	20332884	1336831
0.6	431	CHA	14	18947130	18997505	20088562	20127278	1091057
0.6	432	CHA	14	18947130	18997505	20267955	20332884	1270450
0.6	433	CHA	14	19013999	19080139	20088562	20127278	1008423
0.6	434	CHA	14	19013999	19080139	20176713	20248527	1096574
0.6	435	CHA	14	19013999	19080139	20267955	20332884	1187816
0.6	436	CHA	14	19013999	19080139	20341900	20343618	1261761
0.6	437	CHA	14	19013999	19080139	20453780	20613761	1373641
0.6	438	CHA	14	19213217	19245157	20267955	20332884	1022798
0.6	439	CHA	14	26340400	26456627	30311423	30345265	3854796
0.6	440	CHA	14	30502573	30537541	33779627	33851343	3242086
0.6	441	CHA	14	31962476	31985220	33779627	33851343	1794407
0.6	442	CHA	14	31962476	31985220	33466735	33481134	1481515
0.6	443	CHA	14	31996807	32057261	33779627	33851343	1722366
0.6	444	CHA	14	34359771	34430574	37352616	37389798	2922042
0.6	445	CHA	14	35488783	35501269	36808516	36826529	1307247
0.6	446	CHA	14	37352616	37389798	38527713	38598765	1137915
0.6	447	CHA	14	39958040	40005605	41824923	41875589	1819318
0.6	448	CHA	14	40745581	40752089	42735493	42747207	1983404
0.6	449	CHA	14	41368852	41419507	42735493	42747207	1315986
0.6	450	CHA	14	49903840	49945844	52396623	52441477	2450779
0.6	451	CHA	14	49903840	49945844	55140531	55205676	5194687
0.6	452	CHA	14	52396623	52441477	55140531	55205676	2699054
0.6	453	CHA	14	57506438	57579836	59178110	59231026	1598274
0.6	454	CHA	14	67078238	67130444	68152771	68212324	1022327
0.6	455	CHA	14	67132629	67150016	68152771	68212324	1002755
0.6	456	CHA	15	42089813	42142511	43268750	43297402	1126239
0.6	457	CHA	15	46515608	46522837	47729235	47737099	1206398
0.6	458	CHA	15	46515608	46522837	47941353	47998731	1418516
0.6	459	CHA	15	46515608	46522837	48298855	48308511	1776018
0.6	460	CHA	15	46515608	46522837	48336738	48352211	1813901
0.6	461	CHA	15	46523545	46542206	47729235	47737099	1187029
0.6	462	CHA	15	46523545	46542206	47941353	47998731	1399147
0.6	463	CHA	15	46523545	46542206	48298855	48308511	1756649
0.6	464	CHA	15	46523545	46542206	48336738	48352211	1794532
0.6	465	CHA	15	46598802	46627627	47729235	47737099	1101608
0.6	466	CHA	15	46598802	46627627	47941353	47998731	1313726
0.6	467	CHA	15	46598802	46627627	48298855	48308511	1671228
0.6	468	CHA	15	46598802	46627627	48336738	48352211	1709111
0.6	469	CHA	15	46696208	46734141	47941353	47998731	1207212
0.6	470	CHA	15	46696208	46734141	48298855	48308511	1564714
0.6	471	CHA	15	46696208	46734141	48336738	48352211	1602597
0.6	472	CHA	15	46782723	46955071	48298855	48308511	1343784
0.6	473	CHA	15	46782723	46955071	48336738	48352211	1381667
0.6	474	CHA	15	47121197	47155704	48336738	48352211	1181034
0.6	475	CHA	15	48357609	48371261	50156388	50220894	1785127
0.6	476	CHA	15	48357609	48371261	49435044	49505060	1063783
0.6	477	CHA	15	48357609	48371261	50321418	50389180	1950157
0.6	478	CHA	15	48357609	48371261	50397767	50435504	2026506
0.6	479	CHA	15	48357609	48371261	50559153	50625124	2187892
0.6	480	CHA	15	48456963	48541940	51135900	51225305	2593960
0.6	481	CHA	15	48456963	48541940	51521753	51555150	2979813
0.6	482	CHA	15	48456963	48541940	51768763	51844292	3226823
0.6	483	CHA	15	48456963	48541940	51896420	51947937	3354480
0.6	484	CHA	15	48456963	48541940	51950672	51981969	3408732
0.6	485	CHA	15	48456963	48541940	52140510	52187866	3598570
0.6	486	CHA	15	48546623	48703465	50156388	50220894	1452923
0.6	487	CHA	15	48546623	48703465	51135900	51225305	2432435
0.6	488	CHA	15	48546623	48703465	51521753	51555150	2818288
0.6	489	CHA	15	48546623	48703465	51768763	51844292	3065298
0.6	490	CHA	15	48546623	48703465	51896420	51947937	3192955
0.6	491	CHA	15	48546623	48703465	51950672	51981969	3247207
0.6	492	CHA	15	48546623	48703465	52140510	52187866	3437045
0.6	493	CHA	15	49323748	49338508	50397767	50435504	1059259
0.6	494	CHA	15	49323748	49338508	50559153	50625124	1220645
0.6	495	CHA	15	49323748	49338508	50640041	50664333	1301533
0.6	496	CHA	15	49323748	49338508	51135900	51225305	1797392
0.6	497	CHA	15	49323748	49338508	51229515	51374957	1891007
0.6	498	CHA	15	49435044	49505060	50559153	50625124	1054093
0.6	499	CHA	15	49435044	49505060	51135900	51225305	1630840
0.6	500	CHA	15	49435044	49505060	51521753	51555150	2016693
0.6	501	CHA	15	49435044	49505060	51768763	51844292	2263703
0.6	502	CHA	15	50156388	50220894	51521753	51555150	1300859
0.6	503	CHA	15	50156388	50220894	51768763	51844292	1547869
0.6	504	CHA	15	50321418	50389180	51560685	51591306	1171505
0.6	505	CHA	15	50321418	50389180	51595947	51666787	1206767
0.6	506	CHA	15	50321418	50389180	51693636	51707336	1304456
0.6	507	CHA	15	50397767	50435504	51560685	51591306	1125181
0.6	508	CHA	15	50397767	50435504	51595947	51666787	1160443
0.6	509	CHA	15	50397767	50435504	51693636	51707336	1258132
0.6	510	CHA	15	50559153	50625124	51693636	51707336	1068512
0.6	511	CHA	15	50640041	50664333	51693636	51707336	1029303
0.6	512	CHA	15	52218963	52242375	53264193	53331295	1021818
0.6	513	CHA	15	54968402	55095830	56767431	56908680	1671601
0.6	514	CHA	15	55165912	55314640	56611270	56628254	1296630
0.6	515	CHA	15	61949676	61982997	63170507	63220876	1187510
0.6	516	CHA	15	78701343	78731559	79876883	79940362	1145324
0.6	517	CHA	16	21335538	21367249	22577323	22598572	1210074
0.6	518	CHA	16	38863446	39048600	40722856	40998004	1674256
0.6	519	CHA	16	42063543	42187132	43435245	43479076	1248113
0.6	520	CHA	16	48524092	48552474	49749293	49784979	1196819
0.6	521	CHA	16	48554269	48616376	49749293	49784979	1132917
0.6	522	CHA	16	48620360	48649527	49749293	49784979	1099766
0.6	523	CHA	16	48875183	48883409	50476979	50595078	1593570
0.6	524	CHA	16	59142031	59168321	60410668	60497554	1242347
0.6	525	CHA	17	28336757	28342053	29687915	29786819	1345862
0.6	526	CHA	17	30153280	30216030	32201652	32209195	1985622
0.6	527	CHA	17	30227652	30241073	32201652	32209195	1960579
0.6	528	CHA	17	30396438	30410297	32201652	32209195	1791355
0.6	529	CHA	17	45775477	45783308	47046488	47088032	1263180
0.6	530	CHA	18	43839379	43865494	46165512	46187417	2300018
0.6	531	CHA	19	2029089	2120912	3299049	3428763	1178137
0.6	532	CHA	19	2029089	2120912	3569600	3656264	1448688
0.6	533	CHA	19	3077576	3174922	4226347	4300536	1051425
0.6	534	CHA	19	3077576	3174922	4652931	4688311	1478009
0.6	535	CHA	19	31887308	31910096	33210730	33253971	1300634
0.6	536	CHA	19	32877913	32895250	35160265	35253617	2265015
0.6	537	CHA	19	33782812	33907552	35160265	35253617	1252713
0.6	538	CHA	19	33917480	33931795	35361479	35382115	1429684
0.6	539	CHA	19	46299127	46346442	47348090	47394700	1001648
0.6	540	CHA	19	47767106	47822677	48893466	48944927	1070789
0.6	541	CHA	19	47828488	47839887	48893466	48944927	1053579
0.6	542	CHA	19	55130075	55132133	56901354	56912117	1769221
0.6	543	CHA	19	55593887	55614813	57117927	57143174	1503114
0.6	544	CHA	20	4601407	4652157	6156249	6222819	1504092
0.6	545	CHA	20	4666775	4685771	6156249	6222819	1470478
0.6	546	CHA	20	4716043	4753160	6018410	6040789	1265250
0.6	547	CHA	20	4716043	4753160	6156249	6222819	1403089
0.6	548	CHA	20	4758722	4812157	6018410	6040789	1206253
0.6	549	CHA	20	12869422	12872917	13967565	14148087	1094648
0.6	550	CHA	20	12869422	12872917	14842827	14894317	1969910
0.6	551	CHA	20	32362698	32434548	33721953	33748963	1287405
0.6	552	CHA	20	32437127	32622352	33721953	33748963	1099601
0.6	553	CHA	20	32633768	32701110	33721953	33748963	1020843
0.6	554	CHA	21	5267541	5349060	6566625	6599464	1217565
0.6	555	CHA	21	13324305	13347885	14748584	14753020	1400699
0.6	556	CHA	21	50493855	50557989	51619467	51655542	1061478
0.6	557	CHA	22	52472967	52532273	54154789	54177867	1622516
0.6	558	CHA	23	24800192	24818627	27819804	27825116	3001177
0.6	559	CHA	23	25481219	25493423	28417545	28449720	2924122
0.6	560	CHA	23	27774805	27801348	30955284	30975479	3153936
0.6	561	CHA	23	27774805	27801348	31883513	31924705	4082165
0.6	562	CHA	23	28457544	28472021	31883513	31924705	3411492
0.6	563	CHA	23	28474512	28476984	31883513	31924705	3406529
0.6	564	CHA	24	18638115	18747054	20738198	20748707	1991144
0.6	565	CHA	24	26414878	26508595	29420576	29425976	2911981
0.6	566	CHA	24	32706507	32738550	33822524	33850869	1083974
0.6	567	CHA	24	32741049	32763582	33822524	33850869	1058942
0.6	568	CHA	24	33748639	33789740	36191501	36247044	2401761
0.6	569	CHA	24	33822524	33850869	36191501	36247044	2340632
0.6	570	CHA	24	34155098	34175651	35573778	35600744	1398127
0.6	571	CHA	24	35001279	35050614	36191501	36247044	1140887
0.6	572	CHA	24	35217034	35221439	37279722	37467541	2058283
0.6	573	CHA	24	35997905	36016915	37279722	37467541	1262807
0.6	574	CHA	24	42251623	42458130	43786580	44064722	1328450
0.6	575	CHA	26	8673239	8690383	10231530	10253453	1541147
0.6	576	CHA	26	20827475	20839329	22349578	22441057	1510249
0.6	577	CHA	26	25624158	25632049	50651652	50711179	25019603
0.6	578	CHA	26	25624158	25632049	50717192	50738820	25085143
0.6	579	CHA	26	25636772	25684418	50651652	50711179	24967234
0.6	580	CHA	26	25636772	25684418	50717192	50738820	25032774
0.6	581	CHA	26	50081677	50106928	51263209	51265666	1156281
0.6	582	CHA	26	50081677	50106928	51266392	51293225	1159464
0.6	583	CHA	26	50253644	50278910	51379539	51403523	1100629
0.6	584	CHA	26	50279639	50281544	51379539	51403523	1097995
0.6	585	CHA	26	50382155	50395547	51538932	51585262	1143385
0.6	586	CHA	26	50414231	50436090	51538932	51585262	1102842
0.6	587	CHA	27	44239228	44280083	45311761	45314795	1031678
0.6	588	CHA	27	44239228	44280083	45316621	45336943	1036538
0.6	589	CHA	27	44239228	44280083	45338225	45458871	1058142
0.6	590	CHA	27	44239228	44280083	45466025	45485827	1185942
0.6	591	CHA	27	44434542	44457097	45466025	45485827	1008928
0.6	592	CHA	28	41445975	41500581	42610816	42641430	1110235
0.6	593	CHA	29	9805910	9812775	11430272	11447474	1617497
0.6	594	CHA	29	17105840	17135246	19130008	19189223	1994762
0.6	595	CHA	29	17339086	17395383	19130008	19189223	1734625
0.6	596	CHA	29	37721338	37756339	38810828	38993981	1054489
0.6	597	CHA	29	37721338	37756339	39177677	39207499	1421338
0.6	598	CHA	29	37912486	38059009	39177677	39207499	1118668
0.4	1	CHA	1	1645713	1675530	2750373	2752599	1074843
0.4	2	CHA	1	1645713	1675530	2757434	2837653	1081904
0.4	3	CHA	1	1645713	1675530	2963532	2980278	1288002
0.4	4	CHA	1	2714762	2738165	4074397	4102407	1336232
0.4	5	CHA	1	2714762	2738165	4104528	4113357	1366363
0.4	6	CHA	1	2714762	2738165	4153937	4161579	1415772
0.4	7	CHA	1	3040594	3062335	4104528	4113357	1042193
0.4	8	CHA	1	3040594	3062335	4114767	4137127	1052432
0.4	9	CHA	1	3066172	3074019	4104528	4113357	1030509
0.4	10	CHA	1	3066172	3074019	4114767	4137127	1040748
0.4	11	CHA	1	3078254	3099051	4104528	4113357	1005477
0.4	12	CHA	1	3078254	3099051	4114767	4137127	1015716
0.4	13	CHA	1	9829165	9851960	11409386	11462748	1557426
0.4	14	CHA	1	10509019	10575418	12052406	12217001	1476988
0.4	15	CHA	1	10838284	10866244	13852660	13917245	2986416
0.4	16	CHA	1	11409386	11462748	14752378	14844097	3289630
0.4	17	CHA	1	11469495	11509566	14752378	14844097	3242812
0.4	18	CHA	1	12052406	12217001	13265437	13306185	1048436
0.4	19	CHA	1	12052406	12217001	13488254	13531353	1271253
0.4	20	CHA	1	12052406	12217001	13537146	13660974	1320145
0.4	21	CHA	1	12052406	12217001	14752378	14844097	2535377
0.4	22	CHA	1	12052406	12217001	14880950	14913206	2663949
0.4	23	CHA	1	12052406	12217001	16545032	16579388	4328031
0.4	24	CHA	1	12052406	12217001	16587758	16640179	4370757
0.4	25	CHA	1	12052406	12217001	16643923	16669446	4426922
0.4	26	CHA	1	12052406	12217001	17108080	17130459	4891079
0.4	27	CHA	1	12248784	12264957	14526457	14552041	2261500
0.4	28	CHA	1	12248784	12264957	14590649	14714626	2325692
0.4	29	CHA	1	13488254	13531353	16545032	16579388	3013679
0.4	30	CHA	1	13488254	13531353	16587758	16640179	3056405
0.4	31	CHA	1	13488254	13531353	16643923	16669446	3112570
0.4	32	CHA	1	13488254	13531353	17108080	17130459	3576727
0.4	33	CHA	1	14526457	14552041	18072375	18194846	3520334
0.4	34	CHA	1	14590649	14714626	18072375	18194846	3357749
0.4	35	CHA	1	14590649	14714626	20966763	20996318	6252137
0.4	36	CHA	1	14590649	14714626	21007680	21019752	6293054
0.4	37	CHA	1	15955487	16035800	17474463	17484024	1438663
0.4	38	CHA	1	15955487	16035800	17495436	17530637	1459636
0.4	39	CHA	1	15955487	16035800	17566051	17593278	1530251
0.4	40	CHA	1	16190995	16217597	17566051	17593278	1348454
0.4	41	CHA	1	16218720	16271441	17566051	17593278	1294610
0.4	42	CHA	1	18072375	18194846	19585283	19736140	1390437
0.4	43	CHA	1	18072375	18194846	20585671	20626228	2390825
0.4	44	CHA	1	18072375	18194846	20966763	20996318	2771917
0.4	45	CHA	1	18072375	18194846	21007680	21019752	2812834
0.4	46	CHA	1	18072375	18194846	21615982	21639169	3421136
0.4	47	CHA	1	18072375	18194846	21887191	21909852	3692345
0.4	48	CHA	1	20966763	20996318	23898332	23917715	2902014
0.4	49	CHA	1	21007680	21019752	22592382	22650718	1572630
0.4	50	CHA	1	21007680	21019752	22652258	22653324	1632506
0.4	51	CHA	1	21007680	21019752	23898332	23917715	2878580
0.4	52	CHA	1	21559011	21561877	22592382	22650718	1030505
0.4	53	CHA	1	21559011	21561877	22652258	22653324	1090381
0.4	54	CHA	1	21564011	21584870	22592382	22650718	1007512
0.4	55	CHA	1	21564011	21584870	22652258	22653324	1067388
0.4	56	CHA	1	21564011	21584870	23898332	23917715	2313462
0.4	57	CHA	1	21615982	21639169	23946108	23977117	2306939
0.4	58	CHA	1	21615982	21639169	22652258	22653324	1013089
0.4	59	CHA	1	21615982	21639169	23578506	23636829	1939337
0.4	60	CHA	1	21615982	21639169	23898332	23917715	2259163
0.4	61	CHA	1	21677037	21719668	23898332	23917715	2178664
0.4	62	CHA	1	21721688	21725158	23156851	23224011	1431693
0.4	63	CHA	1	21977029	22010511	23898332	23917715	1887821
0.4	64	CHA	1	22044992	22053575	23898332	23917715	1844757
0.4	65	CHA	1	22592382	22650718	23898332	23917715	1247614
0.4	66	CHA	1	22652258	22653324	23898332	23917715	1245008
0.4	67	CHA	1	23382846	23407822	24424599	24486748	1016777
0.4	68	CHA	1	23382846	23407822	25558703	25612164	2150881
0.4	69	CHA	1	24424599	24486748	25558703	25612164	1071955
0.4	70	CHA	1	25545264	25555788	34954810	35006160	9399022
0.4	71	CHA	1	25545264	25555788	27890948	27906782	2335160
0.4	72	CHA	1	25558703	25612164	34954810	35006160	9342646
0.4	73	CHA	1	25558703	25612164	27890948	27906782	2278784
0.4	74	CHA	1	25850895	25870123	34954810	35006160	9084687
0.4	75	CHA	1	25850895	25870123	27890948	27906782	2020825
0.4	76	CHA	1	27416946	27458950	28484671	28549836	1025721
0.4	77	CHA	1	28887749	28896381	29917205	29948335	1020824
0.4	78	CHA	1	28887749	28896381	30739948	30768195	1843567
0.4	79	CHA	1	29576850	29591107	30739948	30768195	1148841
0.4	80	CHA	1	29597936	29670138	30739948	30768195	1069810
0.4	81	CHA	1	29917205	29948335	31229812	31242329	1281477
0.4	82	CHA	1	29917205	29948335	31253582	31256899	1305247
0.4	83	CHA	1	30272994	30281114	31450731	31622093	1169617
0.4	84	CHA	1	30272994	30281114	31664947	31743728	1383833
0.4	85	CHA	1	30326785	30429333	31450731	31622093	1021398
0.4	86	CHA	1	30326785	30429333	31664947	31743728	1235614
0.4	87	CHA	1	30739948	30768195	32991143	33038337	2222948
0.4	88	CHA	1	30838507	30876519	32249496	32325630	1372977
0.4	89	CHA	1	30963253	30975983	33942109	33964232	2966126
0.4	90	CHA	1	31295431	31310142	32991143	33038337	1681001
0.4	91	CHA	1	31450731	31622093	32715278	32773212	1093185
0.4	92	CHA	1	31751785	31809981	33616564	33635289	1806583
0.4	93	CHA	1	32078399	32142105	33387137	33400537	1245032
0.4	94	CHA	1	32483894	32511532	33616564	33635289	1105032
0.4	95	CHA	1	32715278	32773212	33779890	33823069	1006678
0.4	96	CHA	1	32715278	32773212	33829601	33837168	1056389
0.4	97	CHA	1	33562994	33607347	34784901	34812691	1177554
0.4	98	CHA	1	34866883	34868909	36429163	36476353	1560254
0.4	99	CHA	1	34930131	34949901	36429163	36476353	1479262
0.4	100	CHA	1	35316778	35348417	36429163	36476353	1080746
0.4	101	CHA	1	36811567	36820326	37874221	37946106	1053895
0.4	102	CHA	1	37364976	37476032	39296009	39366913	1819977
0.4	103	CHA	1	38093097	38122092	39296009	39366913	1173917
0.4	104	CHA	1	38123223	38166260	39296009	39366913	1129749
0.4	105	CHA	1	39296009	39366913	41750066	41794222	2383153
0.4	106	CHA	1	39296009	39366913	40473187	40545603	1106274
0.4	107	CHA	1	39296009	39366913	41266527	41381309	1899614
0.4	108	CHA	1	39296009	39366913	41689151	41745027	2322238
0.4	109	CHA	1	40473187	40545603	41750066	41794222	1204463
0.4	110	CHA	1	40473187	40545603	41627239	41646288	1081636
0.4	111	CHA	1	40473187	40545603	41689151	41745027	1143548
0.4	112	CHA	1	40473187	40545603	41828402	41892062	1282799
0.4	113	CHA	1	40473187	40545603	41904927	41913096	1359324
0.4	114	CHA	1	40940491	41111354	42166276	42193124	1054922
0.4	115	CHA	1	40940491	41111354	42225210	42230090	1113856
0.4	116	CHA	1	40940491	41111354	46107545	46212359	4996191
0.4	117	CHA	1	43087387	43101882	44779351	44842181	1677469
0.4	118	CHA	1	43117780	43199790	44779351	44842181	1579561
0.4	119	CHA	1	43203262	43214861	44779351	44842181	1564490
0.4	120	CHA	1	43217829	43315035	44995524	45022196	1680489
0.4	121	CHA	1	43217829	43315035	45034524	45042284	1719489
0.4	122	CHA	1	44356867	44550121	47518892	47606699	2968771
0.4	123	CHA	1	44779351	44842181	46107545	46212359	1265364
0.4	124	CHA	1	45414579	45459380	48476830	48504992	3017450
0.4	125	CHA	1	45414579	45459380	48693480	48714388	3234100
0.4	126	CHA	1	45414579	45459380	48728334	48766822	3268954
0.4	127	CHA	1	45414579	45459380	48883518	48906977	3424138
0.4	128	CHA	1	45414579	45459380	48989817	49011657	3530437
0.4	129	CHA	1	45414579	45459380	49166458	49222918	3707078
0.4	130	CHA	1	45601869	45660242	50403484	50416563	4743242
0.4	131	CHA	1	45690335	45837138	53010453	53078840	7173315
0.4	132	CHA	1	45690335	45837138	59888614	59981879	14051476
0.4	133	CHA	1	45889137	45954420	53010453	53078840	7056033
0.4	134	CHA	1	45889137	45954420	59888614	59981879	13934194
0.4	135	CHA	1	46334853	46435159	47465147	47496051	1029988
0.4	136	CHA	1	47199024	47220514	50403484	50416563	3182970
0.4	137	CHA	1	47375841	47397056	49166458	49222918	1769402
0.4	138	CHA	1	47833883	47913828	49049964	49062612	1136136
0.4	139	CHA	1	47833883	47913828	49166458	49222918	1252630
0.4	140	CHA	1	48042059	48115050	49166458	49222918	1051408
0.4	141	CHA	1	48121714	48129821	49166458	49222918	1036637
0.4	142	CHA	1	48476830	48504992	50652920	50677920	2147928
0.4	143	CHA	1	48728334	48766822	50501514	50504312	1734692
0.4	144	CHA	1	49166458	49222918	50327235	50333962	1104317
0.4	145	CHA	1	49166458	49222918	50652920	50677920	1430002
0.4	146	CHA	1	49166458	49222918	51002957	51016543	1780039
0.4	147	CHA	1	49989999	50068139	53214714	53248083	3146575
0.4	148	CHA	1	49989999	50068139	53253652	53502971	3185513
0.4	149	CHA	1	49989999	50068139	55299559	55363984	5231420
0.4	150	CHA	1	50110251	50211533	53214714	53248083	3003181
0.4	151	CHA	1	50110251	50211533	53253652	53502971	3042119
0.4	152	CHA	1	50110251	50211533	55299559	55363984	5088026
0.4	153	CHA	1	50110251	50211533	55380712	55409584	5169179
0.4	154	CHA	1	50327235	50333962	53214714	53248083	2880752
0.4	155	CHA	1	50327235	50333962	53253652	53502971	2919690
0.4	156	CHA	1	50327235	50333962	55299559	55363984	4965597
0.4	157	CHA	1	50327235	50333962	55380712	55409584	5046750
0.4	158	CHA	1	51435568	51443154	56598589	56722807	5155435
0.4	159	CHA	1	51594126	51600773	58376418	58574419	6775645
0.4	160	CHA	1	51614493	51643680	56090496	56166127	4446816
0.4	161	CHA	1	51614493	51643680	53253652	53502971	1609972
0.4	162	CHA	1	51614493	51643680	55831931	55862159	4188251
0.4	163	CHA	1	51970775	51972456	55299559	55363984	3327103
0.4	164	CHA	1	51970775	51972456	55380712	55409584	3408256
0.4	165	CHA	1	53166184	53213805	55299559	55363984	2085754
0.4	166	CHA	1	53166184	53213805	55380712	55409584	2166907
0.4	167	CHA	1	53214714	53248083	55299559	55363984	2051476
0.4	168	CHA	1	53214714	53248083	55380712	55409584	2132629
0.4	169	CHA	1	53214714	53248083	55588104	55666920	2340021
0.4	170	CHA	1	53214714	53248083	55872269	55889037	2624186
0.4	171	CHA	1	53214714	53248083	55997375	56083736	2749292
0.4	172	CHA	1	53214714	53248083	56412231	56478198	3164148
0.4	173	CHA	1	53214714	53248083	57857790	57870387	4609707
0.4	174	CHA	1	53214714	53248083	57883893	57948775	4635810
0.4	175	CHA	1	53214714	53248083	57964435	58000696	4716352
0.4	176	CHA	1	53253652	53502971	55299559	55363984	1796588
0.4	177	CHA	1	53253652	53502971	55380712	55409584	1877741
0.4	178	CHA	1	53253652	53502971	55588104	55666920	2085133
0.4	179	CHA	1	53253652	53502971	55872269	55889037	2369298
0.4	180	CHA	1	53253652	53502971	55894560	55970922	2391589
0.4	181	CHA	1	53253652	53502971	55997375	56083736	2494404
0.4	182	CHA	1	53253652	53502971	56412231	56478198	2909260
0.4	183	CHA	1	53253652	53502971	57857790	57870387	4354819
0.4	184	CHA	1	53253652	53502971	57883893	57948775	4380922
0.4	185	CHA	1	53253652	53502971	57964435	58000696	4461464
0.4	186	CHA	1	53948224	54075286	58376418	58574419	4301132
0.4	187	CHA	1	54088234	54111144	58376418	58574419	4265274
0.4	188	CHA	1	54690665	54890410	55997375	56083736	1106965
0.4	189	CHA	1	54690665	54890410	57964435	58000696	3074025
0.4	190	CHA	1	55380712	55409584	57857790	57870387	2448206
0.4	191	CHA	1	55380712	55409584	57883893	57948775	2474309
0.4	192	CHA	1	55588104	55666920	57857790	57870387	2190870
0.4	193	CHA	1	55588104	55666920	57883893	57948775	2216973
0.4	194	CHA	1	55732672	55741898	58376418	58574419	2634520
0.4	195	CHA	1	55746693	55771040	58376418	58574419	2605378
0.4	196	CHA	1	55997375	56083736	57857790	57870387	1774054
0.4	197	CHA	1	55997375	56083736	57883893	57948775	1800157
0.4	198	CHA	1	55997375	56083736	57964435	58000696	1880699
0.4	199	CHA	1	57627113	57666418	58678558	58814461	1012140
0.4	200	CHA	1	57668777	57689357	59397100	59452672	1707743
0.4	201	CHA	1	57857790	57870387	59319437	59339034	1449050
0.4	202	CHA	1	57857790	57870387	59307829	59318442	1437442
0.4	203	CHA	1	57857790	57870387	59397100	59452672	1526713
0.4	204	CHA	1	57883893	57948775	59319437	59339034	1370662
0.4	205	CHA	1	57883893	57948775	59307829	59318442	1359054
0.4	206	CHA	1	57883893	57948775	59397100	59452672	1448325
0.4	207	CHA	1	57964435	58000696	59319437	59339034	1318741
0.4	208	CHA	1	57964435	58000696	59307829	59318442	1307133
0.4	209	CHA	1	57964435	58000696	59397100	59452672	1396404
0.4	210	CHA	1	58282059	58288103	61358513	61432203	3070410
0.4	211	CHA	1	58338526	58350852	59397100	59452672	1046248
0.4	212	CHA	1	61703186	61814889	64700292	64852434	2885403
0.4	213	CHA	1	63574025	63628339	65548889	65589215	1920550
0.4	214	CHA	1	64139706	64241694	65857650	66070553	1615956
0.4	215	CHA	1	64496512	64524347	65857650	66070553	1333303
0.4	216	CHA	1	64700292	64852434	65857650	66070553	1005216
0.4	217	CHA	1	66522233	66601705	68669127	68696146	2067422
0.4	218	CHA	1	68482112	68517809	71493393	71542793	2975584
0.4	219	CHA	1	68482112	68517809	71609698	71750815	3091889
0.4	220	CHA	1	69563366	69645645	70740475	70754572	1094830
0.4	221	CHA	1	69563366	69645645	70773838	70806212	1128193
0.4	222	CHA	1	69664149	69726893	70740475	70754572	1013582
0.4	223	CHA	1	69664149	69726893	70773838	70806212	1046945
0.4	224	CHA	1	69764910	69827796	71155649	71190486	1327853
0.4	225	CHA	1	70111237	70132356	71255669	71417170	1123313
0.4	226	CHA	1	70111237	70132356	72253944	72311611	2121588
0.4	227	CHA	1	70213361	70378195	72007793	72045156	1629598
0.4	228	CHA	1	70213361	70378195	72253944	72311611	1875749
0.4	229	CHA	1	70379897	70392743	72253944	72311611	1861201
0.4	230	CHA	1	70394623	70434071	72253944	72311611	1819873
0.4	231	CHA	1	71155649	71190486	72913053	73001802	1722567
0.4	232	CHA	1	80540491	80634789	81994596	82068202	1359807
0.4	233	CHA	1	80719213	80808547	81810029	81854577	1001482
0.4	234	CHA	1	80853467	80884582	82476766	82498383	1592184
0.4	235	CHA	1	80853467	80884582	82761291	82798672	1876709
0.4	236	CHA	1	80896554	81007776	82476766	82498383	1468990
0.4	237	CHA	1	80896554	81007776	82761291	82798672	1753515
0.4	238	CHA	1	80896554	81007776	82858059	82868145	1850283
0.4	239	CHA	1	80896554	81007776	82893576	82978685	1885800
0.4	240	CHA	1	81348584	81361988	83978999	84012157	2617011
0.4	241	CHA	1	82809301	82855259	84022505	84041601	1167246
0.4	242	CHA	1	82809301	82855259	84189637	84282933	1334378
0.4	243	CHA	1	82809301	82855259	84301758	84312534	1446499
0.4	244	CHA	1	82809301	82855259	84315370	84356620	1460111
0.4	245	CHA	1	82809301	82855259	84390151	84419903	1534892
0.4	246	CHA	1	82809301	82855259	84478357	84513551	1623098
0.4	247	CHA	1	82809301	82855259	84574265	84581994	1719006
0.4	248	CHA	1	82858059	82868145	86930423	86964516	4062278
0.4	249	CHA	1	82893576	82978685	84050713	84101521	1072028
0.4	250	CHA	1	82893576	82978685	86930423	86964516	3951738
0.4	251	CHA	1	83082397	83084984	84189637	84282933	1104653
0.4	252	CHA	1	83082397	83084984	84390151	84419903	1305167
0.4	253	CHA	1	83221938	83340769	84390151	84419903	1049382
0.4	254	CHA	1	83221938	83340769	84478357	84513551	1137588
0.4	255	CHA	1	83663230	83829932	84837401	84859747	1007469
0.4	256	CHA	1	83663230	83829932	84880728	84948431	1050796
0.4	257	CHA	1	83918639	83957621	85812175	85866685	1854554
0.4	258	CHA	1	84584414	84599323	87141924	87163073	2542601
0.4	259	CHA	1	84706348	84720817	87141924	87163073	2421107
0.4	260	CHA	1	85205982	85283423	86540496	86556231	1257073
0.4	261	CHA	1	85812175	85866685	88765015	88793372	2898330
0.4	262	CHA	1	85812175	85866685	89587942	89594872	3721257
0.4	263	CHA	1	85812175	85866685	89598345	89638199	3731660
0.4	264	CHA	1	85942674	86015500	87753304	87864717	1737804
0.4	265	CHA	1	85942674	86015500	88765015	88793372	2749515
0.4	266	CHA	1	86085724	86160591	88765015	88793372	2604424
0.4	267	CHA	1	87551718	87595794	89285700	89421179	1689906
0.4	268	CHA	1	87601951	87703117	88887872	88984435	1184755
0.4	269	CHA	1	88721964	88746807	91848512	91890986	3101705
0.4	270	CHA	1	94456809	94486531	95617648	95623093	1131117
0.4	271	CHA	1	94490798	94510788	95617648	95623093	1106860
0.4	272	CHA	1	94490798	94510788	95625469	95658328	1114681
0.4	273	CHA	1	94515584	94530514	95617648	95623093	1087134
0.4	274	CHA	1	94515584	94530514	95625469	95658328	1094955
0.4	275	CHA	1	94533402	94565488	95617648	95623093	1052160
0.4	276	CHA	1	94533402	94565488	95625469	95658328	1059981
0.4	277	CHA	1	101683484	101752939	103600111	103715784	1847172
0.4	278	CHA	1	101683484	101752939	105178502	105197260	3425563
0.4	279	CHA	1	101683484	101752939	107844147	107880934	6091208
0.4	280	CHA	1	102206056	102272986	105943638	106064721	3670652
0.4	281	CHA	1	102781884	102822290	105178502	105197260	2356212
0.4	282	CHA	1	102781884	102822290	105222145	105300017	2399855
0.4	283	CHA	1	102781884	102822290	105316241	105507081	2493951
0.4	284	CHA	1	102823077	102854829	105130841	105175367	2276012
0.4	285	CHA	1	102823077	102854829	105222145	105300017	2367316
0.4	286	CHA	1	102956892	103234850	104288464	104317275	1053614
0.4	287	CHA	1	102956892	103234850	104412445	104547932	1177595
0.4	288	CHA	1	106356730	106367330	108164820	108255690	1797490
0.4	289	CHA	1	106598013	106639196	107844147	107880934	1204951
0.4	290	CHA	1	106654245	106735700	107844147	107880934	1108447
0.4	291	CHA	1	106654245	106735700	108164820	108255690	1429120
0.4	292	CHA	1	106654245	106735700	108262621	108330713	1526921
0.4	293	CHA	1	107029762	107228058	110058045	110095612	2829987
0.4	294	CHA	1	107029762	107228058	110125411	110201413	2897353
0.4	295	CHA	1	109870082	109889360	111376275	111452755	1486915
0.4	296	CHA	1	110125411	110201413	111376275	111452755	1174862
0.4	297	CHA	1	110125411	110201413	111455344	111491026	1253931
0.4	298	CHA	1	110125411	110201413	111603228	111631293	1401815
0.4	299	CHA	1	110209768	110238004	113948600	113985505	3710596
0.4	300	CHA	1	111300061	111322945	112419092	112440926	1096147
0.4	301	CHA	1	111300061	111322945	112526461	112580844	1203516
0.4	302	CHA	1	111455344	111491026	112526461	112580844	1035435
0.4	303	CHA	1	112859850	113109748	114333044	114369485	1223296
0.4	304	CHA	1	113616338	113652038	120496591	120512283	6844553
0.4	305	CHA	1	113616338	113652038	120538292	120568882	6886254
0.4	306	CHA	1	114020075	114169301	115551067	115647237	1381766
0.4	307	CHA	1	115399834	115444518	118575139	118607229	3130621
0.4	308	CHA	1	117288311	117308639	118311534	118359898	1002895
0.4	309	CHA	1	124119313	124149160	125192065	125231211	1042905
0.4	310	CHA	1	125585828	125609959	127033292	127076565	1423333
0.4	311	CHA	1	125928647	126017018	127033292	127076565	1016274
0.4	312	CHA	1	127033292	127076565	128215459	128233860	1138894
0.4	313	CHA	1	127033292	127076565	128865033	128905892	1788468
0.4	314	CHA	1	127033292	127076565	128907137	128936144	1830572
0.4	315	CHA	1	127681199	127704981	128907137	128936144	1202156
0.4	316	CHA	1	128254097	128324703	129630332	129665276	1305629
0.4	317	CHA	1	128254097	128324703	131674283	131684177	3349580
0.4	318	CHA	1	128389709	128457603	129630332	129665276	1172729
0.4	319	CHA	1	128389709	128457603	131674283	131684177	3216680
0.4	320	CHA	1	128608694	128622561	129897124	129913741	1274563
0.4	321	CHA	1	128608694	128622561	129997789	130101275	1375228
0.4	322	CHA	1	128865033	128905892	129997789	130101275	1091897
0.4	323	CHA	1	128907137	128936144	129997789	130101275	1061645
0.4	324	CHA	1	130799233	130895232	132982345	133131220	2087113
0.4	325	CHA	1	131154024	131226687	133709499	133745828	2482812
0.4	326	CHA	1	131459553	131494729	133709499	133745828	2214770
0.4	327	CHA	1	131624609	131662934	133709499	133745828	2046565
0.4	328	CHA	1	135573725	135604720	138327296	138385061	2722576
0.4	329	CHA	1	135573725	135604720	138404453	138615867	2799733
0.4	330	CHA	1	135641714	135656101	137760950	137802977	2104849
0.4	331	CHA	1	135657787	135659693	137760950	137802977	2101257
0.4	332	CHA	1	135794790	135839381	139086084	139104217	3246703
0.4	333	CHA	1	136462988	136541146	139086084	139104217	2544938
0.4	334	CHA	1	136836744	136940157	138772735	138820969	1832578
0.4	335	CHA	1	136956705	137094143	138772735	138820969	1678592
0.4	336	CHA	1	137119763	137172107	138327296	138385061	1155189
0.4	337	CHA	1	137119763	137172107	138404453	138615867	1232346
0.4	338	CHA	1	137119763	137172107	138618421	138629263	1446314
0.4	339	CHA	1	137193559	137280091	138404453	138615867	1124362
0.4	340	CHA	1	137193559	137280091	138618421	138629263	1338330
0.4	341	CHA	1	137760950	137802977	139430700	139505480	1627723
0.4	342	CHA	1	137760950	137802977	141436048	141444262	3633071
0.4	343	CHA	1	137760950	137802977	141447685	141464311	3644708
0.4	344	CHA	1	142594101	142602703	143803384	143842604	1200681
0.4	345	CHA	2	132257	321131	3269234	3325739	2948103
0.4	346	CHA	2	382064	414283	4062933	4104393	3648650
0.4	347	CHA	2	425162	565339	3680938	3735840	3115599
0.4	348	CHA	2	601335	617799	3680938	3735840	3063139
0.4	349	CHA	2	719378	763614	2930812	2946390	2167198
0.4	350	CHA	2	719378	763614	3680938	3735840	2917324
0.4	351	CHA	2	920094	953218	3547217	3672935	2593999
0.4	352	CHA	2	920094	953218	3680938	3735840	2727720
0.4	353	CHA	2	1052927	1075361	2351958	2434950	1276597
0.4	354	CHA	2	1052927	1075361	2588275	2648226	1512914
0.4	355	CHA	2	1052927	1075361	2930812	2946390	1855451
0.4	356	CHA	2	1052927	1075361	3896532	3934427	2821171
0.4	357	CHA	2	1091545	1130194	2930812	2946390	1800618
0.4	358	CHA	2	1091545	1130194	2870718	2928232	1740524
0.4	359	CHA	2	1139813	1187683	2930812	2946390	1743129
0.4	360	CHA	2	1139813	1187683	2870718	2928232	1683035
0.4	361	CHA	2	1139813	1187683	3547217	3672935	2359534
0.4	362	CHA	2	1139813	1187683	3680938	3735840	2493255
0.4	363	CHA	2	1221651	1275505	2292147	2301197	1016642
0.4	364	CHA	2	1221651	1275505	2666114	2777084	1390609
0.4	365	CHA	2	1221651	1275505	2930812	2946390	1655307
0.4	366	CHA	2	1221651	1275505	2786803	2814135	1511298
0.4	367	CHA	2	1221651	1275505	3074803	3143541	1799298
0.4	368	CHA	2	1221651	1275505	3746325	3760356	2470820
0.4	369	CHA	2	1319335	1345827	3176841	3238713	1831014
0.4	370	CHA	2	1319335	1345827	3896532	3934427	2550705
0.4	371	CHA	2	1373022	1375909	2467895	2561865	1091986
0.4	372	CHA	2	1373022	1375909	3176841	3238713	1800932
0.4	373	CHA	2	1373022	1375909	3896532	3934427	2520623
0.4	374	CHA	2	1562766	1594602	2959332	3039037	1364730
0.4	375	CHA	2	1706500	1758286	3547217	3672935	1788931
0.4	376	CHA	2	1706500	1758286	4195057	4205970	2436771
0.4	377	CHA	2	1762272	1812806	3547217	3672935	1734411
0.4	378	CHA	2	1831056	1836073	4177679	4190835	2341606
0.4	379	CHA	2	1831056	1836073	4914262	4938239	3078189
0.4	380	CHA	2	1831056	1836073	5955349	6052068	4119276
0.4	381	CHA	2	1831056	1836073	6289262	6301107	4453189
0.4	382	CHA	2	1831056	1836073	6328572	6537154	4492499
0.4	383	CHA	2	1843250	1873495	4177679	4190835	2304184
0.4	384	CHA	2	1843250	1873495	4914262	4938239	3040767
0.4	385	CHA	2	1843250	1873495	5955349	6052068	4081854
0.4	386	CHA	2	1843250	1873495	6289262	6301107	4415767
0.4	387	CHA	2	1843250	1873495	6328572	6537154	4455077
0.4	388	CHA	2	1924893	1970735	4274936	4283452	2304201
0.4	389	CHA	2	1924893	1970735	4386154	4543077	2415419
0.4	390	CHA	2	1924893	1970735	5155347	5253167	3184612
0.4	391	CHA	2	1924893	1970735	5315910	5330997	3345175
0.4	392	CHA	2	1924893	1970735	5429764	5479414	3459029
0.4	393	CHA	2	1971521	1977030	3074803	3143541	1097773
0.4	394	CHA	2	1971521	1977030	4016222	4019249	2039192
0.4	395	CHA	2	1971521	1977030	4177679	4190835	2200649
0.4	396	CHA	2	1971521	1977030	4274936	4283452	2297906
0.4	397	CHA	2	1996646	2028875	3074803	3143541	1045928
0.4	398	CHA	2	1996646	2028875	4016222	4019249	1987347
0.4	399	CHA	2	1996646	2028875	4386154	4543077	2357279
0.4	400	CHA	2	1996646	2028875	5155347	5253167	3126472
0.4	401	CHA	2	1996646	2028875	5315910	5330997	3287035
0.4	402	CHA	2	2102692	2222153	3336841	3421964	1114688
0.4	403	CHA	2	2102692	2222153	3871833	3885209	1649680
0.4	404	CHA	2	2102692	2222153	4386154	4543077	2164001
0.4	405	CHA	2	2102692	2222153	5155347	5253167	2933194
0.4	406	CHA	2	2102692	2222153	5315910	5330997	3093757
0.4	407	CHA	2	2230600	2263191	3336841	3421964	1073650
0.4	408	CHA	2	2230600	2263191	3484084	3529987	1220893
0.4	409	CHA	2	2230600	2263191	3547217	3672935	1284026
0.4	410	CHA	2	2230600	2263191	3680938	3735840	1417747
0.4	411	CHA	2	2351958	2434950	4195057	4205970	1760107
0.4	412	CHA	2	2351958	2434950	4274936	4283452	1839986
0.4	413	CHA	2	2588275	2648226	3896532	3934427	1248306
0.4	414	CHA	2	2588275	2648226	4016222	4019249	1367996
0.4	415	CHA	2	2786803	2814135	3896532	3934427	1082397
0.4	416	CHA	2	3176841	3238713	4642853	4742822	1404140
0.4	417	CHA	2	3680938	3735840	5260127	5292733	1524287
0.4	418	CHA	2	4846861	4913113	5955349	6052068	1042236
0.4	419	CHA	2	4846861	4913113	6289262	6301107	1376149
0.4	420	CHA	2	4846861	4913113	6328572	6537154	1415459
0.4	421	CHA	2	4914262	4938239	5955349	6052068	1017110
0.4	422	CHA	2	4914262	4938239	6289262	6301107	1351023
0.4	423	CHA	2	4914262	4938239	6328572	6537154	1390333
0.4	424	CHA	2	5385687	5407892	6558031	6569123	1150139
0.4	425	CHA	2	5429764	5479414	6558031	6569123	1078617
0.4	426	CHA	2	5429764	5479414	6611676	6705783	1132262
0.4	427	CHA	2	5819053	5837382	7149863	7154328	1312481
0.4	428	CHA	2	5819053	5837382	7401350	7469984	1563968
0.4	429	CHA	2	5819053	5837382	8475068	8512701	2637686
0.4	430	CHA	2	5955349	6052068	7149863	7154328	1097795
0.4	431	CHA	2	5955349	6052068	7401350	7469984	1349282
0.4	432	CHA	2	5955349	6052068	8475068	8512701	2423000
0.4	433	CHA	2	6289262	6301107	7401350	7469984	1100243
0.4	434	CHA	2	6289262	6301107	8475068	8512701	2173961
0.4	435	CHA	2	6328572	6537154	8475068	8512701	1937914
0.4	436	CHA	2	6328572	6537154	8567618	8587033	2030464
0.4	437	CHA	2	6611676	6705783	8320723	8390449	1614940
0.4	438	CHA	2	8904080	8916890	9977673	10070849	1060783
0.4	439	CHA	2	10417528	10454788	11972337	12036626	1517549
0.4	440	CHA	2	10467611	10481982	11972337	12036626	1490355
0.4	441	CHA	2	10496591	10564002	12132866	12207908	1568864
0.4	442	CHA	2	16312256	16368325	17661977	17703457	1293652
0.4	443	CHA	2	16494620	16504137	17884747	17911752	1380610
0.4	444	CHA	2	17708257	17770534	18772482	18838739	1001948
0.4	445	CHA	2	17979252	18003349	19148444	19168342	1145095
0.4	446	CHA	2	18659889	18671879	20114329	20120259	1442450
0.4	447	CHA	2	18759854	18768731	20077374	20099273	1308643
0.4	448	CHA	2	18759854	18768731	20114329	20120259	1345598
0.4	449	CHA	2	18772482	18838739	20077374	20099273	1238635
0.4	450	CHA	2	18772482	18838739	20114329	20120259	1275590
0.4	451	CHA	2	18772482	18838739	20421432	20436668	1582693
0.4	452	CHA	2	18772482	18838739	21305726	21339374	2466987
0.4	453	CHA	2	19304016	19323932	20421432	20436668	1097500
0.4	454	CHA	2	19343342	19363660	20421432	20436668	1057772
0.4	455	CHA	2	19343342	19363660	21305726	21339374	1942066
0.4	456	CHA	2	19365806	19396306	20421432	20436668	1025126
0.4	457	CHA	2	19365806	19396306	21305726	21339374	1909420
0.4	458	CHA	2	19401562	19512994	20550467	20586534	1037473
0.4	459	CHA	2	19401562	19512994	21305726	21339374	1792732
0.4	460	CHA	2	20077374	20099273	21216276	21252432	1117003
0.4	461	CHA	2	20077374	20099273	21305726	21339374	1206453
0.4	462	CHA	2	20077374	20099273	21998434	22019700	1899161
0.4	463	CHA	2	20530277	20540983	22355641	22499154	1814658
0.4	464	CHA	2	20637894	20660210	22123184	22248360	1462974
0.4	465	CHA	2	23862823	23885212	25275431	25362480	1390219
0.4	466	CHA	2	24155954	24198129	25214892	25243017	1016763
0.4	467	CHA	2	24486933	24510490	25674915	25720153	1164425
0.4	468	CHA	2	24486933	24510490	25751722	25810678	1241232
0.4	469	CHA	2	25505395	25539975	26758888	26857441	1218913
0.4	470	CHA	2	25592186	25623951	27276242	27337285	1652291
0.4	471	CHA	2	25725570	25747592	26758888	26857441	1011296
0.4	472	CHA	2	27684398	27709925	28734746	28779797	1024821
0.4	473	CHA	2	27715902	27720094	28734746	28779797	1014652
0.4	474	CHA	2	30347907	30405706	31692013	31739138	1286307
0.4	475	CHA	2	30413859	30447079	31498293	31534171	1051214
0.4	476	CHA	2	30482763	30489436	31498293	31534171	1008857
0.4	477	CHA	2	34689016	34815826	36660581	36913208	1844755
0.4	478	CHA	2	35461987	35512785	36660581	36913208	1147796
0.4	479	CHA	2	35461987	35512785	37304910	37407261	1792125
0.4	480	CHA	2	38324494	38367580	39673046	39731868	1305466
0.4	481	CHA	2	41235220	41287382	42457983	42461717	1170601
0.4	482	CHA	2	41235220	41287382	44899557	44914014	3612175
0.4	483	CHA	2	41235220	41287382	45069755	45087550	3782373
0.4	484	CHA	2	41430174	41516226	44899557	44914014	3383331
0.4	485	CHA	2	42457983	42461717	44630717	44792701	2169000
0.4	486	CHA	2	42457983	42461717	44899557	44914014	2437840
0.4	487	CHA	2	42457983	42461717	45069755	45087550	2608038
0.4	488	CHA	2	44630717	44792701	46008726	46023402	1216025
0.4	489	CHA	2	46652140	46658766	48460801	48464951	1802035
0.4	490	CHA	2	46652140	46658766	48566597	48601413	1907831
0.4	491	CHA	2	46652140	46658766	48629679	48695534	1970913
0.4	492	CHA	2	46652140	46658766	48712630	48732843	2053864
0.4	493	CHA	2	46677191	46730110	48414180	48455359	1684070
0.4	494	CHA	2	46731428	46742949	48414180	48455359	1671231
0.4	495	CHA	2	46799877	46812420	49025586	49059698	2213166
0.4	496	CHA	2	46922305	46970190	48468273	48533585	1498083
0.4	497	CHA	2	46922305	46970190	48460801	48464951	1490611
0.4	498	CHA	2	46922305	46970190	48566597	48601413	1596407
0.4	499	CHA	2	46922305	46970190	48629679	48695534	1659489
0.4	500	CHA	2	46922305	46970190	48712630	48732843	1742440
0.4	501	CHA	2	48629679	48695534	53012707	53034043	4317173
0.4	502	CHA	2	48712630	48732843	53012707	53034043	4279864
0.4	503	CHA	2	51002151	51032390	53860870	53893694	2828480
0.4	504	CHA	2	51550610	51630798	52763383	52792546	1132585
0.4	505	CHA	2	51636171	51685486	52763383	52792546	1077897
0.4	506	CHA	2	52092166	52175916	54624755	54643208	2448839
0.4	507	CHA	2	52092166	52175916	54689551	54733531	2513635
0.4	508	CHA	2	52092166	52175916	54754882	54822201	2578966
0.4	509	CHA	2	52092166	52175916	54823947	54827945	2648031
0.4	510	CHA	2	52092166	52175916	54857540	54894316	2681624
0.4	511	CHA	2	52092166	52175916	55024689	55118213	2848773
0.4	512	CHA	2	52179323	52238741	54689551	54733531	2450810
0.4	513	CHA	2	52179323	52238741	54754882	54822201	2516141
0.4	514	CHA	2	52179323	52238741	54823947	54827945	2585206
0.4	515	CHA	2	52179323	52238741	55024689	55118213	2785948
0.4	516	CHA	2	52520990	52554883	53860870	53893694	1305987
0.4	517	CHA	2	52520990	52554883	54624755	54643208	2069872
0.4	518	CHA	2	52520990	52554883	54689551	54733531	2134668
0.4	519	CHA	2	52520990	52554883	54754882	54822201	2199999
0.4	520	CHA	2	52520990	52554883	54823947	54827945	2269064
0.4	521	CHA	2	52520990	52554883	54857540	54894316	2302657
0.4	522	CHA	2	52520990	52554883	55024689	55118213	2469806
0.4	523	CHA	2	52557942	52604305	54857540	54894316	2253235
0.4	524	CHA	2	52557942	52604305	54901841	54998660	2297536
0.4	525	CHA	2	52557942	52604305	55123458	55139780	2519153
0.4	526	CHA	2	53222832	53238882	55123458	55139780	1884576
0.4	527	CHA	2	53276231	53303453	54535428	54614300	1231975
0.4	528	CHA	2	54162302	54238223	57380732	57457636	3142509
0.4	529	CHA	2	55785394	55828160	56879381	56896297	1051221
0.4	530	CHA	2	55785394	55828160	56910027	56922488	1081867
0.4	531	CHA	2	55785394	55828160	56933784	56969938	1105624
0.4	532	CHA	2	55785394	55828160	57071553	57190650	1243393
0.4	533	CHA	2	55785394	55828160	57203290	57282894	1375130
0.4	534	CHA	2	56582786	56785955	61155621	61173590	4369666
0.4	535	CHA	2	57879399	57920599	62408813	62436287	4488214
0.4	536	CHA	2	60112431	60131976	63922380	63973645	3790404
0.4	537	CHA	2	61155621	61173590	62843905	62939766	1670315
0.4	538	CHA	2	64760112	64771830	66298902	66328351	1527072
0.4	539	CHA	2	64760112	64771830	66444665	66494425	1672835
0.4	540	CHA	2	64760112	64771830	66507287	66508870	1735457
0.4	541	CHA	2	64781160	64795990	66444665	66494425	1648675
0.4	542	CHA	2	64781160	64795990	66507287	66508870	1711297
0.4	543	CHA	2	65933901	65961362	67750013	67800965	1788651
0.4	544	CHA	2	65933901	65961362	68917585	68925535	2956223
0.4	545	CHA	2	66298902	66328351	67750013	67800965	1421662
0.4	546	CHA	2	66444665	66494425	67750013	67800965	1255588
0.4	547	CHA	2	67630082	67656775	68917585	68925535	1260810
0.4	548	CHA	2	67630082	67656775	68938734	68953616	1281959
0.4	549	CHA	2	67750013	67800965	68917585	68925535	1116620
0.4	550	CHA	2	67750013	67800965	68938734	68953616	1137769
0.4	551	CHA	2	69015891	69078182	70187252	70238873	1109070
0.4	552	CHA	2	69015891	69078182	70346968	70380817	1268786
0.4	553	CHA	2	69085114	69100283	70346968	70380817	1246685
0.4	554	CHA	2	69085114	69100283	71483901	72046564	2383618
0.4	555	CHA	2	69085114	69100283	72314326	72333539	3214043
0.4	556	CHA	2	69102679	69335822	71483901	72046564	2148079
0.4	557	CHA	2	69102679	69335822	72314326	72333539	2978504
0.4	558	CHA	2	69588682	69729193	71483901	72046564	1754708
0.4	559	CHA	2	70802452	70874775	72088720	72145684	1213945
0.4	560	CHA	2	70802452	70874775	73312422	73332371	2437647
0.4	561	CHA	2	71325436	71402994	73929019	73996734	2526025
0.4	562	CHA	2	71325436	71402994	73998784	74004990	2595790
0.4	563	CHA	2	71325436	71402994	74015934	74090904	2612940
0.4	564	CHA	2	71483901	72046564	73929019	73996734	1882455
0.4	565	CHA	2	71483901	72046564	73998784	74004990	1952220
0.4	566	CHA	2	71483901	72046564	74015934	74090904	1969370
0.4	567	CHA	2	71483901	72046564	75327525	75342534	3280961
0.4	568	CHA	2	73733854	73741050	74811466	74839607	1070416
0.4	569	CHA	2	73903668	73926764	74953037	75015718	1026273
0.4	570	CHA	2	73903668	73926764	75022497	75076838	1095733
0.4	571	CHA	2	74811466	74839607	84957039	85027071	10117432
0.4	572	CHA	2	74891176	74951369	84957039	85027071	10005670
0.4	573	CHA	2	76100619	76172424	77224538	77266825	1052114
0.4	574	CHA	2	76100619	76172424	77283175	77304822	1110751
0.4	575	CHA	2	76949426	76991688	78307821	78460712	1316133
0.4	576	CHA	2	77283175	77304822	78851564	78894234	1546742
0.4	577	CHA	2	78818166	78837896	79918494	79928079	1080598
0.4	578	CHA	2	78818166	78837896	83612865	83819802	4774969
0.4	579	CHA	2	79043532	79180895	80377916	80389255	1197021
0.4	580	CHA	2	79918494	79928079	81243057	81289179	1314978
0.4	581	CHA	2	79918494	79928079	83612865	83819802	3684786
0.4	582	CHA	2	79918494	79928079	84191940	84244281	4263861
0.4	583	CHA	2	80008335	80052119	84480662	84501397	4428543
0.4	584	CHA	2	80054747	80118728	84480662	84501397	4361934
0.4	585	CHA	2	80195544	80269896	83863944	83911557	3594048
0.4	586	CHA	2	80195544	80269896	84126442	84146346	3856546
0.4	587	CHA	2	80195544	80269896	84480662	84501397	4210766
0.4	588	CHA	2	80195544	80269896	85934045	85987569	5664149
0.4	589	CHA	2	80316614	80359170	83863944	83911557	3504774
0.4	590	CHA	2	80316614	80359170	84126442	84146346	3767272
0.4	591	CHA	2	80316614	80359170	84297623	84370867	3938453
0.4	592	CHA	2	80316614	80359170	85934045	85987569	5574875
0.4	593	CHA	2	82271502	82389098	85934045	85987569	3544947
0.4	594	CHA	2	83152752	83166334	84509936	84527576	1343602
0.4	595	CHA	2	83152752	83166334	84530412	84536357	1364078
0.4	596	CHA	2	83226939	83309075	84530412	84536357	1221337
0.4	597	CHA	2	83398924	83461720	84480662	84501397	1018942
0.4	598	CHA	2	83531330	83576856	84926618	84953017	1349762
0.4	599	CHA	2	83612865	83819802	90977880	91130673	7158078
0.4	600	CHA	2	84126442	84146346	85934045	85987569	1787699
0.4	601	CHA	2	84530412	84536357	85934045	85987569	1397688
0.4	602	CHA	2	85158115	85194229	86311894	86392023	1117665
0.4	603	CHA	2	85158115	85194229	86414761	86461555	1220532
0.4	604	CHA	2	85436525	85447084	86797893	86809309	1350809
0.4	605	CHA	2	86060605	86291214	87424046	87514810	1132832
0.4	606	CHA	2	86891517	86912424	88046399	88079779	1133975
0.4	607	CHA	2	86957648	86982325	88046399	88079779	1064074
0.4	608	CHA	2	88046399	88079779	92715499	92727100	4635720
0.4	609	CHA	2	88046399	88079779	92963648	93019687	4883869
0.4	610	CHA	2	88046399	88079779	93043198	93075010	4963419
0.4	611	CHA	2	88089460	88115719	89669791	89713251	1554072
0.4	612	CHA	2	88664167	88782810	91959161	92031345	3176351
0.4	613	CHA	2	89128778	89210274	91876426	91957142	2666152
0.4	614	CHA	2	90977880	91130673	92855773	92867021	1725100
0.4	615	CHA	2	90977880	91130673	92874163	92924029	1743490
0.4	616	CHA	2	92597394	92603322	95173081	95189187	2569759
0.4	617	CHA	2	92610750	92625699	95173081	95189187	2547382
0.4	618	CHA	2	92715499	92727100	93982197	94053542	1255097
0.4	619	CHA	2	92935702	92960490	93982197	94053542	1021707
0.4	620	CHA	2	92963648	93019687	94153663	94181251	1133976
0.4	621	CHA	2	93043198	93075010	94153663	94181251	1078653
0.4	622	CHA	2	93287043	93322291	95173081	95189187	1850790
0.4	623	CHA	2	93375134	93422792	95173081	95189187	1750289
0.4	624	CHA	2	94596177	94645197	96821685	96827121	2176488
0.4	625	CHA	2	94662774	94696977	96821685	96827121	2124708
0.4	626	CHA	2	97201534	97306659	98415918	98434332	1109259
0.4	627	CHA	2	97201534	97306659	98987316	99033929	1680657
0.4	628	CHA	2	97903798	97949623	98987316	99033929	1037693
0.4	629	CHA	2	98621017	98688181	99877526	99897537	1189345
0.4	630	CHA	2	99877526	99897537	102752912	102757645	2855375
0.4	631	CHA	2	99992223	100007393	103155400	103221490	3148007
0.4	632	CHA	2	101644612	101657880	103155400	103221490	1497520
0.4	633	CHA	2	102215718	102249933	103427890	103480831	1177957
0.4	634	CHA	2	102215718	102249933	103938811	103964642	1688878
0.4	635	CHA	2	102215718	102249933	103999639	104031837	1749706
0.4	636	CHA	2	102215718	102249933	104037060	104059033	1787127
0.4	637	CHA	2	102215718	102249933	104512827	104533920	2262894
0.4	638	CHA	2	102252831	102255471	103427890	103480831	1172419
0.4	639	CHA	2	102752912	102757645	103938811	103964642	1181166
0.4	640	CHA	2	102752912	102757645	103999639	104031837	1241994
0.4	641	CHA	2	102752912	102757645	104037060	104059033	1279415
0.4	642	CHA	2	102752912	102757645	104512827	104533920	1755182
0.4	643	CHA	2	102752912	102757645	109499425	109526396	6741780
0.4	644	CHA	2	102752912	102757645	110702252	110736582	7944607
0.4	645	CHA	2	103938811	103964642	106178987	106202297	2214345
0.4	646	CHA	2	103938811	103964642	109499425	109526396	5534783
0.4	647	CHA	2	103938811	103964642	109949392	109958983	5984750
0.4	648	CHA	2	103938811	103964642	110702252	110736582	6737610
0.4	649	CHA	2	103938811	103964642	110747489	110795218	6782847
0.4	650	CHA	2	103999639	104031837	106178987	106202297	2147150
0.4	651	CHA	2	103999639	104031837	106294460	106329329	2262623
0.4	652	CHA	2	103999639	104031837	109499425	109526396	5467588
0.4	653	CHA	2	103999639	104031837	109949392	109958983	5917555
0.4	654	CHA	2	103999639	104031837	110702252	110736582	6670415
0.4	655	CHA	2	103999639	104031837	110747489	110795218	6715652
0.4	656	CHA	2	104037060	104059033	106178987	106202297	2119954
0.4	657	CHA	2	104037060	104059033	109499425	109526396	5440392
0.4	658	CHA	2	104037060	104059033	109949392	109958983	5890359
0.4	659	CHA	2	104037060	104059033	110702252	110736582	6643219
0.4	660	CHA	2	104037060	104059033	110747489	110795218	6688456
0.4	661	CHA	2	104512827	104533920	106178987	106202297	1645067
0.4	662	CHA	2	104512827	104533920	109499425	109526396	4965505
0.4	663	CHA	2	104512827	104533920	109949392	109958983	5415472
0.4	664	CHA	2	104512827	104533920	110702252	110736582	6168332
0.4	665	CHA	2	104512827	104533920	110747489	110795218	6213569
0.4	666	CHA	2	104836770	104876440	106345660	106572350	1469220
0.4	667	CHA	2	104836770	104876440	106575971	106638461	1699531
0.4	668	CHA	2	104836770	104876440	106801063	106806451	1924623
0.4	669	CHA	2	104836770	104876440	106979770	107013742	2103330
0.4	670	CHA	2	104944037	104952827	106178987	106202297	1226160
0.4	671	CHA	2	104944037	104952827	106642001	106748667	1689174
0.4	672	CHA	2	105145860	105155890	106345660	106572350	1189770
0.4	673	CHA	2	105145860	105155890	106575971	106638461	1420081
0.4	674	CHA	2	105161039	105222977	106952664	106967662	1729687
0.4	675	CHA	2	105286738	105491547	106575971	106638461	1084424
0.4	676	CHA	2	105286738	105491547	106952664	106967662	1461117
0.4	677	CHA	2	105496804	105512457	107394018	107416006	1881561
0.4	678	CHA	2	105584470	105703798	106952664	106967662	1248866
0.4	679	CHA	2	105831075	105850938	106952664	106967662	1101726
0.4	680	CHA	2	105831075	105850938	107424156	107426159	1573218
0.4	681	CHA	2	105884874	105895824	110131981	110267761	4236157
0.4	682	CHA	2	106054356	106073255	107473748	107490870	1400493
0.4	683	CHA	2	106178987	106202297	107334629	107351355	1132332
0.4	684	CHA	2	106178987	106202297	107394018	107416006	1191721
0.4	685	CHA	2	106178987	106202297	107473748	107490870	1271451
0.4	686	CHA	2	106178987	106202297	109499425	109526396	3297128
0.4	687	CHA	2	106178987	106202297	110702252	110736582	4499955
0.4	688	CHA	2	106178987	106202297	110747489	110795218	4545192
0.4	689	CHA	2	106294460	106329329	107334629	107351355	1005300
0.4	690	CHA	2	107394018	107416006	110318164	110367040	2902158
0.4	691	CHA	2	108891451	108918709	110131981	110267761	1213272
0.4	692	CHA	2	109046974	109125212	110318164	110367040	1192952
0.4	693	CHA	2	109240339	109266246	110375770	110469774	1109524
0.4	694	CHA	2	109290686	109334518	110375770	110469774	1041252
0.4	695	CHA	2	109499425	109526396	110702252	110736582	1175856
0.4	696	CHA	2	109499425	109526396	110747489	110795218	1221093
0.4	697	CHA	2	109499425	109526396	111817003	111828062	2290607
0.4	698	CHA	2	109673110	109677421	110702252	110736582	1024831
0.4	699	CHA	2	109673110	109677421	110747489	110795218	1070068
0.4	700	CHA	2	110702252	110736582	111817003	111828062	1080421
0.4	701	CHA	2	111191991	111211200	112833430	112865726	1622230
0.4	702	CHA	2	111191991	111211200	112866293	112874857	1655093
0.4	703	CHA	2	112202486	112224308	113243779	113313342	1019471
0.4	704	CHA	2	113429977	113459944	115185225	115191323	1725281
0.4	705	CHA	2	113569095	113615339	115458534	115546078	1843195
0.4	706	CHA	2	113880593	113927720	115185225	115191323	1257505
0.4	707	CHA	2	115858439	115866765	117433205	117479629	1566440
0.4	708	CHA	2	115858439	115866765	117689497	117789567	1822732
0.4	709	CHA	2	117689497	117789567	119562713	119821813	1773146
0.4	710	CHA	2	118415611	118422314	119562713	119821813	1140399
0.4	711	CHA	2	118766178	118795939	120894962	120908639	2099023
0.4	712	CHA	2	118804519	118854704	119933732	119969295	1079028
0.4	713	CHA	2	122251320	122280080	123542344	123589895	1262264
0.4	714	CHA	3	1201413	1219749	2635407	2638318	1415658
0.4	715	CHA	3	1466812	1516271	2758739	2842033	1242468
0.4	716	CHA	3	1466812	1516271	2864832	2885514	1348561
0.4	717	CHA	3	2004188	2059184	3279331	3281392	1220147
0.4	718	CHA	3	3781801	3826151	6268569	6294801	2442418
0.4	719	CHA	3	4048557	4085470	5106898	5143047	1021428
0.4	720	CHA	3	4233590	4278430	5556147	5572946	1277717
0.4	721	CHA	3	8693729	8701664	10192904	10279097	1491240
0.4	722	CHA	3	10109632	10119880	11494736	11579163	1374856
0.4	723	CHA	3	10435309	10454359	12419755	12441570	1965396
0.4	724	CHA	3	11008687	11047222	12608397	12648048	1561175
0.4	725	CHA	3	11479692	11490453	12608397	12648048	1117944
0.4	726	CHA	3	11494736	11579163	12608397	12648048	1029234
0.4	727	CHA	3	11580375	11617873	14747530	14754700	3129657
0.4	728	CHA	3	13102518	13143231	14841851	14868602	1698620
0.4	729	CHA	3	13895374	13900197	16122386	16151111	2222189
0.4	730	CHA	3	14563361	14575538	15881844	15893253	1306306
0.4	731	CHA	3	15334603	15486146	17734641	17751657	2248495
0.4	732	CHA	3	15334603	15486146	17886014	17890790	2399868
0.4	733	CHA	3	15334603	15486146	19635912	19657678	4149766
0.4	734	CHA	3	16252053	16305157	18222969	18255084	1917812
0.4	735	CHA	3	16631357	16668882	17734641	17751657	1065759
0.4	736	CHA	3	17734641	17751657	19635912	19657678	1884255
0.4	737	CHA	3	17760422	17838039	19635912	19657678	1797873
0.4	738	CHA	3	17886014	17890790	19635912	19657678	1745122
0.4	739	CHA	3	19486418	19630161	22796678	22809863	3166517
0.4	740	CHA	3	20856016	20911835	25651554	25705717	4739719
0.4	741	CHA	3	21234421	21453996	22582623	22611242	1128627
0.4	742	CHA	3	21474502	21522642	22582623	22611242	1059981
0.4	743	CHA	3	23201929	23219102	25540952	25553053	2321850
0.4	744	CHA	3	23302001	23360141	26104733	26114790	2744592
0.4	745	CHA	3	23363147	23368788	24575444	24608899	1206656
0.4	746	CHA	3	23536597	23582833	25157812	25260006	1574979
0.4	747	CHA	3	23536597	23582833	25939343	25947862	2356510
0.4	748	CHA	3	23536597	23582833	25948677	25965777	2365844
0.4	749	CHA	3	23595999	23608837	25048720	25054539	1439883
0.4	750	CHA	3	23595999	23608837	25157812	25260006	1548975
0.4	751	CHA	3	23595999	23608837	25939343	25947862	2330506
0.4	752	CHA	3	23595999	23608837	25948677	25965777	2339840
0.4	753	CHA	3	23618029	23658880	25651554	25705717	1992674
0.4	754	CHA	3	23662050	23713500	25939343	25947862	2225843
0.4	755	CHA	3	23757568	23807608	25157812	25260006	1350204
0.4	756	CHA	3	23757568	23807608	25466598	25483110	1658990
0.4	757	CHA	3	23757568	23807608	25939343	25947862	2131735
0.4	758	CHA	3	23757568	23807608	25948677	25965777	2141069
0.4	759	CHA	3	23836768	23859633	25157812	25260006	1298179
0.4	760	CHA	3	23836768	23859633	25939343	25947862	2079710
0.4	761	CHA	3	23836768	23859633	25948677	25965777	2089044
0.4	762	CHA	3	24575444	24608899	25739693	25855023	1130794
0.4	763	CHA	3	24575444	24608899	25859404	25900307	1250505
0.4	764	CHA	3	24612718	24641982	25948677	25965777	1306695
0.4	765	CHA	3	24612718	24641982	26104733	26114790	1462751
0.4	766	CHA	3	24647535	24707742	25948677	25965777	1240935
0.4	767	CHA	3	24839291	24882338	25906970	25931015	1024632
0.4	768	CHA	3	25048720	25054539	26398673	26438226	1344134
0.4	769	CHA	3	25113074	25128996	26398673	26438226	1269677
0.4	770	CHA	3	25939343	25947862	28596992	28642929	2649130
0.4	771	CHA	3	26521034	26534753	30909066	30932997	4374313
0.4	772	CHA	3	26521034	26534753	29362477	29387898	2827724
0.4	773	CHA	3	26937265	26968029	30909066	30932997	3941037
0.4	774	CHA	3	26937265	26968029	29290326	29345135	2322297
0.4	775	CHA	3	26937265	26968029	29362477	29387898	2394448
0.4	776	CHA	3	26969648	27032407	30909066	30932997	3876659
0.4	777	CHA	3	26969648	27032407	29290326	29345135	2257919
0.4	778	CHA	3	26969648	27032407	29362477	29387898	2330070
0.4	779	CHA	3	27063829	27151011	29733839	29805588	2582828
0.4	780	CHA	3	27063829	27151011	30909066	30932997	3758055
0.4	781	CHA	3	27063829	27151011	28596992	28642929	1445981
0.4	782	CHA	3	27063829	27151011	29092473	29111096	1941462
0.4	783	CHA	3	27063829	27151011	29290326	29345135	2139315
0.4	784	CHA	3	27063829	27151011	29362477	29387898	2211466
0.4	785	CHA	3	27063829	27151011	30940402	30980336	3789391
0.4	786	CHA	3	27194272	27204666	29733839	29805588	2529173
0.4	787	CHA	3	27240477	27246651	29092473	29111096	1845822
0.4	788	CHA	3	27279803	27288539	29054474	29062267	1765935
0.4	789	CHA	3	27279803	27288539	29970644	30019756	2682105
0.4	790	CHA	3	27423090	27487531	29733839	29805588	2246308
0.4	791	CHA	3	27423090	27487531	30909066	30932997	3421535
0.4	792	CHA	3	27423090	27487531	28596992	28642929	1109461
0.4	793	CHA	3	27423090	27487531	28794309	28872773	1306778
0.4	794	CHA	3	27423090	27487531	29092473	29111096	1604942
0.4	795	CHA	3	27423090	27487531	29290326	29345135	1802795
0.4	796	CHA	3	27423090	27487531	29362477	29387898	1874946
0.4	797	CHA	3	27423090	27487531	30940402	30980336	3452871
0.4	798	CHA	3	27682011	27688396	29362477	29387898	1674081
0.4	799	CHA	3	28743491	28752949	30741195	30773296	1988246
0.4	800	CHA	3	29092473	29111096	30741195	30773296	1630099
0.4	801	CHA	3	29201246	29225223	30656413	30722492	1431190
0.4	802	CHA	3	29290326	29345135	30909066	30932997	1563931
0.4	803	CHA	3	29290326	29345135	30741195	30773296	1396060
0.4	804	CHA	3	29350071	29357689	30909066	30932997	1551377
0.4	805	CHA	3	29350071	29357689	30656413	30722492	1298724
0.4	806	CHA	3	29350071	29357689	30940402	30980336	1582713
0.4	807	CHA	3	29350071	29357689	32387818	32494998	3030129
0.4	808	CHA	3	29362477	29387898	30909066	30932997	1521168
0.4	809	CHA	3	29362477	29387898	30940402	30980336	1552504
0.4	810	CHA	3	29362477	29387898	32387818	32494998	2999920
0.4	811	CHA	3	29502096	29509122	31280770	31317329	1771648
0.4	812	CHA	3	29502096	29509122	31095164	31162943	1586042
0.4	813	CHA	3	29502096	29509122	31192655	31260865	1683533
0.4	814	CHA	3	29511863	29535830	30940402	30980336	1404572
0.4	815	CHA	3	29557451	29638145	31280770	31317329	1642625
0.4	816	CHA	3	29557451	29638145	30741195	30773296	1103050
0.4	817	CHA	3	29557451	29638145	30940402	30980336	1302257
0.4	818	CHA	3	29557451	29638145	32054196	32119476	2416051
0.4	819	CHA	3	29557451	29638145	32164121	32254914	2525976
0.4	820	CHA	3	29557451	29638145	32326848	32341987	2688703
0.4	821	CHA	3	29557451	29638145	32387818	32494998	2749673
0.4	822	CHA	3	29682050	29723444	30909066	30932997	1185622
0.4	823	CHA	3	29733839	29805588	30909066	30932997	1103478
0.4	824	CHA	3	29733839	29805588	30940402	30980336	1134814
0.4	825	CHA	3	29733839	29805588	32387818	32494998	2582230
0.4	826	CHA	3	30034782	30040928	31095164	31162943	1054236
0.4	827	CHA	3	30042365	30070906	31095164	31162943	1024258
0.4	828	CHA	3	30909066	30932997	32387818	32494998	1454821
0.4	829	CHA	3	30940402	30980336	32387818	32494998	1407482
0.4	830	CHA	3	31095164	31162943	32326848	32341987	1163905
0.4	831	CHA	3	31095164	31162943	32387818	32494998	1224875
0.4	832	CHA	3	31192655	31260865	32326848	32341987	1065983
0.4	833	CHA	3	31192655	31260865	32387818	32494998	1126953
0.4	834	CHA	3	31280770	31317329	32326848	32341987	1009519
0.4	835	CHA	3	31280770	31317329	32387818	32494998	1070489
0.4	836	CHA	3	31342605	31348050	33571156	33680460	2223106
0.4	837	CHA	3	31351674	31383515	32811203	32835027	1427688
0.4	838	CHA	3	31786249	31811631	34135031	34166468	2323400
0.4	839	CHA	3	32326848	32341987	34062697	34117719	1720710
0.4	840	CHA	3	32387818	32494998	34062697	34117719	1567699
0.4	841	CHA	3	32387818	32494998	34135031	34166468	1640033
0.4	842	CHA	3	32387818	32494998	35778090	35796527	3283092
0.4	843	CHA	3	32529922	32625697	34135031	34166468	1509334
0.4	844	CHA	3	32843393	32911757	34859492	35030397	1947735
0.4	845	CHA	3	34135031	34166468	35778090	35796527	1611622
0.4	846	CHA	3	36717741	36746341	39252683	39325700	2506342
0.4	847	CHA	3	36771484	36800531	37874733	37976558	1074202
0.4	848	CHA	3	37279572	37292333	38963961	39028275	1671628
0.4	849	CHA	3	37381707	37394452	38963961	39028275	1569509
0.4	850	CHA	3	37381707	37394452	39252683	39325700	1858231
0.4	851	CHA	3	37610820	37634050	39252683	39325700	1618633
0.4	852	CHA	3	38003487	38081735	39403219	39419610	1321484
0.4	853	CHA	3	38003487	38081735	39157987	39187153	1076252
0.4	854	CHA	3	38003487	38081735	39424265	39432140	1342530
0.4	855	CHA	3	38205952	38348756	39442201	39465079	1093445
0.4	856	CHA	3	39625810	39665557	42604832	42670389	2939275
0.4	857	CHA	3	41357323	41386085	42458621	42496763	1072536
0.4	858	CHA	3	41686273	41701977	42859303	42905394	1157326
0.4	859	CHA	3	41686273	41701977	42934368	42979311	1232391
0.4	860	CHA	3	42604832	42670389	44031274	44063510	1360885
0.4	861	CHA	3	42786612	42816389	43833395	43836613	1017006
0.4	862	CHA	3	42859303	42905394	44031274	44063510	1125880
0.4	863	CHA	3	43209303	43356907	44494356	44535782	1137449
0.4	864	CHA	3	43209303	43356907	45318424	45385830	1961517
0.4	865	CHA	3	43426451	43463060	45126257	45196394	1663197
0.4	866	CHA	3	45318424	45385830	47090902	47114157	1705072
0.4	867	CHA	3	47837459	47869101	49127516	49181271	1258415
0.4	868	CHA	3	48776082	48792323	51660645	51717722	2868322
0.4	869	CHA	3	48796104	48801293	51660645	51717722	2859352
0.4	870	CHA	3	48836218	48847121	51660645	51717722	2813524
0.4	871	CHA	3	48852808	48893311	51660645	51717722	2767334
0.4	872	CHA	3	48909813	48920406	51031192	51167833	2110786
0.4	873	CHA	3	49235133	49247436	51660645	51717722	2413209
0.4	874	CHA	3	49492802	49499936	51177108	51308708	1677172
0.4	875	CHA	3	50608425	50656021	52603131	52639386	1947110
0.4	876	CHA	3	51031192	51167833	52603131	52639386	1435298
0.4	877	CHA	3	51031192	51167833	52974058	52998428	1806225
0.4	878	CHA	3	51031192	51167833	53674128	53799918	2506295
0.4	879	CHA	3	51031192	51167833	53862739	53903486	2694906
0.4	880	CHA	3	51031192	51167833	53908186	54109833	2740353
0.4	881	CHA	3	51031192	51167833	55035046	55063790	3867213
0.4	882	CHA	3	51031192	51167833	55067636	55202285	3899803
0.4	883	CHA	3	51177108	51308708	52974058	52998428	1665350
0.4	884	CHA	3	51177108	51308708	53674128	53799918	2365420
0.4	885	CHA	3	51177108	51308708	53862739	53903486	2554031
0.4	886	CHA	3	51177108	51308708	53908186	54109833	2599478
0.4	887	CHA	3	51177108	51308708	54987305	55030656	3678597
0.4	888	CHA	3	51177108	51308708	55035046	55063790	3726338
0.4	889	CHA	3	51177108	51308708	55067636	55202285	3758928
0.4	890	CHA	3	51660645	51717722	53009213	53074004	1291491
0.4	891	CHA	3	51660645	51717722	58472473	58488156	6754751
0.4	892	CHA	3	52109499	52128376	53596407	53610401	1468031
0.4	893	CHA	3	52109499	52128376	53613283	53650911	1484907
0.4	894	CHA	3	52603131	52639386	53674128	53799918	1034742
0.4	895	CHA	3	52603131	52639386	53862739	53903486	1223353
0.4	896	CHA	3	52603131	52639386	53908186	54109833	1268800
0.4	897	CHA	3	52603131	52639386	54128860	54167611	1489474
0.4	898	CHA	3	53009213	53074004	54961244	54985605	1887240
0.4	899	CHA	3	53596407	53610401	54961244	54985605	1350843
0.4	900	CHA	3	53613283	53650911	54961244	54985605	1310333
0.4	901	CHA	3	53674128	53799918	54921364	54943906	1121446
0.4	902	CHA	3	53674128	53799918	54987305	55030656	1187387
0.4	903	CHA	3	53674128	53799918	55035046	55063790	1235128
0.4	904	CHA	3	53674128	53799918	55067636	55202285	1267718
0.4	905	CHA	3	53862739	53903486	54921364	54943906	1017878
0.4	906	CHA	3	53862739	53903486	54987305	55030656	1083819
0.4	907	CHA	3	53862739	53903486	55035046	55063790	1131560
0.4	908	CHA	3	53862739	53903486	55067636	55202285	1164150
0.4	909	CHA	3	55274297	55308866	57217580	57261207	1908714
0.4	910	CHA	3	55841310	55928420	58919048	58975323	2990628
0.4	911	CHA	3	55841310	55928420	62574061	62652115	6645641
0.4	912	CHA	3	56159984	56189370	57526872	57600934	1337502
0.4	913	CHA	3	56318894	56353910	57860119	58009183	1506209
0.4	914	CHA	3	56496226	56571936	58079774	58153707	1507838
0.4	915	CHA	3	56496226	56571936	58169414	58189111	1597478
0.4	916	CHA	3	56496226	56571936	58275028	58317653	1703092
0.4	917	CHA	3	58260409	58272546	59876368	60077219	1603822
0.4	918	CHA	3	58472473	58488156	59876368	60077219	1388212
0.4	919	CHA	3	59053277	59075395	61461995	61470548	2386600
0.4	920	CHA	3	59082474	59086220	60236443	60281345	1150223
0.4	921	CHA	3	59082474	59086220	61438015	61459472	2351795
0.4	922	CHA	3	59090709	59146395	60236443	60281345	1090048
0.4	923	CHA	3	59090709	59146395	61438015	61459472	2291620
0.4	924	CHA	3	59207859	59215399	60714204	60745126	1498805
0.4	925	CHA	3	59215939	59232364	61167367	61218837	1935003
0.4	926	CHA	3	59241394	59248775	60367509	60398604	1118734
0.4	927	CHA	3	59302194	59312338	60770375	60877877	1458037
0.4	928	CHA	3	59367702	59438686	60627031	60652976	1188345
0.4	929	CHA	3	59367702	59438686	60657335	60667449	1218649
0.4	930	CHA	3	59457711	59475999	60627031	60652976	1151032
0.4	931	CHA	3	59457711	59475999	60657335	60667449	1181336
0.4	932	CHA	3	59492218	59644462	60752071	60768978	1107609
0.4	933	CHA	3	59649932	59698066	60964021	60991923	1265955
0.4	934	CHA	3	59649932	59698066	61012777	61056805	1314711
0.4	935	CHA	3	59649932	59698066	62136686	62171700	2438620
0.4	936	CHA	3	59876368	60077219	61438015	61459472	1360796
0.4	937	CHA	3	59876368	60077219	61461995	61470548	1384776
0.4	938	CHA	3	59876368	60077219	61601940	61625382	1524721
0.4	939	CHA	3	59876368	60077219	61696850	61725600	1619631
0.4	940	CHA	3	60236443	60281345	61601940	61625382	1320595
0.4	941	CHA	3	60236443	60281345	61696850	61725600	1415505
0.4	942	CHA	3	60367509	60398604	61601940	61625382	1203336
0.4	943	CHA	3	60367509	60398604	61696850	61725600	1298246
0.4	944	CHA	3	60406819	60442703	62136686	62171700	1693983
0.4	945	CHA	3	60536348	60563205	62574061	62652115	2010856
0.4	946	CHA	3	60964021	60991923	62136686	62171700	1144763
0.4	947	CHA	3	61415399	61425835	62574061	62652115	1148226
0.4	948	CHA	3	61644697	61691090	62907231	62938474	1216141
0.4	949	CHA	3	61849326	61905328	62907231	62938474	1001903
0.4	950	CHA	3	61849326	61905328	62995098	63113627	1089770
0.4	951	CHA	3	62087260	62095093	63145198	63160984	1050105
0.4	952	CHA	3	70236128	70266910	71481026	71562198	1214116
0.4	953	CHA	3	71164923	71191634	72374699	72694301	1183065
0.4	954	CHA	3	71164923	71191634	72732172	72781392	1540538
0.4	955	CHA	3	72374699	72694301	73879769	73952994	1185468
0.4	956	CHA	3	72732172	72781392	73879769	73952994	1098377
0.4	957	CHA	3	72732172	72781392	73819013	73875982	1037621
0.4	958	CHA	3	72732172	72781392	73998704	74078765	1217312
0.4	959	CHA	3	72732172	72781392	74351018	74385773	1569626
0.4	960	CHA	3	73432513	73475297	75131938	75145517	1656641
0.4	961	CHA	3	73493545	73527504	74645895	74654353	1118391
0.4	962	CHA	3	73493545	73527504	74912943	74928367	1385439
0.4	963	CHA	3	73493545	73527504	74929437	75024577	1401933
0.4	964	CHA	3	73549108	73644907	74645895	74654353	1000988
0.4	965	CHA	3	73549108	73644907	75079007	75084499	1434100
0.4	966	CHA	3	73775267	73793203	74912943	74928367	1119740
0.4	967	CHA	3	73775267	73793203	74929437	75024577	1136234
0.4	968	CHA	3	74606061	74639204	75979653	76014878	1340449
0.4	969	CHA	3	75399282	75421385	76630621	76651507	1209236
0.4	970	CHA	3	76101309	76484137	78909487	78919990	2425350
0.4	971	CHA	3	76101309	76484137	81260378	81285932	4776241
0.4	972	CHA	3	76510608	76556515	78545542	78600013	1989027
0.4	973	CHA	3	77959147	78002456	79101705	79118215	1099249
0.4	974	CHA	3	78324851	78478041	80336040	80366199	1857999
0.4	975	CHA	3	82740292	82750028	83791830	83819303	1041802
0.4	976	CHA	3	90508416	90540357	91944104	91961660	1403747
0.4	977	CHA	3	90849582	90867920	93074966	93146743	2207046
0.4	978	CHA	3	90849582	90867920	93286226	93365017	2418306
0.4	979	CHA	3	90849582	90867920	93781429	93956581	2913509
0.4	980	CHA	3	90849582	90867920	96300311	96466973	5432391
0.4	981	CHA	3	91685166	91712863	92721965	92801675	1009102
0.4	982	CHA	3	91998877	92001497	93618985	93635183	1617488
0.4	983	CHA	3	92055098	92082216	93618985	93635183	1536769
0.4	984	CHA	3	92095003	92123920	93645591	93721555	1521671
0.4	985	CHA	3	92395710	92459274	93476563	93512698	1017289
0.4	986	CHA	3	93408627	93465522	95719929	95800828	2254407
0.4	987	CHA	3	93645591	93721555	98181292	98238757	4459737
0.4	988	CHA	3	93738659	93761627	95810463	95916983	2048836
0.4	989	CHA	3	93781429	93956581	96075647	96141071	2119066
0.4	990	CHA	3	93781429	93956581	96300311	96466973	2343730
0.4	991	CHA	3	93958276	93999131	95719929	95800828	1720798
0.4	992	CHA	3	93958276	93999131	95802291	95808562	1803160
0.4	993	CHA	3	94001487	94009610	95719929	95800828	1710319
0.4	994	CHA	3	94001487	94009610	95802291	95808562	1792681
0.4	995	CHA	3	94024408	94037735	95719929	95800828	1682194
0.4	996	CHA	3	94342964	94613369	95719929	95800828	1106560
0.4	997	CHA	3	98937546	98981535	102120268	102175190	3138733
0.4	998	CHA	3	98937546	98981535	102573619	102645565	3592084
0.4	999	CHA	3	99524114	99552080	102120268	102175190	2568188
0.4	1000	CHA	3	99560011	99584930	102120268	102175190	2535338
0.4	1001	CHA	3	99560011	99584930	102573619	102645565	2988689
0.4	1002	CHA	3	99589319	99648770	102120268	102175190	2471498
0.4	1003	CHA	3	99589319	99648770	102573619	102645565	2924849
0.4	1004	CHA	3	104374457	104467690	105787741	105874144	1320051
0.4	1005	CHA	3	104374457	104467690	105879555	105895037	1411865
0.4	1006	CHA	3	104374457	104467690	105900050	106026621	1432360
0.4	1007	CHA	3	104509600	104526363	105900050	106026621	1373687
0.4	1008	CHA	3	104509600	104526363	106184156	106206442	1657793
0.4	1009	CHA	3	104578588	104613268	105787741	105874144	1174473
0.4	1010	CHA	3	104578588	104613268	105879555	105895037	1266287
0.4	1011	CHA	3	104578588	104613268	105900050	106026621	1286782
0.4	1012	CHA	3	104618000	104629223	105745106	105778910	1115883
0.4	1013	CHA	3	104827956	104869949	105879555	105895037	1009606
0.4	1014	CHA	3	104827956	104869949	105900050	106026621	1030101
0.4	1015	CHA	3	118669844	118672880	119817523	119885137	1144643
0.4	1016	CHA	3	118675391	118686471	119817523	119885137	1131052
0.4	1017	CHA	3	119817523	119885137	120920420	120962567	1035283
0.4	1018	CHA	3	119898047	119912290	120920420	120962567	1008130
0.4	1019	CHA	4	650192	769342	1770064	1842493	1000722
0.4	1020	CHA	4	650192	769342	1915777	1983213	1146435
0.4	1021	CHA	4	862616	897566	1915777	1983213	1018211
0.4	1022	CHA	4	1666862	1762049	2785575	2795937	1023526
0.4	1023	CHA	4	1871941	1886201	4165796	4199091	2279595
0.4	1024	CHA	4	2627105	2763404	4165796	4199091	1402392
0.4	1025	CHA	4	2627105	2763404	4202557	4204363	1439153
0.4	1026	CHA	4	2825437	2941030	4165796	4199091	1224766
0.4	1027	CHA	4	2825437	2941030	4202557	4204363	1261527
0.4	1028	CHA	4	5015243	5073496	6109391	6132029	1035895
0.4	1029	CHA	4	5015243	5073496	7528957	7550314	2455461
0.4	1030	CHA	4	5190431	5212979	7490671	7510935	2277692
0.4	1031	CHA	4	5190431	5212979	7528957	7550314	2315978
0.4	1032	CHA	4	5190431	5212979	8584088	8629788	3371109
0.4	1033	CHA	4	5977272	6002485	7793147	7796684	1790662
0.4	1034	CHA	4	6109391	6132029	7490671	7510935	1358642
0.4	1035	CHA	4	6109391	6132029	7528957	7550314	1396928
0.4	1036	CHA	4	6109391	6132029	8584088	8629788	2452059
0.4	1037	CHA	4	6145326	6187726	7803131	7824688	1615405
0.4	1038	CHA	4	6145326	6187726	7314470	7340635	1126744
0.4	1039	CHA	4	6145326	6187726	7490671	7510935	1302945
0.4	1040	CHA	4	6244574	6261796	7427468	7448938	1165672
0.4	1041	CHA	4	6359059	6371691	7803131	7824688	1431440
0.4	1042	CHA	4	6359059	6371691	7427468	7448938	1055777
0.4	1043	CHA	4	6359059	6371691	7793147	7796684	1421456
0.4	1044	CHA	4	6643210	6696775	7803131	7824688	1106356
0.4	1045	CHA	4	7490671	7510935	8834042	8836466	1323107
0.4	1046	CHA	4	7490671	7510935	8584088	8629788	1073153
0.4	1047	CHA	4	7528957	7550314	8834042	8836466	1283728
0.4	1048	CHA	4	7528957	7550314	8584088	8629788	1033774
0.4	1049	CHA	4	8584088	8629788	9768481	9790224	1138693
0.4	1050	CHA	4	8584088	8629788	10506159	10557066	1876371
0.4	1051	CHA	4	8704504	8739656	10341191	10374620	1601535
0.4	1052	CHA	4	8704504	8739656	10397385	10408953	1657729
0.4	1053	CHA	4	8704504	8739656	10506159	10557066	1766503
0.4	1054	CHA	4	9402430	9452897	10506159	10557066	1053262
0.4	1055	CHA	4	9798086	9827728	11268102	11308473	1440374
0.4	1056	CHA	4	11221289	11255804	12995762	13014977	1739958
0.4	1057	CHA	4	12198665	12212383	14392369	14517373	2179986
0.4	1058	CHA	4	14098036	14142766	16369625	16400680	2226859
0.4	1059	CHA	4	16330693	16332345	17554070	17585285	1221725
0.4	1060	CHA	4	16511324	16548508	17554070	17585285	1005562
0.4	1061	CHA	4	16703795	16715416	18510243	18581059	1794827
0.4	1062	CHA	4	18246290	18281865	20997232	21034682	2715367
0.4	1063	CHA	4	18246290	18281865	19428785	19432851	1146920
0.4	1064	CHA	4	18440198	18482677	19598740	19607440	1116063
0.4	1065	CHA	4	19912680	19937081	21380720	21389731	1443639
0.4	1066	CHA	4	20011896	20040934	21112330	21145216	1071396
0.4	1067	CHA	4	20011896	20040934	21146858	21152819	1105924
0.4	1068	CHA	4	20011896	20040934	21164313	21207059	1123379
0.4	1069	CHA	4	20011896	20040934	21210726	21215570	1169792
0.4	1070	CHA	4	23147333	23229103	24922393	24966563	1693290
0.4	1071	CHA	4	23691384	23711124	25842731	25886498	2131607
0.4	1072	CHA	4	23967748	23974916	26010612	26019093	2035696
0.4	1073	CHA	4	23967748	23974916	25790399	25827072	1815483
0.4	1074	CHA	4	23967748	23974916	25842731	25886498	1867815
0.4	1075	CHA	4	23967748	23974916	25895760	25975717	1920844
0.4	1076	CHA	4	24629730	24647044	26010612	26019093	1363568
0.4	1077	CHA	4	24629730	24647044	25790399	25827072	1143355
0.4	1078	CHA	4	24629730	24647044	25842731	25886498	1195687
0.4	1079	CHA	4	24629730	24647044	25895760	25975717	1248716
0.4	1080	CHA	4	24629730	24647044	26134047	26173337	1487003
0.4	1081	CHA	4	26268976	26303275	27575177	27595218	1271902
0.4	1082	CHA	4	26313102	26453189	27575177	27595218	1121988
0.4	1083	CHA	4	28686507	28738300	29747018	29943313	1008718
0.4	1084	CHA	4	28686507	28738300	30402215	30414909	1663915
0.4	1085	CHA	4	28911593	28947804	29948053	29957011	1000249
0.4	1086	CHA	4	28911593	28947804	30586294	30613498	1638490
0.4	1087	CHA	4	29401912	29499983	30586294	30613498	1086311
0.4	1088	CHA	4	29506007	29578863	32703517	32704791	3124654
0.4	1089	CHA	4	29960588	29973345	31874253	31879785	1900908
0.4	1090	CHA	4	29960588	29973345	31959724	31961722	1986379
0.4	1091	CHA	4	29960588	29973345	31964198	31975740	1990853
0.4	1092	CHA	4	29960588	29973345	32001390	32089882	2028045
0.4	1093	CHA	4	30491252	30511081	31523704	31671337	1012623
0.4	1094	CHA	4	30491252	30511081	32299322	32389097	1788241
0.4	1095	CHA	4	30491252	30511081	34004174	34052240	3493093
0.4	1096	CHA	4	30491252	30511081	34094343	34148221	3583262
0.4	1097	CHA	4	30539279	30571437	31890907	31940224	1319470
0.4	1098	CHA	4	30628938	30630002	31874253	31879785	1244251
0.4	1099	CHA	4	30711954	30752579	32299322	32389097	1546743
0.4	1100	CHA	4	31150042	31159140	32299322	32389097	1140182
0.4	1101	CHA	4	31523704	31671337	34004174	34052240	2332837
0.4	1102	CHA	4	31523704	31671337	34094343	34148221	2423006
0.4	1103	CHA	4	31769208	31849514	33582487	33609718	1732973
0.4	1104	CHA	4	31769208	31849514	34004174	34052240	2154660
0.4	1105	CHA	4	33156323	33226588	34686027	34742329	1459439
0.4	1106	CHA	4	33345742	33403539	37132913	37147111	3729374
0.4	1107	CHA	4	33345742	33403539	35797665	35842947	2394126
0.4	1108	CHA	4	33814617	33824287	36895867	36897202	3071580
0.4	1109	CHA	4	33827645	33830551	36895867	36897202	3065316
0.4	1110	CHA	4	34094343	34148221	35590051	35643189	1441830
0.4	1111	CHA	4	34094343	34148221	35910117	35946696	1761896
0.4	1112	CHA	4	34094343	34148221	35981799	36005505	1833578
0.4	1113	CHA	4	34234883	34321303	36198456	36247301	1877153
0.4	1114	CHA	4	34380524	34429749	35590051	35643189	1160302
0.4	1115	CHA	4	34496286	34520016	35590051	35643189	1070035
0.4	1116	CHA	4	34551465	34616669	35910117	35946696	1293448
0.4	1117	CHA	4	34551465	34616669	36110064	36160019	1493395
0.4	1118	CHA	4	34551465	34616669	36160688	36167155	1544019
0.4	1119	CHA	4	34641712	34679503	35910117	35946696	1230614
0.4	1120	CHA	4	34641712	34679503	36518170	36565707	1838667
0.4	1121	CHA	4	34781529	34933554	36110064	36160019	1176510
0.4	1122	CHA	4	34781529	34933554	36253435	36283063	1319881
0.4	1123	CHA	4	34781529	34933554	36295114	36312098	1361560
0.4	1124	CHA	4	34781529	34933554	36518170	36565707	1584616
0.4	1125	CHA	4	34944050	35084769	36110064	36160019	1025295
0.4	1126	CHA	4	35432208	35526201	37132913	37147111	1606712
0.4	1127	CHA	4	35432208	35526201	37260138	37288187	1733937
0.4	1128	CHA	4	35432208	35526201	36632951	36660371	1106750
0.4	1129	CHA	4	35432208	35526201	37207833	37220028	1681632
0.4	1130	CHA	4	35432208	35526201	37771965	37801204	2245764
0.4	1131	CHA	4	35797665	35842947	37132913	37147111	1289966
0.4	1132	CHA	4	35797665	35842947	37260138	37288187	1417191
0.4	1133	CHA	4	35797665	35842947	37207833	37220028	1364886
0.4	1134	CHA	4	35797665	35842947	37771965	37801204	1929018
0.4	1135	CHA	4	36895867	36897202	38868495	38946216	1971293
0.4	1136	CHA	4	37084747	37087769	39024824	39126731	1937055
0.4	1137	CHA	4	37158934	37198703	40064241	40094629	2865538
0.4	1138	CHA	4	37158934	37198703	39797597	39856431	2598894
0.4	1139	CHA	4	37158934	37198703	39860106	39869029	2661403
0.4	1140	CHA	4	37158934	37198703	39884882	39923617	2686179
0.4	1141	CHA	4	37158934	37198703	39942891	39970939	2744188
0.4	1142	CHA	4	37158934	37198703	39984510	40012097	2785807
0.4	1143	CHA	4	37158934	37198703	40021130	40028304	2822427
0.4	1144	CHA	4	37554951	37590364	38693979	38720958	1103615
0.4	1145	CHA	4	37840907	37884143	39416975	39516420	1532832
0.4	1146	CHA	4	37840907	37884143	39593265	39615170	1709122
0.4	1147	CHA	4	37840907	37884143	40508507	40558148	2624364
0.4	1148	CHA	4	38237606	38246209	40214743	40219260	1968534
0.4	1149	CHA	4	38315377	38402507	40508507	40558148	2106000
0.4	1150	CHA	4	38561671	38650072	40508507	40558148	1858435
0.4	1151	CHA	4	39024824	39126731	40175684	40191649	1048953
0.4	1152	CHA	4	39024824	39126731	40214743	40219260	1088012
0.4	1153	CHA	4	39416975	39516420	41898467	41947025	2382047
0.4	1154	CHA	4	40451735	40480733	44268015	44346576	3787282
0.4	1155	CHA	4	40869220	40884428	41898467	41947025	1014039
0.4	1156	CHA	4	40869220	40884428	41950511	42010585	1066083
0.4	1157	CHA	4	40938476	40946237	42306856	42417863	1360619
0.4	1158	CHA	4	40938476	40946237	42496281	42529744	1550044
0.4	1159	CHA	4	40938476	40946237	42546321	42609260	1600084
0.4	1160	CHA	4	41062695	41078185	42879928	42899285	1801743
0.4	1161	CHA	4	41062695	41078185	42905180	42912100	1826995
0.4	1162	CHA	4	41062695	41078185	42912566	42946443	1834381
0.4	1163	CHA	4	41147610	41230144	42496281	42529744	1266137
0.4	1164	CHA	4	41147610	41230144	42546321	42609260	1316177
0.4	1165	CHA	4	41147610	41230144	42829347	42869916	1599203
0.4	1166	CHA	4	41147610	41230144	42912566	42946443	1682422
0.4	1167	CHA	4	41147610	41230144	46713392	46718903	5483248
0.4	1168	CHA	4	41388528	41495472	43292970	43551350	1797498
0.4	1169	CHA	4	41388528	41495472	42496281	42529744	1000809
0.4	1170	CHA	4	41388528	41495472	42546321	42609260	1050849
0.4	1171	CHA	4	41388528	41495472	42648789	42823023	1153317
0.4	1172	CHA	4	41388528	41495472	42829347	42869916	1333875
0.4	1173	CHA	4	41388528	41495472	42905180	42912100	1409708
0.4	1174	CHA	4	41388528	41495472	42912566	42946443	1417094
0.4	1175	CHA	4	41388528	41495472	43141885	43202028	1646413
0.4	1176	CHA	4	41388528	41495472	43712096	43908698	2216624
0.4	1177	CHA	4	41388528	41495472	46713392	46718903	5217920
0.4	1178	CHA	4	41388528	41495472	46818194	46881936	5322722
0.4	1179	CHA	4	41388528	41495472	46903843	46945310	5408371
0.4	1180	CHA	4	41524134	41540969	44268015	44346576	2727046
0.4	1181	CHA	4	41898467	41947025	43141885	43202028	1194860
0.4	1182	CHA	4	41950511	42010585	43141885	43202028	1131300
0.4	1183	CHA	4	42248431	42303477	43564480	43613309	1261003
0.4	1184	CHA	4	42496281	42529744	43712096	43908698	1182352
0.4	1185	CHA	4	42496281	42529744	46713392	46718903	4183648
0.4	1186	CHA	4	42546321	42609260	43625393	43689895	1016133
0.4	1187	CHA	4	42546321	42609260	43712096	43908698	1102836
0.4	1188	CHA	4	42546321	42609260	46713392	46718903	4104132
0.4	1189	CHA	4	42829347	42869916	44608677	44632135	1738761
0.4	1190	CHA	4	42829347	42869916	45393202	45614407	2523286
0.4	1191	CHA	4	42829347	42869916	45623751	45707720	2753835
0.4	1192	CHA	4	42829347	42869916	46713392	46718903	3843476
0.4	1193	CHA	4	43141885	43202028	44876807	44887400	1674779
0.4	1194	CHA	4	43292970	43551350	46173796	46521387	2622446
0.4	1195	CHA	4	43292970	43551350	46713392	46718903	3162042
0.4	1196	CHA	4	43712096	43908698	46533382	46547854	2624684
0.4	1197	CHA	4	43712096	43908698	47078252	47133944	3169554
0.4	1198	CHA	4	44001849	44024991	46562939	46614689	2537948
0.4	1199	CHA	4	44390245	44433702	45739710	45820330	1306008
0.4	1200	CHA	4	44390245	44433702	47078252	47133944	2644550
0.4	1201	CHA	4	44505174	44582282	45623751	45707720	1041469
0.4	1202	CHA	4	44608677	44632135	46713392	46718903	2081257
0.4	1203	CHA	4	44608677	44632135	46729410	46742021	2097275
0.4	1204	CHA	4	44608677	44632135	46818194	46881936	2186059
0.4	1205	CHA	4	44649928	44757607	45822502	45848621	1064895
0.4	1206	CHA	4	44763375	44814712	49093497	49096837	4278785
0.4	1207	CHA	4	44763375	44814712	46173796	46521387	1359084
0.4	1208	CHA	4	44763375	44814712	46533382	46547854	1718670
0.4	1209	CHA	4	44763375	44814712	46713392	46718903	1898680
0.4	1210	CHA	4	44763375	44814712	49024973	49064356	4210261
0.4	1211	CHA	4	45393202	45614407	46713392	46718903	1098985
0.4	1212	CHA	4	45393202	45614407	46729410	46742021	1115003
0.4	1213	CHA	4	45393202	45614407	46818194	46881936	1203787
0.4	1214	CHA	4	45623751	45707720	46713392	46718903	1005672
0.4	1215	CHA	4	45623751	45707720	46729410	46742021	1021690
0.4	1216	CHA	4	45623751	45707720	46818194	46881936	1110474
0.4	1217	CHA	4	45857599	46002303	47346258	47382069	1343955
0.4	1218	CHA	4	46562939	46614689	47659348	47831617	1044659
0.4	1219	CHA	4	46562939	46614689	47832581	47847735	1217892
0.4	1220	CHA	4	48796620	48804676	50065642	50214863	1260966
0.4	1221	CHA	4	50539098	50544654	52190420	52213076	1645766
0.4	1222	CHA	4	51133373	51177272	52190420	52213076	1013148
0.4	1223	CHA	4	52656039	52669466	53873362	53886790	1203896
0.4	1224	CHA	4	52656039	52669466	53912342	54014421	1242876
0.4	1225	CHA	4	52656039	52669466	55000411	55307670	2330945
0.4	1226	CHA	4	52867616	52896110	54371358	54470710	1475248
0.4	1227	CHA	4	53359788	53399178	55000411	55307670	1601233
0.4	1228	CHA	4	53476079	53512273	55323452	55403027	1811179
0.4	1229	CHA	4	53596357	53755333	55000411	55307670	1245078
0.4	1230	CHA	4	53596357	53755333	56594823	56673846	2839490
0.4	1231	CHA	4	53782204	53791644	55000411	55307670	1208767
0.4	1232	CHA	4	53873362	53886790	56736429	56845190	2849639
0.4	1233	CHA	4	53873362	53886790	54937450	54966105	1050660
0.4	1234	CHA	4	53873362	53886790	55000411	55307670	1113621
0.4	1235	CHA	4	53873362	53886790	56028842	56091771	2142052
0.4	1236	CHA	4	53873362	53886790	56097566	56119324	2210776
0.4	1237	CHA	4	53873362	53886790	56337955	56356057	2451165
0.4	1238	CHA	4	53912342	54014421	56736429	56845190	2722008
0.4	1239	CHA	4	53912342	54014421	55323452	55403027	1309031
0.4	1240	CHA	4	53912342	54014421	55947064	56004026	1932643
0.4	1241	CHA	4	53912342	54014421	56028842	56091771	2014421
0.4	1242	CHA	4	53912342	54014421	56097566	56119324	2083145
0.4	1243	CHA	4	53912342	54014421	56202928	56212197	2188507
0.4	1244	CHA	4	53912342	54014421	55424935	55498894	1410514
0.4	1245	CHA	4	53912342	54014421	55551181	55638258	1536760
0.4	1246	CHA	4	53912342	54014421	56337955	56356057	2323534
0.4	1247	CHA	4	54035561	54062446	56133804	56146834	2071358
0.4	1248	CHA	4	54068936	54191462	56097566	56119324	1906104
0.4	1249	CHA	4	54371358	54470710	57294034	57356138	2823324
0.4	1250	CHA	4	54732415	54811520	55947064	56004026	1135544
0.4	1251	CHA	4	54732415	54811520	56028842	56091771	1217322
0.4	1252	CHA	4	54732415	54811520	56311628	56315173	1500108
0.4	1253	CHA	4	54732415	54811520	56337955	56356057	1526435
0.4	1254	CHA	4	54819800	54840076	56736429	56845190	1896353
0.4	1255	CHA	4	54819800	54840076	55947064	56004026	1106988
0.4	1256	CHA	4	54819800	54840076	56028842	56091771	1188766
0.4	1257	CHA	4	54819800	54840076	56097566	56119324	1257490
0.4	1258	CHA	4	54819800	54840076	56202928	56212197	1362852
0.4	1259	CHA	4	54819800	54840076	56337955	56356057	1497879
0.4	1260	CHA	4	54819800	54840076	56689316	56717227	1849240
0.4	1261	CHA	4	54819800	54840076	57725971	57741021	2885895
0.4	1262	CHA	4	54937450	54966105	56028842	56091771	1062737
0.4	1263	CHA	4	55000411	55307670	56736429	56845190	1428759
0.4	1264	CHA	4	55000411	55307670	56337955	56356057	1030285
0.4	1265	CHA	4	55000411	55307670	56689316	56717227	1381646
0.4	1266	CHA	4	55000411	55307670	58300564	58353393	2992894
0.4	1267	CHA	4	55323452	55403027	57357668	57422081	1954641
0.4	1268	CHA	4	55323452	55403027	57423413	57508960	2020386
0.4	1269	CHA	4	55424935	55498894	57357668	57422081	1858774
0.4	1270	CHA	4	56594823	56673846	57725971	57741021	1052125
0.4	1271	CHA	4	56983968	56995593	58021570	58047879	1025977
0.4	1272	CHA	4	58797509	58861435	60146231	60187740	1284796
0.4	1273	CHA	4	58797509	58861435	61897830	61943146	3036395
0.4	1274	CHA	4	59619243	59651009	60658193	60689963	1007184
0.4	1275	CHA	4	59619243	59651009	61202579	61327164	1551570
0.4	1276	CHA	4	59737463	59761221	61897830	61943146	2136609
0.4	1277	CHA	4	59737463	59761221	62128232	62148015	2367011
0.4	1278	CHA	4	59737463	59761221	62328765	62363734	2567544
0.4	1279	CHA	4	59737463	59761221	62598542	62663964	2837321
0.4	1280	CHA	4	59737463	59761221	62669940	62685430	2908719
0.4	1281	CHA	4	59767808	59784194	61897830	61943146	2113636
0.4	1282	CHA	4	59767808	59784194	62128232	62148015	2344038
0.4	1283	CHA	4	59767808	59784194	62328765	62363734	2544571
0.4	1284	CHA	4	59767808	59784194	62598542	62663964	2814348
0.4	1285	CHA	4	59767808	59784194	62669940	62685430	2885746
0.4	1286	CHA	4	60146231	60187740	61897830	61943146	1710090
0.4	1287	CHA	4	60146231	60187740	62128232	62148015	1940492
0.4	1288	CHA	4	60146231	60187740	62328765	62363734	2141025
0.4	1289	CHA	4	60146231	60187740	62522203	62569366	2334463
0.4	1290	CHA	4	60146231	60187740	62598542	62663964	2410802
0.4	1291	CHA	4	60146231	60187740	62669940	62685430	2482200
0.4	1292	CHA	4	60189128	60209161	61897830	61943146	1688669
0.4	1293	CHA	4	60189128	60209161	62128232	62148015	1919071
0.4	1294	CHA	4	60189128	60209161	62328765	62363734	2119604
0.4	1295	CHA	4	60189128	60209161	62522203	62569366	2313042
0.4	1296	CHA	4	60189128	60209161	62598542	62663964	2389381
0.4	1297	CHA	4	60189128	60209161	62669940	62685430	2460779
0.4	1298	CHA	4	60395570	60418073	61897830	61943146	1479757
0.4	1299	CHA	4	60395570	60418073	62128232	62148015	1710159
0.4	1300	CHA	4	60395570	60418073	62306908	62318470	1888835
0.4	1301	CHA	4	60432860	60472792	61897830	61943146	1425038
0.4	1302	CHA	4	60501701	60525976	61897830	61943146	1371854
0.4	1303	CHA	4	60501701	60525976	62128232	62148015	1602256
0.4	1304	CHA	4	60533943	60544846	61897830	61943146	1352984
0.4	1305	CHA	4	60761437	60945555	62128232	62148015	1182677
0.4	1306	CHA	4	61897830	61943146	63042542	63053213	1099396
0.4	1307	CHA	4	63201370	63253229	64838379	64884201	1585150
0.4	1308	CHA	4	64460540	64487390	67792480	67837872	3305090
0.4	1309	CHA	4	64460540	64487390	69217698	69294955	4730308
0.4	1310	CHA	4	67222294	67244514	68281786	68304946	1037272
0.4	1311	CHA	4	68371430	68557052	69647983	69930252	1090931
0.4	1312	CHA	4	69948800	70025291	71232124	71337611	1206833
0.4	1313	CHA	4	74301392	74319243	76238241	76272751	1918998
0.4	1314	CHA	4	74301392	74319243	76293578	76335731	1974335
0.4	1315	CHA	4	77637978	77695949	78726475	78776934	1030526
0.4	1316	CHA	4	77700243	77704902	78782608	78838254	1077706
0.4	1317	CHA	4	77700243	77704902	78928242	78973651	1223340
0.4	1318	CHA	4	79244621	79270357	80304284	80367480	1033927
0.4	1319	CHA	4	79274817	79326098	80397694	80411150	1071596
0.4	1320	CHA	4	79274817	79326098	80412982	80502303	1086884
0.4	1321	CHA	4	80138456	80179607	82156224	82158645	1976617
0.4	1322	CHA	4	80885159	80926203	82044811	82062217	1118608
0.4	1323	CHA	4	80931792	80965121	83816635	83902486	2851514
0.4	1324	CHA	4	80991805	81053904	83816635	83902486	2762731
0.4	1325	CHA	4	81125829	81169642	83816635	83902486	2646993
0.4	1326	CHA	4	81830515	81938930	83340673	83387242	1401743
0.4	1327	CHA	4	82809610	82863329	84415193	84461042	1551864
0.4	1328	CHA	4	86341086	86369934	87973012	88172566	1603078
0.4	1329	CHA	4	86832864	86958000	87973012	88172566	1015012
0.4	1330	CHA	4	86832864	86958000	88916904	88924851	1958904
0.4	1331	CHA	4	86832864	86958000	88981667	88995747	2023667
0.4	1332	CHA	4	86832864	86958000	89282236	89307467	2324236
0.4	1333	CHA	4	90745459	90806804	92150036	92187646	1343232
0.4	1334	CHA	4	90966851	90981515	92266317	92371648	1284802
0.4	1335	CHA	4	91112523	91128321	93016182	93043107	1887861
0.4	1336	CHA	4	91764344	91786989	94821155	94855203	3034166
0.4	1337	CHA	4	91959897	91999869	93322163	93517701	1322294
0.4	1338	CHA	4	92099813	92121260	93322163	93517701	1200903
0.4	1339	CHA	4	92099813	92121260	93518880	93539247	1397620
0.4	1340	CHA	4	92099813	92121260	94222809	94432174	2101549
0.4	1341	CHA	4	92597576	92619133	94222809	94432174	1603676
0.4	1342	CHA	4	93693489	93801287	95171419	95255348	1370132
0.4	1343	CHA	4	94222809	94432174	95440542	95461722	1008368
0.4	1344	CHA	4	94222809	94432174	95591799	95614792	1159625
0.4	1345	CHA	4	98327112	98423866	99921732	99931487	1497866
0.4	1346	CHA	4	100852310	100916126	102463423	102486506	1547297
0.4	1347	CHA	4	101312422	101322714	102334828	102378736	1012114
0.4	1348	CHA	4	101312422	101322714	103040024	103078748	1717310
0.4	1349	CHA	4	101327059	101345508	103040024	103078748	1694516
0.4	1350	CHA	4	101358488	101385356	103040024	103078748	1654668
0.4	1351	CHA	4	101719307	101723192	104369857	104402564	2646665
0.4	1352	CHA	4	102409761	102442258	103596957	103618290	1154699
0.4	1353	CHA	4	102409761	102442258	103693705	103712582	1251447
0.4	1354	CHA	4	105304020	105317841	106551760	106620924	1233919
0.4	1355	CHA	4	105762238	105766699	106984982	106992622	1218283
0.4	1356	CHA	4	105762238	105766699	107025532	107030810	1258833
0.4	1357	CHA	4	106551760	106620924	107845858	107891802	1224934
0.4	1358	CHA	4	111136322	111159885	112194449	112267377	1034564
0.4	1359	CHA	4	111339778	111368217	112562965	112637412	1194748
0.4	1360	CHA	4	111649473	111656507	112762339	112770319	1105832
0.4	1361	CHA	4	111649473	111656507	112771478	112788178	1114971
0.4	1362	CHA	4	111649473	111656507	112790336	112855768	1133829
0.4	1363	CHA	4	111668946	111699071	112762339	112770319	1063268
0.4	1364	CHA	4	111668946	111699071	112771478	112788178	1072407
0.4	1365	CHA	4	111668946	111699071	112790336	112855768	1091265
0.4	1366	CHA	4	111701349	111715520	114936577	114938441	3221057
0.4	1367	CHA	4	114016608	114134102	115762251	115796959	1628149
0.4	1368	CHA	4	114016608	114134102	115803396	115831033	1669294
0.4	1369	CHA	4	116653596	116661350	118094359	118112347	1433009
0.4	1370	CHA	4	117941900	117953479	119725595	119738429	1772116
0.4	1371	CHA	4	118094359	118112347	119168123	119201704	1055776
[truncated: 6,469 more rows]

## Sheet: BLA
Additional file 12 Table S18: List of LRLD events identified in Blonde Aquitaine (BLA) breeds
r2 threshold	LRLD number	breed	chr	start_block1	stop_block1	start_block2	stop_block2	Distance between blocks
0.8	1	BLA	1	132982345	133014920	135349647	135378484	2334727
0.8	2	BLA	1	133017074	133207948	135349647	135378484	2141699
0.8	3	BLA	2	2292147	2332489	4091197	4134591	1758708
0.8	4	BLA	2	5643390	5707903	7992332	8090731	2284429
0.8	5	BLA	2	5643390	5707903	8131606	8273877	2423703
0.8	6	BLA	2	5643390	5707903	8280516	8475068	2572613
0.8	7	BLA	2	19448482	19512994	23714562	23775061	4201568
0.8	8	BLA	2	19646332	19720114	20901227	21104303	1181113
0.8	9	BLA	2	77691677	77729813	84957039	85024794	7227226
0.8	10	BLA	4	19650578	19689747	25732526	25738625	6042779
0.8	11	BLA	5	37793856	37877563	42233587	42300212	4356024
0.8	12	BLA	5	37793856	37877563	42302372	42348560	4424809
0.8	13	BLA	5	75620125	75676623	76689833	76966520	1013210
0.8	14	BLA	6	4983853	5108532	6603617	6797811	1495085
0.8	15	BLA	6	30123181	30142485	32025449	32337636	1882964
0.8	16	BLA	6	72285707	72385883	75177502	75229026	2791619
0.8	17	BLA	6	76774381	76814587	93672413	93676265	16857826
0.8	18	BLA	6	81565802	81683887	82785391	82840066	1101504
0.8	19	BLA	6	81565802	81683887	82870612	82914721	1186725
0.8	20	BLA	7	8824743	8907926	10055082	10194826	1147156
0.8	21	BLA	7	8824743	8907926	10220607	10373016	1312681
0.8	22	BLA	7	71515126	71583417	73344837	73448373	1761420
0.8	23	BLA	8	43212999	43228643	44695369	44770136	1466726
0.8	24	BLA	8	43321408	43324508	47242828	47342900	3918320
0.8	25	BLA	8	43321408	43324508	44695369	44770136	1370861
0.8	26	BLA	8	43503948	43541859	47242828	47342900	3700969
0.8	27	BLA	8	43503948	43541859	44695369	44770136	1153510
0.8	28	BLA	9	441377	714723	2487706	2564038	1772983
0.8	29	BLA	9	441377	714723	3588075	3677190	2873352
0.8	30	BLA	9	754161	965444	2487706	2564038	1522262
0.8	31	BLA	9	754161	965444	3588075	3677190	2622631
0.8	32	BLA	9	74809897	74900436	76590706	76632624	1690270
0.8	33	BLA	12	807074	836007	2202743	2299252	1366736
0.8	34	BLA	13	31215038	31235110	33066446	33139588	1831336
0.8	35	BLA	13	31215038	31235110	33327281	33374585	2092171
0.8	36	BLA	13	38865837	38910142	41140869	41213652	2230727
0.8	37	BLA	13	38913302	38992821	41140869	41213652	2148048
0.8	38	BLA	13	45834862	45846397	49836196	49920444	3989799
0.8	39	BLA	14	37469659	37570969	43145465	43153841	5574496
0.8	40	BLA	14	39891599	40032200	43145465	43153841	3113265
0.8	41	BLA	14	49866251	49901030	53627230	53740799	3726200
0.8	42	BLA	14	49866251	49901030	51879686	52028777	1978656
0.8	43	BLA	14	51879686	52028777	53627230	53740799	1598453
0.8	44	BLA	15	42089255	42175691	43257919	43297402	1082228
0.8	45	BLA	15	50953208	50976847	53339378	53396683	2362531
0.8	46	BLA	15	62240596	62283821	67436487	67461707	5152666
0.8	47	BLA	15	62297501	62341862	67436487	67461707	5094625
0.8	48	BLA	16	44861379	45011618	47996686	48055006	2985068
0.8	49	BLA	16	48566070	48604022	49749293	49784979	1145271
0.8	50	BLA	16	48604904	48649527	49749293	49784979	1099766
0.8	51	BLA	17	30163157	30211363	32201652	32209195	1990289
0.8	52	BLA	20	4276660	4308733	6872637	6890422	2563904
0.8	53	BLA	21	38652198	38661237	42654771	42686881	3993534
0.8	54	BLA	22	26920207	26974000	30259035	30341490	3285035
0.8	55	BLA	23	29672380	29692560	30720480	30772752	1027920
0.8	56	BLA	23	45857939	45899420	49902529	49965573	4003109
0.8	57	BLA	26	17001768	17031674	20628797	20637620	3597123
0.8	58	BLA	26	25809196	25814250	50558999	50569877	24744749
0.8	59	BLA	26	25886660	25909399	50558999	50569877	24649600
0.8	60	BLA	26	50252023	50282163	51379539	51403523	1097376
0.8	61	BLA	26	50408575	50415460	51536112	51542807	1120652
0.6	1	BLA	1	1017488	1035007	5497886	5507573	4462879
0.6	2	BLA	1	1017488	1035007	5510131	5531792	4475124
0.6	3	BLA	1	3992246	4070299	5321320	5341164	1251021
0.6	4	BLA	1	6366473	6449104	7693435	7731583	1244331
0.6	5	BLA	1	6459928	6500949	7693435	7731583	1192486
0.6	6	BLA	1	13902810	14044190	16217597	16289529	2173407
0.6	7	BLA	1	13902810	14044190	22550250	22582132	8506060
0.6	8	BLA	1	15126234	15185878	16836572	16844981	1650694
0.6	9	BLA	1	16217597	16289529	20168064	20275497	3878535
0.6	10	BLA	1	16836572	16844981	21989838	21994065	5144857
0.6	11	BLA	1	18451404	18477661	21609061	21639169	3131400
0.6	12	BLA	1	19572962	19697070	21896388	21927942	2199318
0.6	13	BLA	1	20168064	20275497	22550250	22582132	2274753
0.6	14	BLA	1	27826641	27905976	31275039	31302244	3369063
0.6	15	BLA	1	27906782	27948860	31275039	31302244	3326179
0.6	16	BLA	1	30990501	31019803	33208424	33218979	2188621
0.6	17	BLA	1	39798336	39907991	41265809	41428053	1357818
0.6	18	BLA	1	39798336	39907991	41492237	41517286	1584246
0.6	19	BLA	1	39798336	39907991	41663950	41711031	1755959
0.6	20	BLA	1	40320006	40421013	41440927	41455680	1019914
0.6	21	BLA	1	44555369	44623944	46563007	46583466	1939063
0.6	22	BLA	1	44555369	44623944	46589213	46659951	1965269
0.6	23	BLA	1	44820939	44861612	54474751	54530063	9613139
0.6	24	BLA	1	49435205	49461962	50792737	50895633	1330775
0.6	25	BLA	1	49648174	49686709	50792737	50895633	1106028
0.6	26	BLA	1	50619042	50655911	53682452	53687086	3026541
0.6	27	BLA	1	50792737	50895633	51955894	51972456	1060261
0.6	28	BLA	1	51955894	51972456	53691688	53695443	1719232
0.6	29	BLA	1	55997375	56062200	57605976	57630094	1543776
0.6	30	BLA	1	64126098	64186545	65434737	65547577	1248192
0.6	31	BLA	1	64126098	64186545	65548889	65592421	1362344
0.6	32	BLA	1	68520752	68552725	70150192	70386813	1597467
0.6	33	BLA	1	68520752	68552725	70387632	70435866	1834907
0.6	34	BLA	1	68553698	68654991	70150192	70386813	1495201
0.6	35	BLA	1	68553698	68654991	70387632	70435866	1732641
0.6	36	BLA	1	69276200	69303189	103575139	103728139	34271950
0.6	37	BLA	1	76486663	76529585	82116801	82146457	5587216
0.6	38	BLA	1	76486663	76529585	84046023	84132914	7516438
0.6	39	BLA	1	76555608	76584703	82116801	82146457	5532098
0.6	40	BLA	1	76555608	76584703	84046023	84132914	7461320
0.6	41	BLA	1	80346765	80369935	84046023	84132914	3676088
0.6	42	BLA	1	80346765	80369935	84149390	84176862	3779455
0.6	43	BLA	1	82116801	82146457	84046023	84132914	1899566
0.6	44	BLA	1	84046023	84132914	89587942	89603176	5455028
0.6	45	BLA	1	85942674	86009003	88609732	88615889	2600729
0.6	46	BLA	1	88749130	88757251	89896814	89923599	1139563
0.6	47	BLA	1	89156537	89263950	92031373	92052820	2767423
0.6	48	BLA	1	89156537	89263950	92278178	92354086	3014228
0.6	49	BLA	1	95012710	95029114	96874827	96891165	1845713
0.6	50	BLA	1	95036591	95060180	98789541	98876024	3729361
0.6	51	BLA	1	102917497	102925411	105331783	105510448	2406372
0.6	52	BLA	1	102932902	103442322	105331783	105510448	1889461
0.6	53	BLA	1	103453658	103484977	105331783	105510448	1846806
0.6	54	BLA	1	109135535	109214523	135349647	135378484	26135124
0.6	55	BLA	1	111300061	111307409	114781637	114803610	3474228
0.6	56	BLA	1	116943472	117003117	119069968	119137173	2066851
0.6	57	BLA	1	124190066	124208817	132793737	132917243	8584920
0.6	58	BLA	1	124190066	124208817	132925971	132967210	8717154
0.6	59	BLA	1	127421092	127442890	130271831	130498095	2828941
0.6	60	BLA	1	127421092	127442890	130506526	130650566	3063636
0.6	61	BLA	1	129936082	129955033	132711923	132777985	2756890
0.6	62	BLA	1	129936082	129955033	132793737	132917243	2838704
0.6	63	BLA	1	129936082	129955033	132925971	132967210	2970938
0.6	64	BLA	1	132982345	133014920	135349647	135378484	2334727
0.6	65	BLA	1	133017074	133207948	135349647	135378484	2141699
0.6	66	BLA	1	139004836	139024682	140317557	140336038	1292875
0.6	67	BLA	1	139039629	139073973	140317557	140336038	1243584
0.6	68	BLA	1	139087307	139222757	140317557	140336038	1094800
0.6	69	BLA	1	141863068	141873461	146105198	146129724	4231737
0.6	70	BLA	1	141863068	141873461	146135422	146217761	4261961
0.6	71	BLA	1	141863068	141873461	146219642	146226822	4346181
0.6	72	BLA	1	141863068	141873461	146245132	146333355	4371671
0.6	73	BLA	1	143410314	143444786	144963440	145003499	1518654
0.6	74	BLA	1	144963440	145003499	146105198	146129724	1101699
0.6	75	BLA	1	144963440	145003499	146135422	146217761	1131923
0.6	76	BLA	1	149108506	149145868	155438584	155486776	6292716
0.6	77	BLA	1	149216785	149317573	155438584	155486776	6121011
0.6	78	BLA	2	791182	901377	4091197	4134591	3189820
0.6	79	BLA	2	999035	1044339	4091197	4134591	3046858
0.6	80	BLA	2	999035	1044339	4642853	4715264	3598514
0.6	81	BLA	2	999035	1044339	7992332	8090731	6947993
0.6	82	BLA	2	999035	1044339	8131606	8273877	7087267
0.6	83	BLA	2	1144661	1239635	3494838	3529987	2255203
0.6	84	BLA	2	1144661	1239635	3648236	3734227	2408601
0.6	85	BLA	2	1316378	1343910	4091197	4134591	2747287
0.6	86	BLA	2	1600705	1614673	4193717	4319050	2579044
0.6	87	BLA	2	1757021	1771232	2786803	2870718	1015571
0.6	88	BLA	2	1847872	1855592	4091197	4134591	2235605
0.6	89	BLA	2	1866952	1872288	4091197	4134591	2218909
0.6	90	BLA	2	1866952	1872288	5643390	5707903	3771102
0.6	91	BLA	2	1924893	1977030	3547217	3644419	1570187
0.6	92	BLA	2	1924893	1977030	3778412	3844348	1801382
0.6	93	BLA	2	1996646	2023484	3547217	3644419	1523733
0.6	94	BLA	2	2292147	2332489	4091197	4134591	1758708
0.6	95	BLA	2	2590948	2773524	3778412	3844348	1004888
0.6	96	BLA	2	2786803	2870718	4144803	4157193	1274085
0.6	97	BLA	2	2786803	2870718	4588155	4593106	1717437
0.6	98	BLA	2	2959332	3016608	4588155	4593106	1571547
0.6	99	BLA	2	3020151	3061170	4588155	4593106	1526985
0.6	100	BLA	2	3252983	3268143	4588155	4593106	1320012
0.6	101	BLA	2	5643390	5707903	8630417	8731422	2922514
0.6	102	BLA	2	5643390	5707903	7434646	7585499	1726743
0.6	103	BLA	2	5643390	5707903	7992332	8090731	2284429
0.6	104	BLA	2	5643390	5707903	8131606	8273877	2423703
0.6	105	BLA	2	5643390	5707903	8280516	8475068	2572613
0.6	106	BLA	2	5643390	5707903	8476068	8487813	2768165
0.6	107	BLA	2	7016309	7120009	10260825	10281268	3140816
0.6	108	BLA	2	7420154	7432669	8737104	8893200	1304435
0.6	109	BLA	2	7420154	7432669	9612086	9659735	2179417
0.6	110	BLA	2	7434646	7585499	8630417	8731422	1044918
0.6	111	BLA	2	7589238	7618897	8630417	8731422	1011520
0.6	112	BLA	2	8567618	8617610	9767953	10091054	1150343
0.6	113	BLA	2	8737104	8893200	15264884	15286579	6371684
0.6	114	BLA	2	9612086	9659735	15264884	15286579	5605149
0.6	115	BLA	2	10150505	10170731	11367437	11393364	1196706
0.6	116	BLA	2	10652830	10949329	13926151	13963180	2976822
0.6	117	BLA	2	15748123	15800181	28924011	28968654	13123830
0.6	118	BLA	2	15748123	15800181	34484841	34506458	18684660
0.6	119	BLA	2	15748123	15800181	34521149	34576569	18720968
0.6	120	BLA	2	15816066	15822959	29044121	29078134	13221162
0.6	121	BLA	2	19448482	19512994	20555556	20580809	1042562
0.6	122	BLA	2	19448482	19512994	23714562	23775061	4201568
0.6	123	BLA	2	19646332	19720114	20901227	21104303	1181113
0.6	124	BLA	2	19646332	19720114	21216276	21222734	1496162
0.6	125	BLA	2	20123398	20135509	23714562	23775061	3579053
0.6	126	BLA	2	20137009	20139838	23714562	23775061	3574724
0.6	127	BLA	2	20223352	20369075	23714562	23775061	3345487
0.6	128	BLA	2	24491922	24510490	26427077	26541482	1916587
0.6	129	BLA	2	25214892	25243017	26285193	26350680	1042176
0.6	130	BLA	2	25381414	25549541	34521149	34576569	8971608
0.6	131	BLA	2	26097128	26112343	28048681	28050241	1936338
0.6	132	BLA	2	26097128	26112343	28093759	28102754	1981416
0.6	133	BLA	2	26097128	26112343	28125798	28158461	2013455
0.6	134	BLA	2	26097128	26112343	34521149	34576569	8408806
0.6	135	BLA	2	26285193	26350680	28093759	28102754	1743079
0.6	136	BLA	2	26285193	26350680	28924011	28968654	2573331
0.6	137	BLA	2	26285193	26350680	34484841	34506458	8134161
0.6	138	BLA	2	26285193	26350680	34521149	34576569	8170469
0.6	139	BLA	2	27641166	27684398	30305098	30329009	2620700
0.6	140	BLA	2	28093759	28102754	34521149	34576569	6418395
0.6	141	BLA	2	28924011	28968654	34484841	34506458	5516187
0.6	142	BLA	2	28924011	28968654	34521149	34576569	5552495
0.6	143	BLA	2	28986348	29035605	34484841	34506458	5449236
0.6	144	BLA	2	29044121	29078134	30305098	30329009	1226964
0.6	145	BLA	2	29044121	29078134	31111656	31139754	2033522
0.6	146	BLA	2	29044121	29078134	32146715	32211053	3068581
0.6	147	BLA	2	29044121	29078134	33695692	33776820	4617558
0.6	148	BLA	2	29079685	29146848	30305098	30329009	1158250
0.6	149	BLA	2	29079685	29146848	31111656	31139754	1964808
0.6	150	BLA	2	29079685	29146848	32146715	32211053	2999867
0.6	151	BLA	2	29079685	29146848	33695692	33776820	4548844
0.6	152	BLA	2	30285647	30293694	31492283	31522508	1198589
0.6	153	BLA	2	30305098	30329009	32146715	32211053	1817706
0.6	154	BLA	2	30305098	30329009	32814290	32825504	2485281
0.6	155	BLA	2	30305098	30329009	32961524	32989429	2632515
0.6	156	BLA	2	30305098	30329009	33695692	33776820	3366683
0.6	157	BLA	2	30432213	30482763	32146715	32211053	1663952
0.6	158	BLA	2	30432213	30482763	38592474	38632425	8109711
0.6	159	BLA	2	31111656	31139754	32814290	32825504	1674536
0.6	160	BLA	2	31111656	31139754	32832583	32872506	1692829
0.6	161	BLA	2	32146715	32211053	33695692	33776820	1484639
0.6	162	BLA	2	32146715	32211053	34521149	34576569	2310096
0.6	163	BLA	2	32961524	32989429	38254877	38318695	5265448
0.6	164	BLA	2	32961524	32989429	38324494	38367580	5335065
0.6	165	BLA	2	32961524	32989429	38369815	38412127	5380386
0.6	166	BLA	2	32961524	32989429	38425023	38440083	5435594
0.6	167	BLA	2	33252419	33340598	38254877	38318695	4914279
0.6	168	BLA	2	33636728	33681310	38254877	38318695	4573567
0.6	169	BLA	2	33636728	33681310	38324494	38367580	4643184
0.6	170	BLA	2	34484841	34506458	36017898	36063697	1511440
0.6	171	BLA	2	40386820	40398603	42743655	42880642	2345052
0.6	172	BLA	2	40399251	40434230	42743655	42880642	2309425
0.6	173	BLA	2	40751076	40765572	42957095	43115402	2191523
0.6	174	BLA	2	41778329	41819024	44115766	44152000	2296742
0.6	175	BLA	2	44321579	44379266	45879759	45895712	1500493
0.6	176	BLA	2	44321579	44379266	45897985	45948890	1518719
0.6	177	BLA	2	44321579	44379266	48769397	48807730	4390131
0.6	178	BLA	2	45897985	45948890	47691983	47802484	1743093
0.6	179	BLA	2	50601006	50656684	62986346	63149285	12329662
0.6	180	BLA	2	54860255	54894316	56092902	56400472	1198586
0.6	181	BLA	2	54860255	54894316	56406419	56475603	1512103
0.6	182	BLA	2	60400387	60475142	88674404	88780200	28199262
0.6	183	BLA	2	66971953	67000483	71341725	71402994	4341242
0.6	184	BLA	2	76584832	76593375	86305851	86369833	9712476
0.6	185	BLA	2	76584832	76593375	86013870	86242354	9420495
0.6	186	BLA	2	76584832	76593375	86248211	86291214	9654836
0.6	187	BLA	2	77691677	77729813	86305851	86369833	8576038
0.6	188	BLA	2	77691677	77729813	84957039	85024794	7227226
0.6	189	BLA	2	77691677	77729813	86013870	86242354	8284057
0.6	190	BLA	2	77691677	77729813	86248211	86291214	8518398
0.6	191	BLA	2	79925402	79928079	81774094	81827191	1846015
0.6	192	BLA	2	83044608	83109314	86305851	86369833	3196537
0.6	193	BLA	2	83044608	83109314	86013870	86242354	2904556
0.6	194	BLA	2	83044608	83109314	86248211	86291214	3138897
0.6	195	BLA	2	84831426	84873076	86305851	86369833	1432775
0.6	196	BLA	2	84831426	84873076	86013870	86242354	1140794
0.6	197	BLA	2	84831426	84873076	86248211	86291214	1375135
0.6	198	BLA	2	84957039	85024794	86305851	86369833	1281057
0.6	199	BLA	2	84957039	85024794	86248211	86291214	1223417
0.6	200	BLA	2	87991030	88007607	92597394	92603322	4589787
0.6	201	BLA	2	92396039	92407759	93600051	93607109	1192292
0.6	202	BLA	2	105362276	105488496	107334629	107424156	1846133
0.6	203	BLA	2	105362276	105488496	107642598	107664976	2154102
0.6	204	BLA	2	110554025	110630591	115381706	115521755	4751115
0.6	205	BLA	2	113764877	113819833	115381706	115521755	1561873
0.6	206	BLA	2	125417649	125439135	128927554	128944054	3488419
0.6	207	BLA	2	125733112	125791205	130791661	130807178	5000456
0.6	208	BLA	2	125733112	125791205	131135353	131144026	5344148
0.6	209	BLA	2	125733112	125791205	131151097	131168765	5359892
0.6	210	BLA	2	131135353	131144026	133584851	133603359	2440825
0.6	211	BLA	2	131151097	131168765	133584851	133603359	2416086
0.6	212	BLA	3	8648341	8653576	9808383	9826400	1154807
0.6	213	BLA	3	26906785	26925731	52339767	52368940	25414036
0.6	214	BLA	3	31855486	31869537	35514518	35529105	3644981
0.6	215	BLA	3	31855486	31869537	35678808	35739980	3809271
0.6	216	BLA	3	31874226	31970280	35514518	35529105	3544238
0.6	217	BLA	3	32128729	32162883	39146654	39187153	6983771
0.6	218	BLA	3	32176710	32254914	39146654	39187153	6891740
0.6	219	BLA	3	34149958	34187388	35514518	35529105	1327130
0.6	220	BLA	3	34149958	34187388	39146654	39187153	4959266
0.6	221	BLA	3	37612449	37634050	38656213	38715202	1022163
0.6	222	BLA	3	55375199	55468335	62767246	62789924	7298911
0.6	223	BLA	3	60175123	60209904	77486603	77547399	17276699
0.6	224	BLA	3	60175123	60209904	77959147	78002456	17749243
0.6	225	BLA	3	63577257	63603907	65268371	65279129	1664464
0.6	226	BLA	3	75800624	75884590	76893836	76957620	1009246
0.6	227	BLA	3	94276943	94301780	95810463	95842324	1508683
0.6	228	BLA	3	94276943	94301780	95997686	96001247	1695906
0.6	229	BLA	3	94307077	94364349	95388206	95606624	1023857
0.6	230	BLA	4	8517510	8519301	9570330	9760835	1051029
0.6	231	BLA	4	8517510	8519301	9798086	9824685	1278785
0.6	232	BLA	4	19650578	19689747	25732526	25738625	6042779
0.6	233	BLA	4	25103411	25127084	40781311	40847226	15654227
0.6	234	BLA	4	38693979	38739895	51250071	51258153	12510176
0.6	235	BLA	4	41570308	41619769	43779966	43911953	2160197
0.6	236	BLA	4	53487305	53512273	56010845	56097566	2498572
0.6	237	BLA	4	53487305	53512273	56108062	56146834	2595789
0.6	238	BLA	4	53487305	53512273	56150871	56168955	2638598
0.6	239	BLA	4	60501701	60507935	61705561	61727078	1197626
0.6	240	BLA	4	60529500	60544846	61705561	61727078	1160715
0.6	241	BLA	4	61134616	61195623	70798986	70870214	9603363
0.6	242	BLA	4	63335010	63343899	64521347	64584534	1177448
0.6	243	BLA	4	63352181	63384794	64521347	64584534	1136553
0.6	244	BLA	4	69060884	69073822	70645799	70653889	1571977
0.6	245	BLA	4	72601935	72616668	74535692	74601114	1919024
0.6	246	BLA	4	82410822	82442884	87977251	88169325	5534367
0.6	247	BLA	4	82742499	82749873	83809089	83902486	1059216
0.6	248	BLA	4	83225985	83301624	84396159	84405185	1094535
0.6	249	BLA	4	84968279	84998314	87977251	88169325	2978937
0.6	250	BLA	4	115087493	115094453	116474370	116515630	1379917
0.6	251	BLA	5	6978195	7014813	8067724	8083228	1052911
0.6	252	BLA	5	19796858	19849261	22559253	22585568	2709992
0.6	253	BLA	5	30745432	30860322	33473955	33511195	2613633
0.6	254	BLA	5	31209183	31240476	33473955	33511195	2233479
0.6	255	BLA	5	32960572	32962222	37021787	37024567	4059565
0.6	256	BLA	5	32979568	32992570	37021787	37024567	4029217
0.6	257	BLA	5	37574704	37583639	49046867	49125108	11463228
0.6	258	BLA	5	37793856	37877563	42233587	42300212	4356024
0.6	259	BLA	5	37793856	37877563	42302372	42348560	4424809
0.6	260	BLA	5	38863764	38894077	40003929	40038335	1109852
0.6	261	BLA	5	42848999	42858739	44617429	44657813	1758690
0.6	262	BLA	5	46703694	46746120	49046867	49125108	2300747
0.6	263	BLA	5	47479284	47731300	49046867	49125108	1315567
0.6	264	BLA	5	51594941	51633929	80809360	80875184	29175431
0.6	265	BLA	5	67902442	67914637	70364180	70370791	2449543
0.6	266	BLA	5	73636792	73685601	76689833	76966520	3004232
0.6	267	BLA	5	75553785	75614826	76689833	76966520	1075007
0.6	268	BLA	5	75620125	75676623	76689833	76966520	1013210
0.6	269	BLA	5	75620125	75676623	77252112	77287440	1575489
0.6	270	BLA	5	75723073	75947710	78025241	78041670	2077531
0.6	271	BLA	5	75954723	75996227	78025241	78041670	2029014
0.6	272	BLA	5	76199138	76685491	77957280	77973057	1271789
0.6	273	BLA	5	76199138	76685491	78025241	78041670	1339750
0.6	274	BLA	5	76689833	76966520	78025241	78041670	1058721
0.6	275	BLA	5	88895480	88907948	91060515	91164171	2152567
0.6	276	BLA	5	88925627	88964823	91060515	91164171	2095692
0.6	277	BLA	5	103119408	103136626	104677456	104693646	1540830
0.6	278	BLA	5	103119408	103136626	105042024	105111769	1905398
0.6	279	BLA	5	103178684	103212234	104677456	104693646	1465222
0.6	280	BLA	5	103178684	103212234	105042024	105111769	1829790
0.6	281	BLA	5	103178684	103212234	105690331	105740050	2478097
0.6	282	BLA	5	103827199	103922968	105042024	105111769	1119056
0.6	283	BLA	5	104253743	104261034	105690331	105740050	1429297
0.6	284	BLA	5	104677456	104693646	105760018	105804880	1066372
0.6	285	BLA	5	111142987	111198351	112649227	112658321	1450876
0.6	286	BLA	5	113734372	113838314	115094300	115134781	1255986
0.6	287	BLA	5	114927880	114973019	116005126	116016457	1032107
0.6	288	BLA	5	114927880	114973019	116033813	116092165	1060794
0.6	289	BLA	5	114927880	114973019	117323874	117335160	2350855
0.6	290	BLA	5	115910286	115929578	117513155	117522006	1583577
0.6	291	BLA	6	4983853	5108532	6603617	6797811	1495085
0.6	292	BLA	6	4983853	5108532	6800450	6820898	1691918
0.6	293	BLA	6	5264090	5403483	6603617	6797811	1200134
0.6	294	BLA	6	5264090	5403483	6800450	6820898	1396967
0.6	295	BLA	6	6014390	6033743	7735832	7747188	1702089
0.6	296	BLA	6	6068366	6146291	7735832	7747188	1589541
0.6	297	BLA	6	30123181	30142485	31370458	31398310	1227973
0.6	298	BLA	6	30123181	30142485	31538096	31576983	1395611
0.6	299	BLA	6	30123181	30142485	32025449	32337636	1882964
0.6	300	BLA	6	30123181	30142485	32351461	32397057	2208976
0.6	301	BLA	6	30145040	30146927	31370458	31398310	1223531
0.6	302	BLA	6	30290801	30310189	31685786	31732556	1375597
0.6	303	BLA	6	30580841	30609708	31780704	31816057	1170996
0.6	304	BLA	6	31370458	31398310	33512177	33732764	2113867
0.6	305	BLA	6	31370458	31398310	33952291	33979456	2553981
0.6	306	BLA	6	33512177	33732764	36427342	36441375	2694578
0.6	307	BLA	6	33512177	33732764	36445773	36498019	2713009
0.6	308	BLA	6	33512177	33732764	36503089	36549240	2770325
0.6	309	BLA	6	33512177	33732764	36949159	36987041	3216395
0.6	310	BLA	6	33512177	33732764	50803761	50859168	17070997
0.6	311	BLA	6	33952291	33979456	50803761	50859168	16824305
0.6	312	BLA	6	36949159	36987041	50803761	50859168	13816720
0.6	313	BLA	6	38893360	38908231	91359416	91371809	52451185
0.6	314	BLA	6	40832353	40839808	43951178	43988159	3111370
0.6	315	BLA	6	41913235	41936228	45105779	45123631	3169551
0.6	316	BLA	6	44049323	44085615	51940574	51994934	7854959
0.6	317	BLA	6	52871145	52980728	58127140	58145663	5146412
0.6	318	BLA	6	53100358	53159015	55653327	55706781	2494312
0.6	319	BLA	6	53100358	53159015	58127140	58145663	4968125
0.6	320	BLA	6	69469953	69618364	76774381	76814587	7156017
0.6	321	BLA	6	69637671	69699643	76774381	76814587	7074738
0.6	322	BLA	6	70562947	70564450	75177502	75229026	4613052
0.6	323	BLA	6	72285707	72385883	74968557	75157043	2582674
0.6	324	BLA	6	72285707	72385883	75177502	75229026	2791619
0.6	325	BLA	6	76774381	76814587	93642124	93668975	16827537
0.6	326	BLA	6	76774381	76814587	93672413	93676265	16857826
0.6	327	BLA	6	76774381	76814587	94911184	94995884	18096597
0.6	328	BLA	6	81030893	81067975	82106256	82167701	1038281
0.6	329	BLA	6	81565802	81683887	82785391	82840066	1101504
0.6	330	BLA	6	81565802	81683887	82870612	82914721	1186725
0.6	331	BLA	6	84936581	84961073	94481429	94587205	9520356
0.6	332	BLA	6	100390632	100434190	103389556	103437771	2955366
0.6	333	BLA	6	100390632	100434190	105360637	105372510	4926447
0.6	334	BLA	6	100390632	100434190	105458295	105484900	5024105
0.6	335	BLA	6	103389556	103437771	105360637	105372510	1922866
0.6	336	BLA	6	103389556	103437771	105458295	105484900	2020524
0.6	337	BLA	6	103738943	103774559	105360637	105372510	1586078
0.6	338	BLA	6	103738943	103774559	105458295	105484900	1683736
0.6	339	BLA	7	3695784	3723698	6562369	6642725	2838671
0.6	340	BLA	7	3695784	3723698	6648945	6656865	2925247
0.6	341	BLA	7	3695784	3723698	6848993	6872262	3125295
0.6	342	BLA	7	3751819	3761012	6562369	6642725	2801357
0.6	343	BLA	7	3751819	3761012	6648945	6656865	2887933
0.6	344	BLA	7	3855939	3910836	6562369	6642725	2651533
0.6	345	BLA	7	3855939	3910836	6648945	6656865	2738109
0.6	346	BLA	7	3855939	3910836	6848993	6872262	2938157
0.6	347	BLA	7	4265148	4316354	6562369	6642725	2246015
0.6	348	BLA	7	4265148	4316354	6648945	6656865	2332591
0.6	349	BLA	7	7682913	7730028	22073207	22098119	14343179
0.6	350	BLA	7	8325833	8433338	11322738	11399339	2889400
0.6	351	BLA	7	8824743	8907926	10055082	10194826	1147156
0.6	352	BLA	7	8824743	8907926	10220607	10373016	1312681
0.6	353	BLA	7	11322738	11399339	12550564	12675670	1151225
0.6	354	BLA	7	11322738	11399339	12778759	12827127	1379420
0.6	355	BLA	7	11322738	11399339	12899071	12910980	1499732
0.6	356	BLA	7	14819017	14830159	16274532	16282243	1444373
0.6	357	BLA	7	19250230	19294028	23085563	23115075	3791535
0.6	358	BLA	7	34267518	34305207	36834578	36894639	2529371
0.6	359	BLA	7	36242365	36331996	41292712	41322999	4960716
0.6	360	BLA	7	36645394	36679223	38854203	38875573	2174980
0.6	361	BLA	7	40589906	40598423	42382228	42435667	1783805
0.6	362	BLA	7	48903279	48943639	50198388	50820465	1254749
0.6	363	BLA	7	48951552	48988977	50198388	50820465	1209411
0.6	364	BLA	7	48991794	49160373	50198388	50820465	1038015
0.6	365	BLA	7	50974963	51064526	52755111	53125189	1690585
0.6	366	BLA	7	71515126	71583417	73040843	73112383	1457426
0.6	367	BLA	7	71515126	71583417	73344837	73448373	1761420
0.6	368	BLA	7	71515126	71583417	77437515	77445669	5854098
0.6	369	BLA	7	73344837	73448373	76903722	76941269	3455349
0.6	370	BLA	7	80080887	80095604	81362259	81394226	1266655
0.6	371	BLA	7	80308505	80318253	81362259	81394226	1044006
0.6	372	BLA	7	84359793	84395062	104507071	104525708	20112009
0.6	373	BLA	7	85616808	85681948	87137460	87185288	1455512
0.6	374	BLA	8	10763494	10778552	13249532	13261184	2470980
0.6	375	BLA	8	31011184	31123854	38879877	38936996	7756023
0.6	376	BLA	8	36464016	36573722	38476616	38577524	1902894
0.6	377	BLA	8	38879877	38936996	40760501	40794765	1823505
0.6	378	BLA	8	40760501	40794765	42177563	42266348	1382798
0.6	379	BLA	8	43212999	43228643	47242828	47342900	4014185
0.6	380	BLA	8	43212999	43228643	44695369	44770136	1466726
0.6	381	BLA	8	43212999	43228643	45122967	45236938	1894324
0.6	382	BLA	8	43321408	43324508	47242828	47342900	3918320
0.6	383	BLA	8	43321408	43324508	44695369	44770136	1370861
0.6	384	BLA	8	43321408	43324508	49904213	50125099	6579705
0.6	385	BLA	8	43348930	43352139	47242828	47342900	3890689
0.6	386	BLA	8	43348930	43352139	45122967	45236938	1770828
0.6	387	BLA	8	43353126	43373235	45122967	45236938	1749732
0.6	388	BLA	8	43353126	43373235	45256504	45320623	1883269
0.6	389	BLA	8	43379215	43481092	45122967	45236938	1641875
0.6	390	BLA	8	43379215	43481092	45256504	45320623	1775412
0.6	391	BLA	8	43503948	43541859	47242828	47342900	3700969
0.6	392	BLA	8	43503948	43541859	44695369	44770136	1153510
0.6	393	BLA	8	43503948	43541859	45122967	45236938	1581108
0.6	394	BLA	8	43503948	43541859	45256504	45320623	1714645
0.6	395	BLA	8	43503948	43541859	49904213	50125099	6362354
0.6	396	BLA	8	43581906	43667597	47242828	47342900	3575231
0.6	397	BLA	8	43581906	43667597	44695369	44770136	1027772
0.6	398	BLA	8	45618290	45635859	46773987	46793988	1138128
0.6	399	BLA	8	45666780	45742492	49904213	50125099	4161721
0.6	400	BLA	8	45881905	46130457	49302133	49353091	3171676
0.6	401	BLA	8	45881905	46130457	49420586	49437267	3290129
0.6	402	BLA	8	45881905	46130457	47973731	47991047	1843274
0.6	403	BLA	8	45881905	46130457	48099375	48146979	1968918
0.6	404	BLA	8	45881905	46130457	48269711	48478118	2139254
0.6	405	BLA	8	45881905	46130457	49441555	49487383	3311098
0.6	406	BLA	8	45881905	46130457	49496737	49507662	3366280
0.6	407	BLA	8	45881905	46130457	49514324	49532232	3383867
0.6	408	BLA	8	45881905	46130457	49904213	50125099	3773756
0.6	409	BLA	8	46818131	46857476	47973731	47991047	1116255
0.6	410	BLA	8	46818131	46857476	48099375	48146979	1241899
0.6	411	BLA	8	46818131	46857476	48269711	48478118	1412235
0.6	412	BLA	8	46818131	46857476	49904213	50125099	3046737
0.6	413	BLA	8	46858504	46876867	47973731	47991047	1096864
0.6	414	BLA	8	46858504	46876867	48099375	48146979	1222508
0.6	415	BLA	8	46858504	46876867	48269711	48478118	1392844
0.6	416	BLA	8	46858504	46876867	49904213	50125099	3027346
0.6	417	BLA	8	48099375	48146979	49783352	49838877	1636373
0.6	418	BLA	8	48099375	48146979	49904213	50125099	1757234
0.6	419	BLA	8	49095777	49096954	50425391	50504831	1328437
0.6	420	BLA	8	53095579	53149567	57568638	57623786	4419071
0.6	421	BLA	8	53095579	53149567	57628293	57646668	4478726
0.6	422	BLA	8	60419505	60441487	62764606	62876697	2323119
0.6	423	BLA	8	71433110	71488552	72712097	72809177	1223545
0.6	424	BLA	8	74548759	74568082	77651986	77747508	3083904
0.6	425	BLA	9	441377	714723	2487706	2564038	1772983
0.6	426	BLA	9	441377	714723	3588075	3677190	2873352
0.6	427	BLA	9	441377	714723	6399387	6561165	5684664
0.6	428	BLA	9	754161	965444	2487706	2564038	1522262
0.6	429	BLA	9	754161	965444	3588075	3677190	2622631
0.6	430	BLA	9	754161	965444	6399387	6561165	5433943
0.6	431	BLA	9	2487706	2564038	3588075	3677190	1024037
0.6	432	BLA	9	2636491	2760446	17348986	17401747	14588540
0.6	433	BLA	9	3277238	3363481	6399387	6561165	3035906
0.6	434	BLA	9	9226404	9273373	10674534	10787601	1401161
0.6	435	BLA	9	17207660	17225694	18850860	18903396	1625166
0.6	436	BLA	9	17207660	17225694	18908832	18936435	1683138
0.6	437	BLA	9	17233550	17274841	18850860	18903396	1576019
0.6	438	BLA	9	17233550	17274841	18908832	18936435	1633991
0.6	439	BLA	9	21805619	21865204	22984610	23053615	1119406
0.6	440	BLA	9	38875675	39165907	40187774	40265184	1021867
0.6	441	BLA	9	39953287	40165394	42364618	42391714	2199224
0.6	442	BLA	9	40657751	40686080	45264858	45618941	4578778
0.6	443	BLA	9	40698791	40707528	45264858	45618941	4557330
0.6	444	BLA	9	58065152	58078768	66161652	66225225	8082884
0.6	445	BLA	9	60431516	60530725	61835679	61851153	1304954
0.6	446	BLA	9	74809897	74900436	76590706	76632624	1690270
0.6	447	BLA	9	94213320	94281420	96855854	96886282	2574434
0.6	448	BLA	9	97674319	97691659	100289437	100331103	2597778
0.6	449	BLA	9	99227805	99232273	100430620	100443370	1198347
0.6	450	BLA	10	10659710	10670274	11930671	11974417	1260397
0.6	451	BLA	10	18415707	18421286	21180965	21223100	2759679
0.6	452	BLA	10	53785483	53830422	57055326	57169160	3224904
0.6	453	BLA	10	53886565	53973013	55135078	55193868	1162065
0.6	454	BLA	10	54798116	54808359	57055326	57169160	2246967
0.6	455	BLA	10	62351061	62404257	66835869	66938223	4431612
0.6	456	BLA	10	66835869	66938223	74952755	75001681	8014532
0.6	457	BLA	10	84358350	84368397	89617851	89638413	5249454
0.6	458	BLA	10	85787290	85824534	86939940	86965413	1115406
0.6	459	BLA	10	85787290	85824534	87250618	87355527	1426084
0.6	460	BLA	10	89134115	89152158	90656346	90683376	1504188
0.6	461	BLA	10	89134115	89152158	92671182	92678828	3519024
0.6	462	BLA	11	27340356	27384321	32132602	32202193	4748281
0.6	463	BLA	11	27340356	27384321	32234548	32252447	4850227
0.6	464	BLA	11	29155657	29300813	39393108	39405966	10092295
0.6	465	BLA	11	37502964	37531144	41465179	41558078	3934035
0.6	466	BLA	11	38466851	38542028	41465179	41558078	2923151
0.6	467	BLA	11	46380409	46489873	54891550	55029984	8401677
0.6	468	BLA	11	46785629	46819729	48586752	48604384	1767023
0.6	469	BLA	11	50507384	50590508	53190236	53432771	2599728
0.6	470	BLA	11	50507384	50590508	62793995	62803003	12203487
0.6	471	BLA	11	50507384	50590508	62805634	62808889	12215126
0.6	472	BLA	11	50507384	50590508	62810083	62881422	12219575
0.6	473	BLA	11	51034040	51109491	53190236	53432771	2080745
0.6	474	BLA	11	54040687	54062829	56382021	56452088	2319192
0.6	475	BLA	11	54040687	54062829	57790737	57826512	3727908
0.6	476	BLA	11	54857364	54875204	58318233	58347414	3443029
0.6	477	BLA	11	54891550	55029984	58318233	58347414	3288249
0.6	478	BLA	11	55667714	55683572	57582210	57783772	1898638
0.6	479	BLA	11	56253486	56258169	58701885	58741669	2443716
0.6	480	BLA	11	56253486	56258169	58798556	58867570	2540387
0.6	481	BLA	11	56621777	56639792	59142326	59229037	2502534
0.6	482	BLA	11	56891138	56999223	58377880	58407422	1378657
0.6	483	BLA	11	56891138	56999223	58933026	58971050	1933803
0.6	484	BLA	11	56891138	56999223	59142326	59229037	2143103
0.6	485	BLA	11	57007457	57108713	58657909	58667670	1549196
0.6	486	BLA	11	57116212	57226414	58798556	58867570	1572142
0.6	487	BLA	11	57116212	57226414	59142326	59229037	1915912
0.6	488	BLA	11	57116212	57226414	59286836	59296915	2060422
0.6	489	BLA	11	57232570	57353356	59142326	59229037	1788970
0.6	490	BLA	11	57232570	57353356	59286836	59296915	1933480
0.6	491	BLA	11	57391957	57486957	58798556	58867570	1311599
0.6	492	BLA	11	57391957	57486957	61537211	61725282	4050254
0.6	493	BLA	11	57997162	58008264	60288000	60296899	2279736
0.6	494	BLA	11	58377880	58407422	60288000	60296899	1880578
0.6	495	BLA	11	59142326	59229037	61318957	61384632	2089920
0.6	496	BLA	11	59142326	59229037	61440024	61510816	2210987
0.6	497	BLA	11	59286836	59296915	61318957	61384632	2022042
0.6	498	BLA	11	59286836	59296915	61440024	61510816	2143109
0.6	499	BLA	11	61318957	61384632	62603490	62761880	1218858
0.6	500	BLA	11	61440024	61510816	62883689	62910845	1372873
0.6	501	BLA	11	61537211	61725282	62883689	62910845	1158407
0.6	502	BLA	11	70694539	70784518	72469212	72519450	1684694
0.6	503	BLA	11	71115698	71128587	72469212	72519450	1340625
0.6	504	BLA	11	71115698	71128587	72523599	72661671	1395012
0.6	505	BLA	11	75694389	75726339	77165040	77167102	1438701
0.6	506	BLA	12	807074	836007	2202743	2299252	1366736
0.6	507	BLA	12	15258214	15394868	18719918	18836370	3325050
0.6	508	BLA	12	17870487	17922901	19000336	19102768	1077435
0.6	509	BLA	12	19000336	19102768	20158596	20196879	1055828
0.6	510	BLA	12	23887998	23940231	27898697	28006576	3958466
0.6	511	BLA	12	25348901	25402181	27311934	27323133	1909753
0.6	512	BLA	12	25348901	25402181	29907764	29953971	4505583
0.6	513	BLA	12	25940753	26235242	27311934	27323133	1076692
0.6	514	BLA	12	25940753	26235242	28941577	28980416	2706335
0.6	515	BLA	12	26359384	26530419	28941577	28980416	2411158
0.6	516	BLA	12	27311934	27323133	29907764	29953971	2584631
0.6	517	BLA	12	27688384	27810221	28941577	28980416	1131356
0.6	518	BLA	12	35416259	35549103	39853555	39937490	4304452
0.6	519	BLA	12	35416259	35549103	42026845	42064019	6477742
0.6	520	BLA	12	35416259	35549103	42104689	42199719	6555586
0.6	521	BLA	12	35582194	35612586	36756328	36768887	1143742
0.6	522	BLA	12	35801301	35990158	37865568	37903477	1875410
0.6	523	BLA	12	35801301	35990158	37908947	38084544	1918789
0.6	524	BLA	12	35801301	35990158	38102138	38497038	2111980
0.6	525	BLA	12	36814693	36906218	42273432	42321795	5367214
0.6	526	BLA	12	37025146	37035877	42273432	42321795	5237555
0.6	527	BLA	12	58120314	58157324	62486452	62518443	4329128
0.6	528	BLA	12	58120314	58157324	62061167	62090426	3903843
0.6	529	BLA	12	58389299	58454038	62382297	62430756	3928259
0.6	530	BLA	12	60336032	60380866	62382297	62430756	2001431
0.6	531	BLA	12	69524467	69546837	71278602	71300102	1731765
0.6	532	BLA	12	69524467	69546837	71324415	71332434	1777578
0.6	533	BLA	12	69524467	69546837	71383365	71404928	1836528
0.6	534	BLA	13	14045060	14214690	16706399	16773613	2491709
0.6	535	BLA	13	14045060	14214690	19754389	19796718	5539699
0.6	536	BLA	13	15932047	15947306	26716907	26738575	10769601
0.6	537	BLA	13	16341250	16373969	19754389	19796718	3380420
0.6	538	BLA	13	16706399	16773613	19754389	19796718	2980776
0.6	539	BLA	13	21411194	21442233	26716907	26738575	5274674
0.6	540	BLA	13	24276036	24337652	26716907	26738575	2379255
0.6	541	BLA	13	24670798	24685906	26716907	26738575	2031001
0.6	542	BLA	13	31215038	31235110	33066446	33139588	1831336
0.6	543	BLA	13	31215038	31235110	33327281	33374585	2092171
0.6	544	BLA	13	31215038	31235110	35380819	35406977	4145709
0.6	545	BLA	13	31215038	31235110	36762945	36874732	5527835
0.6	546	BLA	13	32926018	32927482	54932101	54956632	22004619
0.6	547	BLA	13	34518350	34589455	36363143	36367081	1773688
0.6	548	BLA	13	34638109	34733286	36363143	36367081	1629857
0.6	549	BLA	13	38610494	38643621	41491365	41526081	2847744
0.6	550	BLA	13	38865837	38910142	41140869	41213652	2230727
0.6	551	BLA	13	38865837	38910142	46767424	46842848	7857282
0.6	552	BLA	13	38913302	38992821	41140869	41213652	2148048
0.6	553	BLA	13	38913302	38992821	46767424	46842848	7774603
0.6	554	BLA	13	41140869	41213652	46596264	46676833	5382612
0.6	555	BLA	13	45834862	45846397	49836196	49920444	3989799
0.6	556	BLA	13	46079480	46140168	50593515	50681949	4453347
0.6	557	BLA	13	46143134	46157187	50593515	50681949	4436328
0.6	558	BLA	13	46681450	46743340	54041156	54368775	7297816
0.6	559	BLA	13	46915028	46960488	48933264	49118760	1972776
0.6	560	BLA	13	48189309	48253707	52170438	52377011	3916731
0.6	561	BLA	13	48284114	48325024	52170438	52377011	3845414
0.6	562	BLA	13	54932101	54956632	57358498	57372048	2401866
0.6	563	BLA	14	3184600	3218680	7597771	7599686	4379091
0.6	564	BLA	14	29983201	30054269	31395184	31485984	1340915
0.6	565	BLA	14	30056908	30090419	31395184	31485984	1304765
0.6	566	BLA	14	33364374	33398454	37411775	37450933	4013321
0.6	567	BLA	14	33364374	33398454	37469659	37570969	4071205
0.6	568	BLA	14	33364374	33398454	43145465	43153841	9747011
0.6	569	BLA	14	33731338	33740124	37411775	37450933	3671651
0.6	570	BLA	14	33731338	33740124	37469659	37570969	3729535
0.6	571	BLA	14	33731338	33740124	43145465	43153841	9405341
0.6	572	BLA	14	37411775	37450933	39891599	40032200	2440666
0.6	573	BLA	14	37411775	37450933	43145465	43153841	5694532
0.6	574	BLA	14	37469659	37570969	39891599	40032200	2320630
0.6	575	BLA	14	37469659	37570969	43145465	43153841	5574496
0.6	576	BLA	14	39535400	39631612	54397201	54440440	14765589
0.6	577	BLA	14	39535400	39631612	54489283	54527158	14857671
0.6	578	BLA	14	39891599	40032200	43145465	43153841	3113265
0.6	579	BLA	14	43145465	43153841	44364643	44386439	1210802
0.6	580	BLA	14	49866251	49901030	53627230	53740799	3726200
0.6	581	BLA	14	49866251	49901030	53794227	53892740	3893197
0.6	582	BLA	14	49866251	49901030	51391909	51502261	1490879
0.6	583	BLA	14	49866251	49901030	51879686	52028777	1978656
0.6	584	BLA	14	49866251	49901030	52973339	53051454	3072309
0.6	585	BLA	14	49866251	49901030	53905095	53911507	4004065
0.6	586	BLA	14	51391909	51502261	53627230	53740799	2124969
0.6	587	BLA	14	51391909	51502261	53794227	53892740	2291966
0.6	588	BLA	14	51391909	51502261	52973339	53051454	1471078
0.6	589	BLA	14	51391909	51502261	53905095	53911507	2402834
0.6	590	BLA	14	51550573	51566496	53627230	53740799	2060734
0.6	591	BLA	14	51799673	51827994	53794227	53892740	1966233
0.6	592	BLA	14	51879686	52028777	53627230	53740799	1598453
0.6	593	BLA	14	55106842	55125590	58377624	58389584	3252034
0.6	594	BLA	14	55138419	55180113	58377624	58389584	3197511
0.6	595	BLA	14	58262826	58281692	60303244	60369837	2021552
0.6	596	BLA	14	58291326	58341907	60303244	60369837	1961337
0.6	597	BLA	14	64989237	65078173	68002844	68046742	2924671
0.6	598	BLA	14	65909331	65940998	68002844	68046742	2061846
0.6	599	BLA	15	9870575	9923943	18805883	18807837	8881940
0.6	600	BLA	15	16019603	16026563	17663622	17733296	1637059
0.6	601	BLA	15	18789880	18797073	21918602	21926581	3121529
0.6	602	BLA	15	29360561	29381349	31608713	31616785	2227364
0.6	603	BLA	15	41787715	41801988	46637606	46785045	4835618
0.6	604	BLA	15	41817777	41888143	46637606	46785045	4749463
0.6	605	BLA	15	42089255	42175691	43257919	43297402	1082228
0.6	606	BLA	15	45187002	45190214	46637606	46785045	1447392
0.6	607	BLA	15	45424351	45429967	46637606	46785045	1207639
0.6	608	BLA	15	45431737	45440773	46637606	46785045	1196833
0.6	609	BLA	15	45431737	45440773	55890454	56018455	10449681
0.6	610	BLA	15	45452022	45469823	46637606	46785045	1167783
0.6	611	BLA	15	46637606	46785045	49361295	49425357	2576250
0.6	612	BLA	15	46637606	46785045	54437189	54529966	7652144
0.6	613	BLA	15	46637606	46785045	55705222	55852434	8920177
0.6	614	BLA	15	46637606	46785045	55890454	56018455	9105409
0.6	615	BLA	15	49430536	49493882	50559153	50625124	1065271
0.6	616	BLA	15	49430536	49493882	50631564	50647204	1137682
0.6	617	BLA	15	49511886	49547066	54437189	54529966	4890123
0.6	618	BLA	15	49658993	49677193	54437189	54529966	4759996
0.6	619	BLA	15	49785101	49840121	54532965	54536570	4692844
0.6	620	BLA	15	50953208	50976847	53339378	53396683	2362531
0.6	621	BLA	15	51128234	51194022	53339378	53396683	2145356
0.6	622	BLA	15	53339378	53396683	54437189	54529966	1040506
0.6	623	BLA	15	54437189	54529966	55705222	55852434	1175256
0.6	624	BLA	15	54437189	54529966	55890454	56018455	1360488
0.6	625	BLA	15	55890454	56018455	59796390	59809005	3777935
0.6	626	BLA	15	62072566	62163917	67436487	67461707	5272570
0.6	627	BLA	15	62240596	62283821	67436487	67461707	5152666
0.6	628	BLA	15	62240596	62283821	67978513	67985392	5694692
0.6	629	BLA	15	62297501	62341862	67436487	67461707	5094625
0.6	630	BLA	15	62297501	62341862	67978513	67985392	5636651
0.6	631	BLA	15	74536030	74598324	76650509	76708494	2052185
0.6	632	BLA	15	76727943	76772838	83480538	83526861	6707700
0.6	633	BLA	16	8960287	8990478	10749554	10788420	1759076
0.6	634	BLA	16	16584532	16644726	19679638	19704702	3034912
0.6	635	BLA	16	17595925	17620484	19679638	19704702	2059154
0.6	636	BLA	16	32754885	32803046	58032090	58083199	25229044
0.6	637	BLA	16	38840999	38925100	39943366	39973047	1018266
0.6	638	BLA	16	43840320	44053560	52389696	52390812	8336136
0.6	639	BLA	16	43840320	44053560	52391502	52402527	8337942
0.6	640	BLA	16	44861379	45011618	47996686	48055006	2985068
0.6	641	BLA	16	47715142	47722827	49749293	49784979	2026466
0.6	642	BLA	16	48550327	48554269	49749293	49784979	1195024
0.6	643	BLA	16	48566070	48604022	49749293	49784979	1145271
0.6	644	BLA	16	48604904	48649527	49749293	49784979	1099766
0.6	645	BLA	16	48657441	48687445	49749293	49784979	1061848
0.6	646	BLA	16	54723386	54831071	56281484	56291545	1450413
0.6	647	BLA	16	54908083	54918209	60129657	60180378	5211448
0.6	648	BLA	16	55483006	55527345	60129657	60180378	4602312
0.6	649	BLA	16	66026746	66076896	68130763	68149707	2053867
0.6	650	BLA	17	715861	729934	1798278	1827553	1068344
0.6	651	BLA	17	1411403	1440222	2738998	2802744	1298776
0.6	652	BLA	17	4610521	4643953	6842108	7010258	2198155
0.6	653	BLA	17	13731790	13777099	50332703	50375197	36555604
0.6	654	BLA	17	13731790	13777099	50389847	50410791	36612748
0.6	655	BLA	17	13825274	13894061	50332703	50375197	36438642
0.6	656	BLA	17	13825274	13894061	50389847	50410791	36495786
0.6	657	BLA	17	16404557	16444785	17500212	17543689	1055427
0.6	658	BLA	17	16404557	16444785	17548562	17591174	1103777
0.6	659	BLA	17	22566730	22575918	23911178	23924503	1335260
0.6	660	BLA	17	25375049	25456085	27058546	27111693	1602461
0.6	661	BLA	17	25710899	25760303	27196904	27217619	1436601
0.6	662	BLA	17	25761765	25776770	27196904	27217619	1420134
0.6	663	BLA	17	30163157	30211363	32201652	32209195	1990289
0.6	664	BLA	17	34752372	34828228	36481802	36497286	1653574
0.6	665	BLA	17	35014567	35068386	38155919	38179000	3087533
0.6	666	BLA	17	35014567	35068386	38185037	38193078	3116651
0.6	667	BLA	17	35014567	35068386	40708497	40728120	5640111
0.6	668	BLA	17	35186932	35290999	38155919	38179000	2864920
0.6	669	BLA	17	35186932	35290999	38185037	38193078	2894038
0.6	670	BLA	17	35186932	35290999	40708497	40728120	5417498
0.6	671	BLA	17	36952264	36962068	40708497	40728120	3746429
0.6	672	BLA	17	38155919	38179000	40708497	40728120	2529497
0.6	673	BLA	17	38185037	38193078	40708497	40728120	2515419
0.6	674	BLA	17	38254872	38356599	40708497	40728120	2351898
0.6	675	BLA	17	46718235	46792851	47990873	48042363	1198022
0.6	676	BLA	17	46718235	46792851	49939435	50011003	3146584
0.6	677	BLA	17	46903612	46914285	47990873	48042363	1076588
0.6	678	BLA	17	46903612	46914285	49939435	50011003	3025150
0.6	679	BLA	17	46903612	46914285	50457707	50496109	3543422
0.6	680	BLA	17	47990873	48042363	49939435	50011003	1897072
0.6	681	BLA	17	49639041	49663920	53073431	53090359	3409511
0.6	682	BLA	17	54062683	54148102	56398807	56515535	2250705
0.6	683	BLA	17	62543201	62552730	63710244	63714689	1157514
0.6	684	BLA	17	62543201	62552730	63723086	63739531	1170356
0.6	685	BLA	18	18878239	18886449	21391728	21429894	2505279
0.6	686	BLA	18	18878239	18886449	22448664	22526902	3562215
0.6	687	BLA	18	20224662	20243591	22315258	22366104	2071667
0.6	688	BLA	18	20248398	20268183	22315258	22366104	2047075
0.6	689	BLA	18	21391728	21429894	22448664	22526902	1018770
0.6	690	BLA	18	22448664	22526902	24309269	24512584	1782367
0.6	691	BLA	18	22448664	22526902	24781539	24828357	2254637
0.6	692	BLA	18	22448664	22526902	29683794	29742065	7156892
0.6	693	BLA	18	28791580	28831972	31193274	31226564	2361302
0.6	694	BLA	18	28843668	28934280	31193274	31226564	2258994
0.6	695	BLA	18	35921303	35977294	37124708	37153759	1147414
0.6	696	BLA	18	35988206	36031507	37124708	37153759	1093201
0.6	697	BLA	18	44015327	44029406	56599415	56615358	12570009
0.6	698	BLA	18	44082710	44147902	56599415	56615358	12451513
0.6	699	BLA	18	48520510	48567886	51835086	51854284	3267200
0.6	700	BLA	20	4276660	4308733	6872637	6890422	2563904
0.6	701	BLA	20	7740947	7765280	10033030	10062969	2267750
0.6	702	BLA	20	14970610	14983652	18635820	18711402	3652168
0.6	703	BLA	20	64324429	64365647	65412589	65458649	1046942
0.6	704	BLA	20	65412589	65458649	66831839	66856986	1373190
0.6	705	BLA	21	5479714	5537233	6718067	6774623	1180834
0.6	706	BLA	21	5479714	5537233	6791778	7043529	1254545
0.6	707	BLA	21	5542413	5556445	6718067	6774623	1161622
0.6	708	BLA	21	5542413	5556445	6791778	7043529	1235333
0.6	709	BLA	21	16384891	16396606	29160184	29268810	12763578
0.6	710	BLA	21	19588655	19620522	32486963	32500772	12866441
0.6	711	BLA	21	27940990	27982961	33209182	33312928	5226221
0.6	712	BLA	21	38504846	38528956	42654771	42686881	4125815
0.6	713	BLA	21	38602206	38630145	42654771	42686881	4024626
0.6	714	BLA	21	38652198	38661237	42654771	42686881	3993534
0.6	715	BLA	21	39286533	39330776	44733525	44793628	5402749
0.6	716	BLA	21	42756080	42780732	45087581	45155879	2306849
0.6	717	BLA	21	42793436	42842345	45087581	45155879	2245236
0.6	718	BLA	21	48056735	48125756	49318678	49387921	1192922
0.6	719	BLA	21	48056735	48125756	50573373	50641447	2447617
0.6	720	BLA	21	48239617	48273473	49318678	49387921	1045205
0.6	721	BLA	21	48239617	48273473	50573373	50641447	2299900
0.6	722	BLA	21	48383772	48393261	50573373	50641447	2180112
0.6	723	BLA	21	56609576	56648267	61148812	61179827	4500545
0.6	724	BLA	21	61078210	61089459	63345958	63365720	2256499
0.6	725	BLA	22	12718037	12752916	14562256	14584505	1809340
0.6	726	BLA	22	26920207	26974000	30259035	30341490	3285035
0.6	727	BLA	23	5694573	5725402	9165366	9370103	3439964
0.6	728	BLA	23	16419374	16461983	17775762	17785078	1313779
0.6	729	BLA	23	16463240	16516161	17775762	17785078	1259601
0.6	730	BLA	23	27172078	27173912	32210442	32241558	5036530
0.6	731	BLA	23	29542474	29586411	30587347	30622079	1000936
0.6	732	BLA	23	29542474	29586411	30720480	30772752	1134069
0.6	733	BLA	23	29542474	29586411	30837255	30854848	1250844
0.6	734	BLA	23	29542474	29586411	30871424	30915927	1285013
0.6	735	BLA	23	29672380	29692560	30720480	30772752	1027920
0.6	736	BLA	23	29672380	29692560	30837255	30854848	1144695
0.6	737	BLA	23	29672380	29692560	30871424	30915927	1178864
0.6	738	BLA	23	29712347	29723751	30837255	30854848	1113504
0.6	739	BLA	23	29712347	29723751	30871424	30915927	1147673
0.6	740	BLA	23	29768855	29783949	30837255	30854848	1053306
0.6	741	BLA	23	29768855	29783949	30871424	30915927	1087475
0.6	742	BLA	23	32210442	32241558	33857224	33865672	1615666
0.6	743	BLA	23	32210442	32241558	33867636	33881708	1626078
0.6	744	BLA	23	45857939	45899420	48831654	48849447	2932234
0.6	745	BLA	23	45857939	45899420	49902529	49965573	4003109
0.6	746	BLA	23	46129475	46187416	48508639	48544419	2321223
0.6	747	BLA	24	6222395	6236377	8397234	8424946	2160857
0.6	748	BLA	24	6222395	6236377	8808680	8900714	2572303
0.6	749	BLA	24	6222395	6236377	9137085	9162968	2900708
0.6	750	BLA	24	6222395	6236377	9179669	9190012	2943292
0.6	751	BLA	24	6222395	6236377	9933654	9998208	3697277
0.6	752	BLA	24	6222395	6236377	10018141	10062096	3781764
0.6	753	BLA	24	6222395	6236377	10293203	10298305	4056826
0.6	754	BLA	24	6920854	6935753	9137085	9162968	2201332
0.6	755	BLA	24	6920854	6935753	9179669	9190012	2243916
0.6	756	BLA	24	7316046	7321561	13270387	13326047	5948826
0.6	757	BLA	24	7316046	7321561	13727724	13762264	6406163
0.6	758	BLA	24	7837523	7892061	13270387	13326047	5378326
0.6	759	BLA	24	7837523	7892061	13727724	13762264	5835663
0.6	760	BLA	24	7981355	8063828	10790772	10804020	2726944
0.6	761	BLA	24	7981355	8063828	10834386	10860433	2770558
0.6	762	BLA	24	7981355	8063828	13270387	13326047	5206559
0.6	763	BLA	24	7981355	8063828	13727724	13762264	5663896
0.6	764	BLA	24	8168002	8178163	10834386	10860433	2656223
0.6	765	BLA	24	8168002	8178163	13270387	13326047	5092224
0.6	766	BLA	24	8168002	8178163	13727724	13762264	5549561
0.6	767	BLA	24	10834386	10860433	13270387	13326047	2409954
0.6	768	BLA	24	10834386	10860433	13727724	13762264	2867291
0.6	769	BLA	24	12567392	12618297	13727724	13762264	1109427
0.6	770	BLA	24	16330884	16371681	22099043	22160932	5727362
0.6	771	BLA	24	17923469	17972092	20462404	20498746	2490312
0.6	772	BLA	24	23021459	23054671	24737153	24786433	1682482
0.6	773	BLA	24	24454018	24460340	26314500	26327362	1854160
0.6	774	BLA	24	38733184	38776253	41338197	41364780	2561944
0.6	775	BLA	24	49516509	49580057	54720153	54734693	5140096
0.6	776	BLA	24	49516509	49580057	54737023	54762716	5156966
0.6	777	BLA	25	8495690	8530277	9687538	9755324	1157261
0.6	778	BLA	25	22027175	22048526	30577132	30716982	8528606
0.6	779	BLA	26	17001768	17031674	20628797	20637620	3597123
0.6	780	BLA	26	18330943	18353874	19398080	19437384	1044206
0.6	781	BLA	26	25809196	25814250	50558999	50569877	24744749
0.6	782	BLA	26	25870698	25885681	50558999	50569877	24673318
0.6	783	BLA	26	25886660	25909399	50558999	50569877	24649600
0.6	784	BLA	26	43422606	43461926	44618631	44655534	1156705
0.6	785	BLA	26	50237083	50249451	51379539	51403523	1130088
0.6	786	BLA	26	50252023	50282163	51379539	51403523	1097376
0.6	787	BLA	26	50408575	50415460	51536112	51542807	1120652
0.6	788	BLA	27	1865958	2025601	3445171	3512777	1419570
0.6	789	BLA	27	30977197	30984985	32154917	32160997	1169932
0.6	790	BLA	27	36507424	36548512	37854574	37868726	1306062
0.6	791	BLA	28	2164970	2171301	9669513	9682295	7498212
0.6	792	BLA	28	2947368	2993013	26124736	26160377	23131723
0.6	793	BLA	28	9092496	9111426	26124736	26160377	17013310
0.6	794	BLA	28	19012571	19073440	27615504	27621914	8542064
0.6	795	BLA	29	21310005	21392264	28126370	28154066	6734106
0.4	1	BLA	1	719789	805814	141211616	141278142	140405802
0.4	2	BLA	1	848937	860885	2114078	2136192	1253193
0.4	3	BLA	1	848937	860885	69276200	69303189	68415315
0.4	4	BLA	1	907810	933602	2292393	2305128	1358791
0.4	5	BLA	1	907810	933602	4074397	4077498	3140795
0.4	6	BLA	1	907810	933602	4085777	4117406	3152175
0.4	7	BLA	1	907810	933602	4121215	4138631	3187613
0.4	8	BLA	1	941443	968297	72529918	72537822	71561621
0.4	9	BLA	1	941443	968297	72887245	72920574	71918948
0.4	10	BLA	1	1017488	1035007	4335252	4356081	3300245
0.4	11	BLA	1	1017488	1035007	3992246	4070299	2957239
0.4	12	BLA	1	1017488	1035007	4074397	4077498	3039390
0.4	13	BLA	1	1017488	1035007	4085777	4117406	3050770
0.4	14	BLA	1	1017488	1035007	4121215	4138631	3086208
0.4	15	BLA	1	1017488	1035007	5380871	5387306	4345864
0.4	16	BLA	1	1017488	1035007	5390376	5456530	4355369
0.4	17	BLA	1	1017488	1035007	5497886	5507573	4462879
0.4	18	BLA	1	1017488	1035007	5510131	5531792	4475124
0.4	19	BLA	1	1238461	1327064	22265090	22272853	20938026
0.4	20	BLA	1	1238461	1327064	33077913	33100409	31750849
0.4	21	BLA	1	1464637	1519087	4359984	4398325	2840897
0.4	22	BLA	1	1464637	1519087	18019409	18153147	16500322
0.4	23	BLA	1	1955537	1972062	16612984	16663740	14640922
0.4	24	BLA	1	2010236	2080939	7502240	7526618	5421301
0.4	25	BLA	1	2081569	2087561	6293159	6346999	4205598
0.4	26	BLA	1	2096344	2109084	6790162	6832482	4681078
0.4	27	BLA	1	2114078	2136192	16612984	16663740	14476792
0.4	28	BLA	1	2114078	2136192	26907315	26960150	24771123
0.4	29	BLA	1	2180053	2217631	3425621	3438349	1207990
0.4	30	BLA	1	2292393	2305128	3514683	3534783	1209555
0.4	31	BLA	1	2292393	2305128	3992246	4070299	1687118
0.4	32	BLA	1	2292393	2305128	4074397	4077498	1769269
0.4	33	BLA	1	2292393	2305128	4085777	4117406	1780649
0.4	34	BLA	1	2292393	2305128	65778705	65844066	63473577
0.4	35	BLA	1	2353140	2407778	7164618	7236157	4756840
0.4	36	BLA	1	2495039	2738165	7164618	7236157	4426453
0.4	37	BLA	1	2749113	2872431	5354891	5357775	2482460
0.4	38	BLA	1	2966455	2983080	5102831	5118156	2119751
0.4	39	BLA	1	2966455	2983080	5510131	5531792	2527051
0.4	40	BLA	1	3040594	3099051	5102831	5118156	2003780
0.4	41	BLA	1	3040594	3099051	5354891	5357775	2255840
0.4	42	BLA	1	3040594	3099051	145566851	145594717	142467800
0.4	43	BLA	1	3101856	3158066	141179485	141183340	138021419
0.4	44	BLA	1	3204171	3210484	9592005	9640890	6381521
0.4	45	BLA	1	3230359	3263609	144791398	144798631	141527789
0.4	46	BLA	1	3230359	3263609	144799911	144902385	141536302
0.4	47	BLA	1	3230359	3263609	144907274	144928339	141643665
0.4	48	BLA	1	3276544	3306178	7269335	7321829	3963157
0.4	49	BLA	1	3499117	3512585	5946687	5956793	2434102
0.4	50	BLA	1	3499117	3512585	6503750	6540762	2991165
0.4	51	BLA	1	3514683	3534783	5128098	5186570	1593315
0.4	52	BLA	1	3514683	3534783	5227810	5308367	1693027
0.4	53	BLA	1	3514683	3534783	5321320	5341164	1786537
0.4	54	BLA	1	3899868	3909430	76876844	76921377	72967414
0.4	55	BLA	1	3992246	4070299	5128098	5186570	1057799
0.4	56	BLA	1	3992246	4070299	5227810	5308367	1157511
0.4	57	BLA	1	3992246	4070299	5321320	5341164	1251021
0.4	58	BLA	1	3992246	4070299	5380871	5387306	1310572
0.4	59	BLA	1	3992246	4070299	5510131	5531792	1439832
0.4	60	BLA	1	3992246	4070299	6366473	6449104	2296174
0.4	61	BLA	1	3992246	4070299	8908159	8940581	4837860
0.4	62	BLA	1	4074397	4077498	5128098	5186570	1050600
0.4	63	BLA	1	4074397	4077498	5227810	5308367	1150312
0.4	64	BLA	1	4074397	4077498	5321320	5341164	1243822
0.4	65	BLA	1	4085777	4117406	5128098	5186570	1010692
0.4	66	BLA	1	4085777	4117406	5227810	5308367	1110404
0.4	67	BLA	1	4085777	4117406	5321320	5341164	1203914
0.4	68	BLA	1	4085777	4117406	6503750	6540762	2386344
0.4	69	BLA	1	4121215	4138631	5321320	5341164	1182689
0.4	70	BLA	1	4285629	4294917	79612739	79751198	75317822
0.4	71	BLA	1	4359984	4398325	33077913	33100409	28679588
0.4	72	BLA	1	4712336	4716471	63279200	63288774	58562729
0.4	73	BLA	1	4888776	4965856	94472695	94510788	89506839
0.4	74	BLA	1	4973367	5015886	9592005	9640890	4576119
0.4	75	BLA	1	5102831	5118156	40863384	40883476	35745228
0.4	76	BLA	1	5102831	5118156	40942378	41187461	35824222
0.4	77	BLA	1	5227810	5308367	19502757	19535686	14194390
0.4	78	BLA	1	5390376	5456530	25220503	25252333	19763973
0.4	79	BLA	1	5546041	5569070	6587222	6656130	1018152
0.4	80	BLA	1	5884629	5894509	7546739	7563595	1652230
0.4	81	BLA	1	5884629	5894509	7567123	7572642	1672614
0.4	82	BLA	1	5982732	5992841	7637339	7654936	1644498
0.4	83	BLA	1	6001128	6046468	33659387	33705250	27612919
0.4	84	BLA	1	6293159	6346999	151775499	151833560	145428500
0.4	85	BLA	1	6356373	6359850	151775499	151833560	145415649
0.4	86	BLA	1	6366473	6449104	7637339	7654936	1188235
0.4	87	BLA	1	6366473	6449104	7693435	7731583	1244331
0.4	88	BLA	1	6366473	6449104	70636734	70716180	64187630
0.4	89	BLA	1	6366473	6449104	144212131	144251646	137763027
0.4	90	BLA	1	6459928	6500949	7637339	7654936	1136390
0.4	91	BLA	1	6459928	6500949	7693435	7731583	1192486
0.4	92	BLA	1	6899688	6910759	10460447	10463449	3549688
0.4	93	BLA	1	6911486	6973146	10460447	10463449	3487301
0.4	94	BLA	1	7248213	7256139	108851719	108894728	101595580
0.4	95	BLA	1	7269335	7321829	108851719	108894728	101529890
0.4	96	BLA	1	7502240	7526618	43571319	43610191	36044701
0.4	97	BLA	1	7546739	7563595	137707254	137742927	130143659
0.4	98	BLA	1	7567123	7572642	137707254	137742927	130134612
0.4	99	BLA	1	7573465	7616380	10565732	10572102	2949352
0.4	100	BLA	1	7657426	7679364	23946108	23970626	16266744
0.4	101	BLA	1	7693435	7731583	23156851	23224011	15425268
0.4	102	BLA	1	8908159	8940581	53263892	53396637	44323311
0.4	103	BLA	1	9053214	9074416	135181364	135192227	126106948
0.4	104	BLA	1	9487824	9519893	114806485	114826742	105286592
0.4	105	BLA	1	9592005	9640890	11546958	11656896	1906068
0.4	106	BLA	1	9592005	9640890	23517070	23563293	13876180
0.4	107	BLA	1	10170608	10209708	13418589	13480246	3208881
0.4	108	BLA	1	10305770	10362957	56366203	56381708	46003246
0.4	109	BLA	1	10370571	10425415	20565095	20626228	10139680
0.4	110	BLA	1	10972226	11051214	14238545	14267443	3187331
0.4	111	BLA	1	10972226	11051214	15279420	15351165	4228206
0.4	112	BLA	1	10972226	11051214	23517070	23563293	12465856
0.4	113	BLA	1	11058181	11062855	14238545	14267443	3175690
0.4	114	BLA	1	11058181	11062855	19883611	19926728	8820756
0.4	115	BLA	1	11546958	11656896	16836572	16844981	5179676
0.4	116	BLA	1	11546958	11656896	23681023	23683567	12024127
0.4	117	BLA	1	11813306	11833307	14868283	14880156	3034976
0.4	118	BLA	1	11813306	11833307	14903399	14908748	3070092
0.4	119	BLA	1	11813306	11833307	14917463	14936100	3084156
0.4	120	BLA	1	12694728	12743592	14380075	14401792	1636483
0.4	121	BLA	1	12694728	12743592	19844032	19861365	7100440
0.4	122	BLA	1	12831960	12887875	19981278	20025162	7093403
0.4	123	BLA	1	12892631	12908785	44228525	44238571	31319740
0.4	124	BLA	1	12915754	12978493	14380075	14401792	1401582
0.4	125	BLA	1	13105761	13153711	14720755	14729290	1567044
0.4	126	BLA	1	13157858	13159757	14380075	14401792	1220318
0.4	127	BLA	1	13902810	14044190	15276136	15278114	1231946
0.4	128	BLA	1	13902810	14044190	15279420	15351165	1235230
0.4	129	BLA	1	13902810	14044190	16198685	16208260	2154495
0.4	130	BLA	1	13902810	14044190	16217597	16289529	2173407
0.4	131	BLA	1	13902810	14044190	20168064	20275497	6123874
0.4	132	BLA	1	13902810	14044190	20565095	20626228	6520905
0.4	133	BLA	1	13902810	14044190	22550250	22582132	8506060
0.4	134	BLA	1	13902810	14044190	25189278	25207155	11145088
0.4	135	BLA	1	13902810	14044190	108450527	108601299	94406337
0.4	136	BLA	1	14048939	14057896	25189278	25207155	11131382
0.4	137	BLA	1	14598616	14692744	25220503	25252333	10527759
0.4	138	BLA	1	14720755	14729290	16672261	16747732	1942971
0.4	139	BLA	1	14868283	14880156	19981278	20025162	5101122
0.4	140	BLA	1	14868283	14880156	23024687	23083581	8144531
0.4	141	BLA	1	14903399	14908748	19981278	20025162	5072530
0.4	142	BLA	1	15126234	15185878	16836572	16844981	1650694
0.4	143	BLA	1	15126234	15185878	16934519	16994483	1748641
0.4	144	BLA	1	15126234	15185878	18019409	18153147	2833531
0.4	145	BLA	1	15126234	15185878	20659974	20667934	5474096
0.4	146	BLA	1	15209586	15241004	16836572	16844981	1595568
0.4	147	BLA	1	15209586	15241004	19844032	19861365	4603028
0.4	148	BLA	1	15209586	15241004	20297555	20301941	5056551
0.4	149	BLA	1	15279420	15351165	22722848	22818752	7371683
0.4	150	BLA	1	15279420	15351165	23681023	23683567	8329858
0.4	151	BLA	1	15468070	15498166	44903305	44950573	29405139
0.4	152	BLA	1	15532073	15550342	96214230	96226842	80663888
0.4	153	BLA	1	15832267	15845651	17007158	17031122	1161507
0.4	154	BLA	1	15832267	15845651	17033350	17043129	1187699
0.4	155	BLA	1	15955487	15998632	18451404	18477661	2452772
0.4	156	BLA	1	16035800	16067567	22265090	22272853	6197523
0.4	157	BLA	1	16086537	16117381	26280326	26304750	10162945
0.4	158	BLA	1	16086537	16117381	37715903	37768232	21598522
0.4	159	BLA	1	16198685	16208260	20168064	20275497	3959804
0.4	160	BLA	1	16198685	16208260	20283694	20296302	4075434
0.4	161	BLA	1	16198685	16208260	22550250	22582132	6341990
0.4	162	BLA	1	16198685	16208260	26436860	26517119	10228600
0.4	163	BLA	1	16198685	16208260	108450527	108601299	92242267
0.4	164	BLA	1	16198685	16208260	114781637	114803610	98573377
0.4	165	BLA	1	16217597	16289529	20168064	20275497	3878535
0.4	166	BLA	1	16217597	16289529	20732893	20844518	4443364
0.4	167	BLA	1	16217597	16289529	21408185	21422169	5118656
0.4	168	BLA	1	16217597	16289529	22550250	22582132	6260721
0.4	169	BLA	1	16217597	16289529	26436860	26517119	10147331
0.4	170	BLA	1	16217597	16289529	27294161	27320425	11004632
0.4	171	BLA	1	16217597	16289529	27906782	27948860	11617253
0.4	172	BLA	1	16217597	16289529	27954853	28014452	11665324
0.4	173	BLA	1	16217597	16289529	31664947	31743728	15375418
0.4	174	BLA	1	16836572	16844981	23156851	23224011	6311870
0.4	175	BLA	1	16836572	16844981	18019409	18153147	1174428
0.4	176	BLA	1	16836572	16844981	21989838	21994065	5144857
0.4	177	BLA	1	16836572	16844981	22265090	22272853	5420109
0.4	178	BLA	1	16934519	16994483	21896388	21927942	4901905
0.4	179	BLA	1	16934519	16994483	21989838	21994065	4995355
0.4	180	BLA	1	16934519	16994483	22265090	22272853	5270607
0.4	181	BLA	1	16934519	16994483	29717021	29724321	12722538
0.4	182	BLA	1	16934519	16994483	29727800	29770405	12733317
0.4	183	BLA	1	16934519	16994483	29772269	29835507	12777786
0.4	184	BLA	1	17163174	17235751	20492407	20501955	3256656
0.4	185	BLA	1	17163174	17235751	20504714	20541415	3268963
0.4	186	BLA	1	17163174	17235751	106042031	106064721	88806280
0.4	187	BLA	1	17461205	17468598	95246193	95278174	77777595
0.4	188	BLA	1	17474463	17525903	95246193	95278174	77720290
0.4	189	BLA	1	17474463	17525903	149887148	149938678	132361245
0.4	190	BLA	1	17907366	17939565	23156851	23224011	5217286
0.4	191	BLA	1	18019409	18153147	24568786	24602977	6415639
0.4	192	BLA	1	18019409	18153147	25753622	25802430	7600475
0.4	193	BLA	1	18258818	18376883	108081697	108125236	89704814
0.4	194	BLA	1	18451404	18477661	21609061	21639169	3131400
0.4	195	BLA	1	18451404	18477661	22265090	22272853	3787429
0.4	196	BLA	1	18674359	18724259	22550250	22582132	3825991
0.4	197	BLA	1	18728721	18747535	21818758	21834195	3071223
0.4	198	BLA	1	18754464	18763816	24975540	25033972	6211724
0.4	199	BLA	1	18801575	18878914	23517070	23563293	4638156
0.4	200	BLA	1	19238329	19279289	21007680	21025812	1728391
0.4	201	BLA	1	19238329	19279289	29727800	29770405	10448511
0.4	202	BLA	1	19238329	19279289	38956678	38985194	19677389
0.4	203	BLA	1	19305225	19356989	21007680	21025812	1650691
0.4	204	BLA	1	19502757	19535686	21896388	21927942	2360702
0.4	205	BLA	1	19502757	19535686	25753622	25802430	6217936
0.4	206	BLA	1	19572962	19697070	21408185	21422169	1711115
0.4	207	BLA	1	19572962	19697070	21542039	21549541	1844969
0.4	208	BLA	1	19572962	19697070	21896388	21927942	2199318
0.4	209	BLA	1	19572962	19697070	23024687	23083581	3327617
0.4	210	BLA	1	19572962	19697070	25753622	25802430	6056552
0.4	211	BLA	1	19883611	19926728	27167214	27173770	7240486
0.4	212	BLA	1	19883611	19926728	27198121	27234863	7271393
0.4	213	BLA	1	20083532	20090845	23011571	23014388	2920726
0.4	214	BLA	1	20168064	20275497	22550250	22582132	2274753
0.4	215	BLA	1	20168064	20275497	24006741	24035632	3731244
0.4	216	BLA	1	20168064	20275497	26436860	26517119	6161363
0.4	217	BLA	1	20168064	20275497	114781637	114803610	94506140
0.4	218	BLA	1	20283694	20296302	23011571	23014388	2715269
0.4	219	BLA	1	20565095	20626228	27560653	27602693	6934425
0.4	220	BLA	1	20675860	20681611	24975540	25033972	4293929
0.4	221	BLA	1	20675860	20681611	41811776	41894384	21130165
0.4	222	BLA	1	20675860	20681611	41663950	41711031	20982339
0.4	223	BLA	1	20675860	20681611	41726522	41733801	21044911
0.4	224	BLA	1	20675860	20681611	41738720	41797989	21057109
0.4	225	BLA	1	20973067	21005976	23925078	23943176	2919102
0.4	226	BLA	1	21123075	21158799	23357166	23407822	2198367
0.4	227	BLA	1	21123075	21158799	25097568	25113113	3938769
0.4	228	BLA	1	21123075	21158799	62181541	62190901	41022742
0.4	229	BLA	1	21187749	21389787	24261782	24280702	2871995
0.4	230	BLA	1	21641925	21671623	30969103	30975983	9297480
0.4	231	BLA	1	21641925	21671623	30990501	31019803	9318878
0.4	232	BLA	1	21641925	21671623	31066928	31211159	9395305
0.4	233	BLA	1	21641925	21671623	62181541	62190901	40509918
0.4	234	BLA	1	21685346	21719668	29488710	29520198	7769042
0.4	235	BLA	1	21685346	21719668	29992256	30011802	8272588
0.4	236	BLA	1	21896388	21927942	25753622	25802430	3825680
0.4	237	BLA	1	22265090	22272853	33077913	33100409	10805060
0.4	238	BLA	1	22459664	22540137	23681023	23683567	1140886
0.4	239	BLA	1	22550250	22582132	27723205	27730193	5141073
0.4	240	BLA	1	22550250	22582132	32416389	32508974	9834257
0.4	241	BLA	1	22550250	22582132	32893803	32991143	10311671
0.4	242	BLA	1	22550250	22582132	84340734	84402860	61758602
0.4	243	BLA	1	22722848	22818752	27167214	27173770	4348462
0.4	244	BLA	1	22722848	22818752	27198121	27234863	4379369
0.4	245	BLA	1	23011571	23014388	110352782	110387984	87338394
0.4	246	BLA	1	23024687	23083581	24734783	24752603	1651202
0.4	247	BLA	1	23024687	23083581	26280326	26304750	3196745
0.4	248	BLA	1	23024687	23083581	27198121	27234863	4114540
0.4	249	BLA	1	23024687	23083581	28031480	28073671	4947899
0.4	250	BLA	1	23024687	23083581	29727800	29770405	6644219
0.4	251	BLA	1	23024687	23083581	29772269	29835507	6688688
0.4	252	BLA	1	23024687	23083581	29992256	30011802	6908675
0.4	253	BLA	1	23024687	23083581	32416389	32508974	9332808
0.4	254	BLA	1	23024687	23083581	32514814	32686538	9431233
0.4	255	BLA	1	23024687	23083581	32692696	32715278	9609115
0.4	256	BLA	1	23024687	23083581	32893803	32991143	9810222
0.4	257	BLA	1	23024687	23083581	114568780	114646987	91485199
0.4	258	BLA	1	23357166	23407822	137073114	137094143	113665292
0.4	259	BLA	1	23498724	23516232	25062288	25086040	1546056
0.4	260	BLA	1	23517070	23563293	25062288	25086040	1498995
0.4	261	BLA	1	23681023	23683567	24975540	25033972	1291973
0.4	262	BLA	1	23681023	23683567	25220503	25252333	1536936
0.4	263	BLA	1	23681023	23683567	25273008	25325787	1589441
0.4	264	BLA	1	23681023	23683567	27167214	27173770	3483647
0.4	265	BLA	1	23681023	23683567	27198121	27234863	3514554
0.4	266	BLA	1	24111464	24124112	81719738	81723802	57595626
0.4	267	BLA	1	24111464	24124112	81791993	81851527	57667881
0.4	268	BLA	1	24111464	24124112	85305963	85363410	61181851
0.4	269	BLA	1	24111464	24124112	85407874	85477189	61283762
0.4	270	BLA	1	24111464	24124112	78011866	78073249	53887754
0.4	271	BLA	1	24214132	24222791	29727800	29770405	5505009
0.4	272	BLA	1	24214132	24222791	29772269	29835507	5549478
0.4	273	BLA	1	24234465	24250187	26436860	26517119	2186673
0.4	274	BLA	1	24234465	24250187	27529705	27557046	3279518
0.4	275	BLA	1	24234465	24250187	28031480	28073671	3781293
0.4	276	BLA	1	24234465	24250187	31529990	31561213	7279803
0.4	277	BLA	1	24491706	24500834	26554540	26562975	2053706
0.4	278	BLA	1	24734783	24752603	26391085	26434138	1638482
0.4	279	BLA	1	24734783	24752603	29928698	29958413	5176095
0.4	280	BLA	1	24975540	25033972	27416946	27426021	2382974
0.4	281	BLA	1	25062288	25086040	26803778	26808015	1717738
0.4	282	BLA	1	25062288	25086040	28657474	28685522	3571434
0.4	283	BLA	1	25097568	25113113	26907315	26960150	1794202
0.4	284	BLA	1	25097568	25113113	26963629	26974846	1850516
0.4	285	BLA	1	25097568	25113113	26983982	27035006	1870869
0.4	286	BLA	1	25097568	25113113	27331488	27387462	2218375
0.4	287	BLA	1	25097568	25113113	51147940	51156058	26034827
0.4	288	BLA	1	25126982	25141602	26743122	26768040	1601520
0.4	289	BLA	1	25220503	25252333	33659387	33705250	8407054
0.4	290	BLA	1	25407367	25430304	27826641	27905976	2396337
0.4	291	BLA	1	25501813	25511500	29424487	29443135	3912987
0.4	292	BLA	1	25501813	25511500	29146412	29271481	3634912
0.4	293	BLA	1	25702512	25726908	32893803	32991143	7166895
0.4	294	BLA	1	25824309	25834442	38316963	38395094	12482521
0.4	295	BLA	1	26268429	26272519	31035369	31064280	4762850
0.4	296	BLA	1	26268429	26272519	30237465	30280223	3964946
0.4	297	BLA	1	26268429	26272519	30882847	30965166	4610328
0.4	298	BLA	1	26268429	26272519	30969103	30975983	4696584
0.4	299	BLA	1	26268429	26272519	30990501	31019803	4717982
0.4	300	BLA	1	26268429	26272519	31066928	31211159	4794409
0.4	301	BLA	1	26280326	26304750	27331488	27387462	1026738
0.4	302	BLA	1	26280326	26304750	28031480	28073671	1726730
0.4	303	BLA	1	26280326	26304750	32514814	32686538	6210064
0.4	304	BLA	1	26280326	26304750	32692696	32715278	6387946
0.4	305	BLA	1	26391085	26434138	32514814	32686538	6080676
0.4	306	BLA	1	26436860	26517119	27529705	27557046	1012586
0.4	307	BLA	1	26436860	26517119	27826641	27905976	1309522
0.4	308	BLA	1	26436860	26517119	27906782	27948860	1389663
0.4	309	BLA	1	26436860	26517119	27954853	28014452	1437734
0.4	310	BLA	1	26436860	26517119	32692696	32715278	6175577
0.4	311	BLA	1	26436860	26517119	38885448	38895173	12368329
0.4	312	BLA	1	26907315	26960150	31035369	31064280	4075219
0.4	313	BLA	1	26907315	26960150	32247439	32304105	5287289
0.4	314	BLA	1	26907315	26960150	30969103	30975983	4008953
0.4	315	BLA	1	26907315	26960150	31066928	31211159	4106778
0.4	316	BLA	1	26907315	26960150	32309447	32325630	5349297
0.4	317	BLA	1	26907315	26960150	32692696	32715278	5732546
0.4	318	BLA	1	26907315	26960150	135689430	135791112	108729280
0.4	319	BLA	1	27099039	27107796	28993275	29061405	1885479
0.4	320	BLA	1	27099039	27107796	29069353	29083738	1961557
0.4	321	BLA	1	27099039	27107796	29146412	29271481	2038616
0.4	322	BLA	1	27099039	27107796	29281507	29333825	2173711
0.4	323	BLA	1	27167214	27173770	31317315	31460121	4143545
0.4	324	BLA	1	27198121	27234863	28274663	28280951	1039800
0.4	325	BLA	1	27198121	27234863	31317315	31460121	4082452
0.4	326	BLA	1	27294161	27320425	32993823	33038881	5673398
0.4	327	BLA	1	27294161	27320425	28496937	28551888	1176512
0.4	328	BLA	1	27294161	27320425	29146412	29271481	1825987
0.4	329	BLA	1	27294161	27320425	29281507	29333825	1961082
0.4	330	BLA	1	27294161	27320425	29340605	29385152	2020180
0.4	331	BLA	1	27294161	27320425	30882847	30965166	3562422
0.4	332	BLA	1	27416946	27426021	29530959	29544713	2104938
0.4	333	BLA	1	27416946	27426021	29615576	29670138	2189555
0.4	334	BLA	1	27416946	27426021	30237465	30280223	2811444
0.4	335	BLA	1	27416946	27426021	30326785	30417611	2900764
0.4	336	BLA	1	27416946	27426021	31066928	31211159	3640907
0.4	337	BLA	1	27416946	27426021	31317315	31460121	3891294
0.4	338	BLA	1	27458950	27492195	31035369	31064280	3543174
0.4	339	BLA	1	27458950	27492195	30237465	30280223	2745270
0.4	340	BLA	1	27458950	27492195	30326785	30417611	2834590
0.4	341	BLA	1	27458950	27492195	31066928	31211159	3574733
0.4	342	BLA	1	27458950	27492195	33507418	33527104	6015223
0.4	343	BLA	1	27458950	27492195	147228251	147236394	119736056
0.4	344	BLA	1	27458950	27492195	147238429	147241898	119746234
0.4	345	BLA	1	27529705	27557046	43735651	43740582	16178605
0.4	346	BLA	1	27560653	27602693	49477885	49491649	21875192
0.4	347	BLA	1	27642598	27655266	33570453	33607347	5915187
0.4	348	BLA	1	27826641	27905976	29488710	29520198	1582734
0.4	349	BLA	1	27826641	27905976	31275039	31302244	3369063
0.4	350	BLA	1	27826641	27905976	31664947	31743728	3758971
0.4	351	BLA	1	27906782	27948860	29488710	29520198	1539850
0.4	352	BLA	1	27906782	27948860	30882847	30965166	2933987
0.4	353	BLA	1	27906782	27948860	31275039	31302244	3326179
0.4	354	BLA	1	27906782	27948860	31529990	31561213	3581130
0.4	355	BLA	1	27906782	27948860	31664947	31743728	3716087
0.4	356	BLA	1	27906782	27948860	33298929	33376803	5350069
0.4	357	BLA	1	27906782	27948860	33486218	33497239	5537358
0.4	358	BLA	1	27952236	27954025	29488710	29520198	1534685
0.4	359	BLA	1	27952236	27954025	30882847	30965166	2928822
0.4	360	BLA	1	27952236	27954025	31275039	31302244	3321014
0.4	361	BLA	1	27952236	27954025	31529990	31561213	3575965
0.4	362	BLA	1	27954853	28014452	29488710	29520198	1474258
0.4	363	BLA	1	27954853	28014452	30882847	30965166	2868395
0.4	364	BLA	1	27954853	28014452	31275039	31302244	3260587
0.4	365	BLA	1	27954853	28014452	31529990	31561213	3515538
0.4	366	BLA	1	27954853	28014452	31664947	31743728	3650495
0.4	367	BLA	1	28031480	28073671	32514814	32686538	4441143
0.4	368	BLA	1	28031480	28073671	32692696	32715278	4619025
0.4	369	BLA	1	28031480	28073671	32893803	32991143	4820132
0.4	370	BLA	1	28031480	28073671	37911555	38006526	9837884
0.4	371	BLA	1	28031480	28073671	38885448	38895173	10811777
0.4	372	BLA	1	28031480	28073671	39798336	39907991	11724665
0.4	373	BLA	1	28031480	28073671	41663950	41711031	13590279
0.4	374	BLA	1	28031480	28073671	41962852	42114031	13889181
0.4	375	BLA	1	28222963	28247667	31529990	31561213	3282323
0.4	376	BLA	1	28378968	28415753	32514814	32686538	4099061
0.4	377	BLA	1	28378968	28415753	32879917	32888489	4464164
0.4	378	BLA	1	28378968	28415753	32893803	32991143	4478050
0.4	379	BLA	1	28378968	28415753	147228251	147236394	118812498
0.4	380	BLA	1	28378968	28415753	147238429	147241898	118822676
0.4	381	BLA	1	28474643	28487101	29530959	29544713	1043858
0.4	382	BLA	1	28657474	28685522	34766430	34779787	6080908
0.4	383	BLA	1	28657474	28685522	34812691	34825778	6127169
0.4	384	BLA	1	28811596	28844503	77246447	77276581	48401944
0.4	385	BLA	1	28811596	28844503	78011866	78073249	49167363
0.4	386	BLA	1	29488710	29520198	31035369	31064280	1515171
0.4	387	BLA	1	29488710	29520198	30882847	30965166	1362649
0.4	388	BLA	1	29488710	29520198	30969103	30975983	1448905
0.4	389	BLA	1	29488710	29520198	30990501	31019803	1470303
0.4	390	BLA	1	29488710	29520198	31066928	31211159	1546730
0.4	391	BLA	1	29488710	29520198	31529990	31561213	2009792
0.4	392	BLA	1	29530959	29544713	31066928	31211159	1522215
0.4	393	BLA	1	29530959	29544713	31664947	31743728	2120234
0.4	394	BLA	1	29615576	29670138	31035369	31064280	1365231
0.4	395	BLA	1	29615576	29670138	31317315	31460121	1647177
0.4	396	BLA	1	29615576	29670138	31664947	31743728	1994809
0.4	397	BLA	1	29615576	29670138	33077913	33100409	3407775
0.4	398	BLA	1	29615576	29670138	37715903	37768232	8045765
0.4	399	BLA	1	29615576	29670138	38717931	38734775	9047793
0.4	400	BLA	1	29727800	29770405	31035369	31064280	1264964
0.4	401	BLA	1	29727800	29770405	31664947	31743728	1894542
0.4	402	BLA	1	29727800	29770405	137375041	137395018	107604636
0.4	403	BLA	1	29772269	29835507	31035369	31064280	1199862
0.4	404	BLA	1	29772269	29835507	137375041	137395018	107539534
0.4	405	BLA	1	29992256	30011802	31275039	31302244	1263237
0.4	406	BLA	1	29992256	30011802	37911555	38006526	7899753
0.4	407	BLA	1	30237465	30280223	31317315	31460121	1037092
0.4	408	BLA	1	30237465	30280223	31664947	31743728	1384724
0.4	409	BLA	1	30326785	30417611	36352663	36362501	5935052
0.4	410	BLA	1	30326785	30417611	31529990	31561213	1112379
0.4	411	BLA	1	30326785	30417611	31664947	31743728	1247336
0.4	412	BLA	1	30326785	30417611	36488146	36494011	6070535
0.4	413	BLA	1	30326785	30417611	37715903	37768232	7298292
0.4	414	BLA	1	30326785	30417611	37787161	37795799	7369550
0.4	415	BLA	1	30882847	30965166	33208424	33218979	2243258
0.4	416	BLA	1	30882847	30965166	33229434	33236293	2264268
0.4	417	BLA	1	30882847	30965166	36488146	36494011	5522980
0.4	418	BLA	1	30882847	30965166	36632632	36669596	5667466
0.4	419	BLA	1	30990501	31019803	33159486	33193426	2139683
0.4	420	BLA	1	30990501	31019803	33208424	33218979	2188621
0.4	421	BLA	1	30990501	31019803	33229434	33236293	2209631
0.4	422	BLA	1	30990501	31019803	101317865	101323810	70298062
0.4	423	BLA	1	31035369	31064280	142348994	142377217	111284714
0.4	424	BLA	1	31066928	31211159	32247439	32304105	1036280
0.4	425	BLA	1	31066928	31211159	142348994	142377217	111137835
0.4	426	BLA	1	31317315	31460121	40139930	40221328	8679809
0.4	427	BLA	1	31317315	31460121	66481954	66511132	35021833
0.4	428	BLA	1	31818058	31843014	32893803	32991143	1050789
0.4	429	BLA	1	33159486	33193426	84046023	84132914	50852597
0.4	430	BLA	1	33159486	33193426	89587942	89603176	56394516
0.4	431	BLA	1	33430867	33484667	39798336	39907991	6313669
0.4	432	BLA	1	33430867	33484667	41440927	41455680	7956260
0.4	433	BLA	1	33430867	33484667	43203262	43214861	9718595
0.4	434	BLA	1	33486218	33497239	43203262	43214861	9706023
0.4	435	BLA	1	33659387	33705250	90216683	90228345	56511433
0.4	436	BLA	1	33843341	33863980	35046343	35061253	1182363
0.4	437	BLA	1	34036400	34095703	35345339	35348417	1249636
0.4	438	BLA	1	34036400	34095703	38590287	38640782	4494584
0.4	439	BLA	1	34496422	34564245	35692798	35710826	1128553
0.4	440	BLA	1	34766430	34779787	38265514	38307300	3485727
0.4	441	BLA	1	34812691	34825778	38265514	38307300	3439736
0.4	442	BLA	1	34930131	35020882	39978358	39989289	4957476
0.4	443	BLA	1	35046343	35061253	46320872	46326097	11259619
0.4	444	BLA	1	35065680	35090860	61876005	61906263	26785145
0.4	445	BLA	1	35109384	35130480	37408286	37484468	2277806
0.4	446	BLA	1	35109384	35130480	37491560	37499874	2361080
0.4	447	BLA	1	35546605	35575565	67428327	67468129	31852762
0.4	448	BLA	1	35648288	35680962	36988714	37050569	1307752
0.4	449	BLA	1	35648288	35680962	38590287	38640782	2909325
0.4	450	BLA	1	35692798	35710826	37408286	37484468	1697460
0.4	451	BLA	1	35692798	35710826	37491560	37499874	1780734
0.4	452	BLA	1	35692798	35710826	37631159	37700170	1920333
0.4	453	BLA	1	35844566	35864312	39798336	39907991	3934024
0.4	454	BLA	1	36001335	36016640	65434737	65547577	29418097
0.4	455	BLA	1	36412202	36455080	67691264	67741670	31236184
0.4	456	BLA	1	36488146	36494011	43203262	43214861	6709251
0.4	457	BLA	1	36632632	36669596	37796355	37814466	1126759
0.4	458	BLA	1	36835813	36874181	65388121	65413028	28513940
0.4	459	BLA	1	36988714	37050569	155900023	155908341	118849454
0.4	460	BLA	1	37125317	37214580	38265514	38307300	1050934
0.4	461	BLA	1	37125317	37214580	38417799	38458465	1203219
0.4	462	BLA	1	37571562	37575077	38590287	38640782	1015210
0.4	463	BLA	1	37715903	37768232	40942378	41187461	3174146
0.4	464	BLA	1	37787161	37795799	47559201	47608001	9763402
0.4	465	BLA	1	37796355	37814466	41811776	41894384	3997310
0.4	466	BLA	1	37796355	37814466	41663950	41711031	3849484
0.4	467	BLA	1	37796355	37814466	47559201	47608001	9744735
0.4	468	BLA	1	37911555	38006526	39798336	39907991	1791810
0.4	469	BLA	1	37911555	38006526	41492237	41517286	3485711
0.4	470	BLA	1	37911555	38006526	41663950	41711031	3657424
0.4	471	BLA	1	37911555	38006526	41962852	42114031	3956326
0.4	472	BLA	1	38090463	38166260	46016435	46078837	7850175
0.4	473	BLA	1	38090463	38166260	67827978	67871187	29661718
0.4	474	BLA	1	38192114	38222228	136035795	136067160	97813567
0.4	475	BLA	1	38265514	38307300	41943192	41956962	3635892
0.4	476	BLA	1	38265514	38307300	41962852	42114031	3655552
0.4	477	BLA	1	38265514	38307300	42114573	42124551	3807273
0.4	478	BLA	1	38265514	38307300	42159211	42162477	3851911
0.4	479	BLA	1	38265514	38307300	46563007	46583466	8255707
0.4	480	BLA	1	38670080	38681193	41811776	41894384	3130583
0.4	481	BLA	1	38670080	38681193	39798336	39907991	1117143
0.4	482	BLA	1	38670080	38681193	40139930	40221328	1458737
0.4	483	BLA	1	38670080	38681193	41663950	41711031	2982757
0.4	484	BLA	1	38670080	38681193	41962852	42114031	3281659
0.4	485	BLA	1	38670080	38681193	42114573	42124551	3433380
0.4	486	BLA	1	38670080	38681193	43203262	43214861	4522069
0.4	487	BLA	1	38885448	38895173	49688088	49698073	10792915
0.4	488	BLA	1	38885448	38895173	41811776	41894384	2916603
0.4	489	BLA	1	38885448	38895173	40139930	40221328	1244757
0.4	490	BLA	1	38885448	38895173	40909772	40930162	2014599
0.4	491	BLA	1	38885448	38895173	41492237	41517286	2597064
0.4	492	BLA	1	38885448	38895173	41582905	41629843	2687732
0.4	493	BLA	1	38885448	38895173	41663950	41711031	2768777
0.4	494	BLA	1	38885448	38895173	41962852	42114031	3067679
0.4	495	BLA	1	38885448	38895173	42114573	42124551	3219400
0.4	496	BLA	1	38885448	38895173	42868027	42907217	3972854
0.4	497	BLA	1	38885448	38895173	43203262	43214861	4308089
0.4	498	BLA	1	38885448	38895173	43663133	43722426	4767960
0.4	499	BLA	1	38885448	38895173	43735651	43740582	4840478
0.4	500	BLA	1	38885448	38895173	43838148	43872783	4942975
0.4	501	BLA	1	38885448	38895173	45125163	45163113	6229990
0.4	502	BLA	1	38885448	38895173	45172948	45176344	6277775
0.4	503	BLA	1	38885448	38895173	45214248	45224996	6319075
0.4	504	BLA	1	38885448	38895173	45287658	45291583	6392485
0.4	505	BLA	1	38885448	38895173	46107545	46195663	7212372
0.4	506	BLA	1	38885448	38895173	49648174	49686709	10753001
0.4	507	BLA	1	38885448	38895173	50522230	50535950	11627057
0.4	508	BLA	1	38885448	38895173	50792737	50895633	11897564
0.4	509	BLA	1	38940081	38952583	40433173	40450841	1480590
0.4	510	BLA	1	38940081	38952583	49078142	49158619	10125559
0.4	511	BLA	1	38956678	38985194	43931114	43943431	4945920
0.4	512	BLA	1	38956678	38985194	49078142	49158619	10092948
0.4	513	BLA	1	38956678	38985194	96391182	96437778	57405988
0.4	514	BLA	1	39238818	39363701	118877475	118901554	79513774
0.4	515	BLA	1	39366913	39391913	50223346	50239617	10831433
0.4	516	BLA	1	39798336	39907991	41196178	41264696	1288187
0.4	517	BLA	1	39798336	39907991	41811776	41894384	1903785
0.4	518	BLA	1	39798336	39907991	43390633	43428471	3482642
0.4	519	BLA	1	39798336	39907991	40909772	40930162	1001781
0.4	520	BLA	1	39798336	39907991	40942378	41187461	1034387
0.4	521	BLA	1	39798336	39907991	41265809	41428053	1357818
0.4	522	BLA	1	39798336	39907991	41492237	41517286	1584246
0.4	523	BLA	1	39798336	39907991	41534269	41561025	1626278
0.4	524	BLA	1	39798336	39907991	41582905	41629843	1674914
0.4	525	BLA	1	39798336	39907991	41663950	41711031	1755959
0.4	526	BLA	1	39798336	39907991	41726522	41733801	1818531
0.4	527	BLA	1	39798336	39907991	41738720	41797989	1830729
0.4	528	BLA	1	39798336	39907991	41962852	42114031	2054861
0.4	529	BLA	1	39798336	39907991	42166276	42205645	2258285
0.4	530	BLA	1	39798336	39907991	42225210	42230090	2317219
0.4	531	BLA	1	39798336	39907991	42868027	42907217	2960036
0.4	532	BLA	1	39919894	39972107	43390633	43428471	3418526
0.4	533	BLA	1	39919894	39972107	43454408	43476276	3482301
0.4	534	BLA	1	39919894	39972107	43486760	43511030	3514653
0.4	535	BLA	1	39919894	39972107	48762704	48833690	8790597
0.4	536	BLA	1	39919894	39972107	50792737	50895633	10820630
0.4	537	BLA	1	39919894	39972107	51355663	51398156	11383556
0.4	538	BLA	1	39919894	39972107	51606726	51643680	11634619
0.4	539	BLA	1	39919894	39972107	51717044	51735259	11744937
0.4	540	BLA	1	39978358	39989289	63338032	63406706	23348743
0.4	541	BLA	1	40033795	40036006	63338032	63406706	23302026
0.4	542	BLA	1	40048407	40057847	41265809	41428053	1207962
0.4	543	BLA	1	40048407	40057847	63338032	63406706	23280185
0.4	544	BLA	1	40064426	40069287	41440927	41455680	1371640
0.4	545	BLA	1	40139930	40221328	42347846	42428269	2126518
0.4	546	BLA	1	40139930	40221328	41265809	41428053	1044481
0.4	547	BLA	1	40139930	40221328	41440927	41455680	1219599
0.4	548	BLA	1	40139930	40221328	41663950	41711031	1442622
0.4	549	BLA	1	40139930	40221328	41962852	42114031	1741524
0.4	550	BLA	1	40139930	40221328	42289625	42346718	2068297
0.4	551	BLA	1	40139930	40221328	43087387	43101882	2866059
0.4	552	BLA	1	40139930	40221328	49435205	49461962	9213877
0.4	553	BLA	1	40227354	40302747	41811776	41894384	1509029
0.4	554	BLA	1	40227354	40302747	41440927	41455680	1138180
0.4	555	BLA	1	40227354	40302747	44649313	44721828	4346566
0.4	556	BLA	1	40227354	40302747	45125163	45163113	4822416
0.4	557	BLA	1	40320006	40421013	43390633	43428471	2969620
0.4	558	BLA	1	40320006	40421013	43454408	43476276	3033395
0.4	559	BLA	1	40320006	40421013	41440927	41455680	1019914
0.4	560	BLA	1	40320006	40421013	41936926	41938720	1515913
0.4	561	BLA	1	40320006	40421013	43486760	43511030	3065747
0.4	562	BLA	1	40320006	40421013	44649313	44721828	4228300
0.4	563	BLA	1	40320006	40421013	46563007	46583466	6141994
0.4	564	BLA	1	40320006	40421013	47559201	47608001	7138188
0.4	565	BLA	1	40320006	40421013	51355663	51398156	10934650
0.4	566	BLA	1	40320006	40421013	51606726	51643680	11185713
0.4	567	BLA	1	40433173	40450841	51355663	51398156	10904822
0.4	568	BLA	1	40433173	40450841	51606726	51643680	11155885
0.4	569	BLA	1	40559679	40645303	41962852	42114031	1317549
0.4	570	BLA	1	40559679	40645303	43969653	43971584	3324350
0.4	571	BLA	1	40725446	40775686	43390633	43428471	2614947
0.4	572	BLA	1	40725446	40775686	42225210	42230090	1449524
0.4	573	BLA	1	40863384	40883476	41936926	41938720	1053450
0.4	574	BLA	1	40863384	40883476	48480760	48503951	7597284
0.4	575	BLA	1	40863384	40883476	48504992	48513653	7621516
0.4	576	BLA	1	40863384	40883476	51355663	51398156	10472187
0.4	577	BLA	1	40863384	40883476	51606726	51643680	10723250
0.4	578	BLA	1	40909772	40930162	41962852	42114031	1032690
0.4	579	BLA	1	40909772	40930162	53682452	53687086	12752290
0.4	580	BLA	1	40942378	41187461	43390633	43428471	2203172
0.4	581	BLA	1	40942378	41187461	43454408	43476276	2266947
0.4	582	BLA	1	40942378	41187461	43486760	43511030	2299299
0.4	583	BLA	1	40942378	41187461	46786947	46848764	5599486
0.4	584	BLA	1	40942378	41187461	47559201	47608001	6371740
0.4	585	BLA	1	40942378	41187461	48480760	48503951	7293299
0.4	586	BLA	1	40942378	41187461	48504992	48513653	7317531
0.4	587	BLA	1	40942378	41187461	51355663	51398156	10168202
0.4	588	BLA	1	40942378	41187461	51606726	51643680	10419265
0.4	589	BLA	1	40942378	41187461	51717044	51735259	10529583
0.4	590	BLA	1	41196178	41264696	42347846	42428269	1083150
0.4	591	BLA	1	41196178	41264696	44649313	44721828	3384617
0.4	592	BLA	1	41196178	41264696	46786947	46848764	5522251
0.4	593	BLA	1	41440927	41455680	42944976	43040678	1489296
0.4	594	BLA	1	41440927	41455680	44281769	44308264	2826089
0.4	595	BLA	1	41440927	41455680	44649313	44721828	3193633
0.4	596	BLA	1	41636209	41643018	147177564	147180240	105534546
0.4	597	BLA	1	41663950	41711031	45172948	45176344	3461917
0.4	598	BLA	1	41738720	41797989	43486760	43511030	1688771
0.4	599	BLA	1	41738720	41797989	43931114	43943431	2133125
0.4	600	BLA	1	41738720	41797989	45172948	45176344	3374959
0.4	601	BLA	1	41738720	41797989	45363545	45365036	3565556
0.4	602	BLA	1	41811776	41894384	43454408	43476276	1560024
0.4	603	BLA	1	41811776	41894384	43486760	43511030	1592376
0.4	604	BLA	1	41811776	41894384	43571319	43610191	1676935
0.4	605	BLA	1	41811776	41894384	45125163	45163113	3230779
0.4	606	BLA	1	41811776	41894384	45172948	45176344	3278564
0.4	607	BLA	1	41908755	41918551	45426382	45485067	3507831
0.4	608	BLA	1	41908755	41918551	45125163	45163113	3206612
0.4	609	BLA	1	41908755	41918551	45172948	45176344	3254397
0.4	610	BLA	1	41962852	42114031	44649313	44721828	2535282
0.4	611	BLA	1	41962852	42114031	45334526	45345077	3220495
0.4	612	BLA	1	41962852	42114031	108851719	108894728	66737688
0.4	613	BLA	1	42166276	42205645	43390633	43428471	1184988
0.4	614	BLA	1	42166276	42205645	53635724	53681598	11430079
0.4	615	BLA	1	42166276	42205645	62729731	62843107	20524086
0.4	616	BLA	1	42225210	42230090	43390633	43428471	1160543
0.4	617	BLA	1	42225210	42230090	53635724	53681598	11405634
0.4	618	BLA	1	42258910	42265122	43390633	43428471	1125511
0.4	619	BLA	1	42269141	42281882	49511626	49647203	7229744
0.4	620	BLA	1	42289625	42346718	46854326	46917187	4507608
0.4	621	BLA	1	42347846	42428269	46854326	46917187	4426057
0.4	622	BLA	1	42466675	42503932	43952873	43959924	1448941
0.4	623	BLA	1	42520715	42546663	93769752	93842196	51223089
0.4	624	BLA	1	42909170	42912279	87871087	87960218	44958808
0.4	625	BLA	1	42913597	42918929	87871087	87960218	44952158
0.4	626	BLA	1	42944976	43040678	44555369	44623944	1514691
0.4	627	BLA	1	42944976	43040678	44649313	44721828	1608635
0.4	628	BLA	1	42944976	43040678	46589213	46659951	3548535
0.4	629	BLA	1	42944976	43040678	46743258	46765057	3702580
0.4	630	BLA	1	42944976	43040678	46786947	46848764	3746269
0.4	631	BLA	1	42944976	43040678	48141049	48176435	5100371
0.4	632	BLA	1	43113187	43121687	44649313	44721828	1527626
0.4	633	BLA	1	43129718	43188983	44649313	44721828	1460330
0.4	634	BLA	1	43390633	43428471	45363545	45365036	1935074
0.4	635	BLA	1	43454408	43476276	45011257	45042284	1534981
0.4	636	BLA	1	43454408	43476276	47559201	47608001	4082925
0.4	637	BLA	1	43454408	43476276	51717044	51735259	8240768
0.4	638	BLA	1	43486760	43511030	45363545	45365036	1852515
0.4	639	BLA	1	43486760	43511030	46334853	46428809	2823823
0.4	640	BLA	1	43486760	43511030	46854326	46917187	3343296
0.4	641	BLA	1	43486760	43511030	48480760	48503951	4969730
0.4	642	BLA	1	43651112	43660880	45287658	45291583	1626778
0.4	643	BLA	1	43651112	43660880	45334526	45345077	1673646
0.4	644	BLA	1	43663133	43722426	45125163	45163113	1402737
0.4	645	BLA	1	43663133	43722426	45172948	45176344	1450522
0.4	646	BLA	1	43663133	43722426	45214248	45224996	1491822
0.4	647	BLA	1	43724042	43727551	45125163	45163113	1397612
0.4	648	BLA	1	43724042	43727551	45172948	45176344	1445397
0.4	649	BLA	1	43724042	43727551	45214248	45224996	1486697
0.4	650	BLA	1	43786119	43791673	54474751	54530063	10683078
0.4	651	BLA	1	43838148	43872783	45426382	45485067	1553599
0.4	652	BLA	1	43838148	43872783	45125163	45163113	1252380
0.4	653	BLA	1	43838148	43872783	45172948	45176344	1300165
0.4	654	BLA	1	43838148	43872783	45287658	45291583	1414875
0.4	655	BLA	1	43838148	43872783	45334526	45345077	1461743
0.4	656	BLA	1	43838148	43872783	54474751	54530063	10601968
0.4	657	BLA	1	43931114	43943431	62096565	62123507	18153134
0.4	658	BLA	1	43952873	43959924	49435205	49461962	5475281
0.4	659	BLA	1	43952873	43959924	53140919	53158097	9180995
0.4	660	BLA	1	43969653	43971584	54474751	54530063	10503167
0.4	661	BLA	1	43981052	44003016	142348994	142377217	98345978
0.4	662	BLA	1	44228525	44238571	46507648	46556131	2269077
0.4	663	BLA	1	44228525	44238571	46563007	46583466	2324436
0.4	664	BLA	1	44228525	44238571	46589213	46659951	2350642
0.4	665	BLA	1	44228525	44238571	48141049	48176435	3902478
0.4	666	BLA	1	44281769	44308264	45426382	45485067	1118118
0.4	667	BLA	1	44281769	44308264	46743258	46765057	2434994
0.4	668	BLA	1	44372926	44499948	48360337	48418183	3860389
0.4	669	BLA	1	44372926	44499948	46563007	46583466	2063059
0.4	670	BLA	1	44372926	44499948	46589213	46659951	2089265
0.4	671	BLA	1	44372926	44499948	51667414	51681944	7167466
0.4	672	BLA	1	44555369	44623944	48360337	48418183	3736393
0.4	673	BLA	1	44555369	44623944	46563007	46583466	1939063
0.4	674	BLA	1	44555369	44623944	46589213	46659951	1965269
0.4	675	BLA	1	44555369	44623944	46661205	46668227	2037261
0.4	676	BLA	1	44555369	44623944	49049964	49062612	4426020
0.4	677	BLA	1	44649313	44721828	48360337	48418183	3638509
0.4	678	BLA	1	44649313	44721828	46320872	46326097	1599044
0.4	679	BLA	1	44649313	44721828	46563007	46583466	1841179
0.4	680	BLA	1	44649313	44721828	46589213	46659951	1867385
0.4	681	BLA	1	44649313	44721828	54183067	54238633	9461239
0.4	682	BLA	1	44820939	44861612	46743258	46765057	1881646
0.4	683	BLA	1	44820939	44861612	46786947	46848764	1925335
0.4	684	BLA	1	44820939	44861612	48141049	48176435	3279437
0.4	685	BLA	1	44820939	44861612	54474751	54530063	9613139
0.4	686	BLA	1	45125163	45163113	46507648	46556131	1344535
0.4	687	BLA	1	45125163	45163113	49464530	49471160	4301417
0.4	688	BLA	1	45125163	45163113	49648174	49686709	4485061
0.4	689	BLA	1	45125163	45163113	50522230	50535950	5359117
0.4	690	BLA	1	45125163	45163113	50792737	50895633	5629624
0.4	691	BLA	1	45172948	45176344	46320872	46326097	1144528
0.4	692	BLA	1	45172948	45176344	46507648	46556131	1331304
0.4	693	BLA	1	45214248	45224996	46507648	46556131	1282652
0.4	694	BLA	1	45214248	45224996	50522230	50535950	5297234
0.4	695	BLA	1	45287658	45291583	50522230	50535950	5230647
0.4	696	BLA	1	45390935	45414579	46854326	46917187	1439747
0.4	697	BLA	1	45426382	45485067	49511626	49647203	4026559
0.4	698	BLA	1	45426382	45485067	49648174	49686709	4163107
0.4	699	BLA	1	45426382	45485067	51147940	51156058	5662873
0.4	700	BLA	1	45537669	45544351	46589213	46659951	1044862
0.4	701	BLA	1	45537669	45544351	46661205	46668227	1116854
0.4	702	BLA	1	45549096	45565142	46589213	46659951	1024071
0.4	703	BLA	1	45549096	45565142	46661205	46668227	1096063
0.4	704	BLA	1	45549096	45565142	85596261	85634877	40031119
0.4	705	BLA	1	45837138	45967602	51606726	51643680	5639124
0.4	706	BLA	1	45837138	45967602	54720627	54890410	8753025
0.4	707	BLA	1	46107545	46195663	50522230	50535950	4326567
0.4	708	BLA	1	46507648	46556131	50522230	50535950	3966099
0.4	709	BLA	1	46563007	46583466	47833883	47865751	1250417
0.4	710	BLA	1	46563007	46583466	50223346	50239617	3639880
0.4	711	BLA	1	46589213	46659951	47833883	47865751	1173932
0.4	712	BLA	1	46589213	46659951	48141049	48176435	1481098
0.4	713	BLA	1	46589213	46659951	50223346	50239617	3563395
0.4	714	BLA	1	48433876	48467701	51355663	51398156	2887962
0.4	715	BLA	1	48433876	48467701	51606726	51643680	3139025
0.4	716	BLA	1	48433876	48467701	51955894	51972456	3488193
0.4	717	BLA	1	48517341	48538897	51717044	51735259	3178147
0.4	718	BLA	1	48517341	48538897	51736166	51747597	3197269
0.4	719	BLA	1	48539202	48636979	51717044	51735259	3080065
0.4	720	BLA	1	48539202	48636979	51736166	51747597	3099187
0.4	721	BLA	1	48762704	48833690	51355663	51398156	2521973
0.4	722	BLA	1	48762704	48833690	51606726	51643680	2773036
0.4	723	BLA	1	48762704	48833690	54918605	54961566	6084915
0.4	724	BLA	1	48929964	48986406	51305514	51324334	2319108
0.4	725	BLA	1	48929964	48986406	51355663	51398156	2369257
0.4	726	BLA	1	48929964	48986406	51606726	51643680	2620320
0.4	727	BLA	1	49078142	49158619	52354558	52365323	3195939
0.4	728	BLA	1	49164884	49222918	50478037	50494779	1255119
0.4	729	BLA	1	49164884	49222918	51717044	51735259	2494126
0.4	730	BLA	1	49164884	49222918	51736166	51747597	2513248
0.4	731	BLA	1	49317528	49334779	107296425	107313536	57961646
0.4	732	BLA	1	49340355	49409839	50792737	50895633	1382898
0.4	733	BLA	1	49340355	49409839	90235917	90277694	40826078
0.4	734	BLA	1	49435205	49461962	50792737	50895633	1330775
0.4	735	BLA	1	49464530	49471160	50542609	50578086	1071449
0.4	736	BLA	1	49464530	49471160	50619042	50655911	1147882
0.4	737	BLA	1	49464530	49471160	50792737	50895633	1321577
0.4	738	BLA	1	49477885	49491649	50619042	50655911	1127393
0.4	739	BLA	1	49477885	49491649	50685297	50760832	1193648
0.4	740	BLA	1	49511626	49647203	50685297	50760832	1038094
0.4	741	BLA	1	49511626	49647203	50792737	50895633	1145534
0.4	742	BLA	1	49511626	49647203	51147940	51156058	1500737
0.4	743	BLA	1	49511626	49647203	55284939	55299559	5637736
0.4	744	BLA	1	49648174	49686709	50792737	50895633	1106028
0.4	745	BLA	1	49648174	49686709	53793941	53841380	4107232
0.4	746	BLA	1	49688088	49698073	50792737	50895633	1094664
0.4	747	BLA	1	49688088	49698073	53793941	53841380	4095868
0.4	748	BLA	1	49717487	49762136	50792737	50895633	1030601
0.4	749	BLA	1	50110251	50211533	51234426	51249648	1022893
0.4	750	BLA	1	50110251	50211533	58382908	58595655	8171375
0.4	751	BLA	1	50431315	50471994	107500490	107581542	57028496
0.4	752	BLA	1	50522230	50535950	51955894	51972456	1419944
0.4	753	BLA	1	50542609	50578086	54282615	54316399	3704529
0.4	754	BLA	1	50542609	50578086	58984569	58992831	8406483
0.4	755	BLA	1	50542609	50578086	58997297	59020845	8419211
0.4	756	BLA	1	50542609	50578086	88944501	89009726	38366415
0.4	757	BLA	1	50542609	50578086	127280289	127296944	76702203
0.4	758	BLA	1	50619042	50655911	53635724	53681598	2979813
0.4	759	BLA	1	50619042	50655911	53214714	53219684	2558803
0.4	760	BLA	1	50619042	50655911	53165090	53213805	2509179
0.4	761	BLA	1	50619042	50655911	53221000	53248083	2565089
0.4	762	BLA	1	50619042	50655911	53682452	53687086	3026541
0.4	763	BLA	1	50685297	50760832	51955894	51972456	1195062
0.4	764	BLA	1	50792737	50895633	51955894	51972456	1060261
0.4	765	BLA	1	50792737	50895633	52058499	52132861	1162866
0.4	766	BLA	1	51011631	51021282	53590073	53595735	2568791
0.4	767	BLA	1	51011631	51021282	53606026	53616433	2584744
0.4	768	BLA	1	51060816	51101212	54282615	54316399	3181403
0.4	769	BLA	1	51060816	51101212	90235917	90277694	39134705
0.4	770	BLA	1	51355663	51398156	52897094	52933933	1498938
0.4	771	BLA	1	51435568	51439606	52897094	52933933	1457488
0.4	772	BLA	1	51435568	51439606	60686822	60711213	9247216
0.4	773	BLA	1	51606726	51643680	52897094	52933933	1253414
0.4	774	BLA	1	51606726	51643680	69772602	69827796	18128922
0.4	775	BLA	1	51955894	51972456	53635724	53681598	1663268
0.4	776	BLA	1	51955894	51972456	53691688	53695443	1719232
0.4	777	BLA	1	51955894	51972456	54155543	54175372	2183087
0.4	778	BLA	1	51955894	51972456	54556117	54620135	2583661
0.4	779	BLA	1	51955894	51972456	84584414	84597882	32611958
0.4	780	BLA	1	51985367	52006360	54183067	54238633	2176707
0.4	781	BLA	1	52058499	52132861	69085458	69111909	16952597
0.4	782	BLA	1	52058499	52132861	56386018	56460011	4253157
0.4	783	BLA	1	52058499	52132861	69011188	69070643	16878327
0.4	784	BLA	1	52058499	52132861	69113405	69136626	16980544
0.4	785	BLA	1	52371491	52388691	53906395	53910616	1517704
0.4	786	BLA	1	52371491	52388691	53912644	53933602	1523953
0.4	787	BLA	1	52392718	52404465	53906395	53910616	1501930
0.4	788	BLA	1	52392718	52404465	53912644	53933602	1508179
0.4	789	BLA	1	52480031	52562353	55515620	55561978	2953267
0.4	790	BLA	1	52683792	52733845	136998843	137063711	84264998
0.4	791	BLA	1	52897094	52933933	56386018	56460011	3452085
0.4	792	BLA	1	52993624	53078840	75427319	75468213	22348479
0.4	793	BLA	1	52993624	53078840	156652665	156657020	103573825
0.4	794	BLA	1	52993624	53078840	156657861	156700790	103579021
0.4	795	BLA	1	52993624	53078840	138368591	138618421	85289751
0.4	796	BLA	1	53140919	53158097	54556117	54620135	1398020
0.4	797	BLA	1	53140919	53158097	55997375	56062200	2839278
0.4	798	BLA	1	53165090	53213805	75386499	75410628	22172694
0.4	799	BLA	1	53165090	53213805	76639861	76643772	23426056
0.4	800	BLA	1	53508574	53547011	88166559	88198981	34619548
0.4	801	BLA	1	53682452	53687086	84584414	84597882	30897328
0.4	802	BLA	1	54134361	54143095	55413154	55421744	1270059
0.4	803	BLA	1	54183067	54238633	65625274	65763047	11386641
0.4	804	BLA	1	54183067	54238633	61876005	61906263	7637372
0.4	805	BLA	1	54183067	54238633	61929717	61985623	7691084
0.4	806	BLA	1	54183067	54238633	62045254	62095874	7806621
0.4	807	BLA	1	54183067	54238633	68658345	68696146	14419712
0.4	808	BLA	1	54183067	54238633	69499953	69510788	15261320
0.4	809	BLA	1	54282615	54316399	58984569	58992831	4668170
0.4	810	BLA	1	54282615	54316399	58997297	59020845	4680898
0.4	811	BLA	1	54556117	54620135	67948153	67968639	13328018
0.4	812	BLA	1	54690665	54703797	64214661	64262857	9510864
0.4	813	BLA	1	55190512	55229368	56236490	56324596	1007122
0.4	814	BLA	1	55190512	55229368	56335401	56362063	1106033
0.4	815	BLA	1	55190512	55229368	56975131	56994271	1745763
0.4	816	BLA	1	55463288	55492736	58382908	58595655	2890172
0.4	817	BLA	1	55463288	55492736	60018898	60034977	4526162
0.4	818	BLA	1	55511349	55514480	64493495	64517725	8979015
0.4	819	BLA	1	55515620	55561978	60005941	60017239	4443963
0.4	820	BLA	1	55515620	55561978	60018898	60034977	4456920
0.4	821	BLA	1	55515620	55561978	64493495	64517725	8931517
0.4	822	BLA	1	55515620	55561978	68250290	68393487	12688312
0.4	823	BLA	1	55515620	55561978	68394563	68448344	12832585
0.4	824	BLA	1	55583615	55729546	60005941	60017239	4276395
0.4	825	BLA	1	55583615	55729546	60018898	60034977	4289352
0.4	826	BLA	1	55583615	55729546	63574025	63629760	7844479
0.4	827	BLA	1	55837262	55863756	58997297	59020845	3133541
0.4	828	BLA	1	55997375	56062200	57605976	57630094	1543776
0.4	829	BLA	1	56090496	56224619	57477732	57495007	1253113
0.4	830	BLA	1	56335401	56362063	58265648	58277309	1903585
0.4	831	BLA	1	56335401	56362063	58903865	58983205	2541802
0.4	832	BLA	1	56335401	56362063	58997297	59020845	2635234
0.4	833	BLA	1	56386018	56460011	57809940	57850758	1349929
0.4	834	BLA	1	56386018	56460011	58265648	58277309	1805637
0.4	835	BLA	1	56386018	56460011	58903865	58983205	2443854
0.4	836	BLA	1	56386018	56460011	58997297	59020845	2537286
0.4	837	BLA	1	56386018	56460011	71982562	71989179	15522551
0.4	838	BLA	1	56547725	56582800	144212131	144251646	87629331
0.4	839	BLA	1	56602601	56635672	59703712	59714026	3068040
0.4	840	BLA	1	56831637	56873807	157379653	157431081	100505846
0.4	841	BLA	1	56831637	56873807	58219824	58260260	1346017
0.4	842	BLA	1	56906855	56930374	58219824	58260260	1289450
0.4	843	BLA	1	56975131	56994271	58830804	58880630	1836533
0.4	844	BLA	1	56975131	56994271	58133347	58176487	1139076
0.4	845	BLA	1	56975131	56994271	58265648	58277309	1271377
0.4	846	BLA	1	57130205	57147119	58903865	58983205	1756746
0.4	847	BLA	1	57130205	57147119	58997297	59020845	1850178
0.4	848	BLA	1	57130205	57147119	59914556	59981879	2767437
0.4	849	BLA	1	57155959	57177543	58903865	58983205	1726322
0.4	850	BLA	1	57155959	57177543	58997297	59020845	1819754
0.4	851	BLA	1	57263560	57377303	65625274	65763047	8247971
0.4	852	BLA	1	57263560	57377303	65778705	65844066	8401402
0.4	853	BLA	1	57263560	57377303	66653414	66701313	9276111
0.4	854	BLA	1	57263560	57377303	69499953	69510788	12122650
0.4	855	BLA	1	57809940	57850758	141408803	141425198	83558045
0.4	856	BLA	1	58128795	58131228	60018898	60034977	1887670
0.4	857	BLA	1	58219824	58260260	153527485	153578061	95267225
0.4	858	BLA	1	58382908	58595655	60546371	60559200	1950716
0.4	859	BLA	1	58711190	58773333	61929717	61985623	3156384
0.4	860	BLA	1	58903865	58983205	68908189	68937762	9924984
0.4	861	BLA	1	59530530	59563871	71133770	71163004	11569899
0.4	862	BLA	1	59586219	59606335	134253082	134266646	74646747
0.4	863	BLA	1	59612892	59682402	65625274	65763047	5942872
0.4	864	BLA	1	59612892	59682402	65778705	65844066	6096303
0.4	865	BLA	1	59612892	59682402	75305749	75381398	15623347
0.4	866	BLA	1	59612892	59682402	76216015	76224933	16533613
0.4	867	BLA	1	59612892	59682402	76271613	76321233	16589211
0.4	868	BLA	1	59703712	59714026	65625274	65763047	5911248
0.4	869	BLA	1	59703712	59714026	65778705	65844066	6064679
0.4	870	BLA	1	60005941	60017239	66514967	66601705	6497728
0.4	871	BLA	1	60126984	60143462	72496208	72504186	12352746
0.4	872	BLA	1	60126984	60143462	74572052	74604920	14428590
0.4	873	BLA	1	60126984	60143462	142839919	142847786	82696457
0.4	874	BLA	1	60126984	60143462	142896335	142926800	82752873
0.4	875	BLA	1	60187656	60265996	72496208	72504186	12230212
0.4	876	BLA	1	60187656	60265996	74572052	74604920	14306056
0.4	877	BLA	1	60267113	60313183	72496208	72504186	12183025
0.4	878	BLA	1	60267113	60313183	74572052	74604920	14258869
0.4	879	BLA	1	60316607	60323173	72496208	72504186	12173035
0.4	880	BLA	1	60316607	60323173	74572052	74604920	14248879
0.4	881	BLA	1	60330129	60373121	72496208	72504186	12123087
0.4	882	BLA	1	60330129	60373121	74572052	74604920	14198931
0.4	883	BLA	1	60330129	60373121	75305749	75381398	14932628
0.4	884	BLA	1	60330129	60373121	110669197	110695007	50296076
0.4	885	BLA	1	60500189	60502047	74563306	74568605	14061259
0.4	886	BLA	1	60604935	60645127	121520999	121626976	60875872
0.4	887	BLA	1	60751211	60770580	81672031	81709431	20901451
0.4	888	BLA	1	60751211	60770580	141408803	141425198	80638223
0.4	889	BLA	1	60783267	60812967	72511481	72516854	11698514
0.4	890	BLA	1	61137053	61159194	90235917	90277694	29076723
0.4	891	BLA	1	61524371	61529789	67371791	67393522	5842002
0.4	892	BLA	1	61524371	61529789	67428327	67468129	5898538
0.4	893	BLA	1	61524371	61529789	74999820	75016597	13470031
0.4	894	BLA	1	61537535	61538971	136095449	136106625	74556478
0.4	895	BLA	1	61908265	61922612	68250290	68393487	6327678
0.4	896	BLA	1	62241890	62261015	65625274	65763047	3364259
0.4	897	BLA	1	62241890	62261015	75305749	75381398	13044734
0.4	898	BLA	1	62729731	62843107	69360640	69400944	6517533
0.4	899	BLA	1	62924157	62930908	64268930	64303467	1338022
0.4	900	BLA	1	63204492	63256956	64268930	64303467	1011974
0.4	901	BLA	1	63574025	63629760	65778705	65844066	2148945
0.4	902	BLA	1	63574025	63629760	65850019	65866124	2220259
0.4	903	BLA	1	63574025	63629760	65867834	66070553	2238074
0.4	904	BLA	1	63574025	63629760	66136711	66145905	2506951
0.4	905	BLA	1	63574025	63629760	66174538	66259387	2544778
0.4	906	BLA	1	63727115	63728888	69011188	69070643	5282300
0.4	907	BLA	1	64126098	64186545	65350848	65387219	1164303
0.4	908	BLA	1	64126098	64186545	65434737	65547577	1248192
0.4	909	BLA	1	64126098	64186545	65548889	65592421	1362344
0.4	910	BLA	1	64126098	64186545	69565070	69664149	5378525
0.4	911	BLA	1	64268930	64303467	65850019	65866124	1546552
0.4	912	BLA	1	64268930	64303467	65867834	66070553	1564367
0.4	913	BLA	1	64268930	64303467	67891732	67944141	3588265
0.4	914	BLA	1	64268930	64303467	136081027	136090987	71777560
0.4	915	BLA	1	64316563	64404837	67891732	67944141	3486895
0.4	916	BLA	1	64493495	64517725	66174538	66259387	1656813
0.4	917	BLA	1	64493495	64517725	92031373	92052820	27513648
0.4	918	BLA	1	64890573	64986399	72074777	72186085	7088378
0.4	919	BLA	1	65388121	65413028	70451159	70491287	5038131
0.4	920	BLA	1	65625274	65763047	68658345	68696146	2895298
0.4	921	BLA	1	65625274	65763047	69499953	69510788	3736906
0.4	922	BLA	1	65625274	65763047	75305749	75381398	9542702
0.4	923	BLA	1	65625274	65763047	76216015	76224933	10452968
0.4	924	BLA	1	65625274	65763047	76271613	76321233	10508566
0.4	925	BLA	1	65625274	65763047	76639861	76643772	10876814
0.4	926	BLA	1	65778705	65844066	69499953	69510788	3655887
0.4	927	BLA	1	65778705	65844066	74572052	74604920	8727986
0.4	928	BLA	1	65850019	65866124	74572052	74604920	8705928
0.4	929	BLA	1	65867834	66070553	74572052	74604920	8501499
0.4	930	BLA	1	67163792	67320099	68658345	68696146	1338246
0.4	931	BLA	1	67428327	67468129	69085458	69111909	1617329
0.4	932	BLA	1	67428327	67468129	68520752	68552725	1052623
0.4	933	BLA	1	67428327	67468129	68553698	68654991	1085569
0.4	934	BLA	1	67428327	67468129	68658345	68696146	1190216
0.4	935	BLA	1	67428327	67468129	69073528	69083639	1605399
0.4	936	BLA	1	67428327	67468129	70150192	70386813	2682063
0.4	937	BLA	1	67428327	67468129	70387632	70435866	2919503
0.4	938	BLA	1	67428327	67468129	70912049	71042439	3443920
0.4	939	BLA	1	67827978	67871187	69499953	69510788	1628766
0.4	940	BLA	1	67948153	67968639	69353147	69357624	1384508
0.4	941	BLA	1	67948153	67968639	72496208	72504186	4527569
0.4	942	BLA	1	67948153	67968639	74563306	74568605	6594667
0.4	943	BLA	1	67948153	67968639	74572052	74604920	6603413
0.4	944	BLA	1	68134027	68213522	69499953	69510788	1286431
0.4	945	BLA	1	68134027	68213522	135982708	136015817	67769186
0.4	946	BLA	1	68470704	68488305	76690630	76770385	8202325
0.4	947	BLA	1	68520752	68552725	69855289	70065629	1302564
0.4	948	BLA	1	68520752	68552725	70150192	70386813	1597467
0.4	949	BLA	1	68520752	68552725	70387632	70435866	1834907
0.4	950	BLA	1	68520752	68552725	70912049	71042439	2359324
0.4	951	BLA	1	68553698	68654991	69855289	70065629	1200298
0.4	952	BLA	1	68553698	68654991	70150192	70386813	1495201
0.4	953	BLA	1	68553698	68654991	70387632	70435866	1732641
0.4	954	BLA	1	68553698	68654991	70912049	71042439	2257058
0.4	955	BLA	1	68553698	68654991	99425910	99443676	30770919
0.4	956	BLA	1	68658345	68696146	69855289	70065629	1159143
0.4	957	BLA	1	68658345	68696146	70091535	70108237	1395389
0.4	958	BLA	1	68658345	68696146	70150192	70386813	1454046
0.4	959	BLA	1	68658345	68696146	70387632	70435866	1691486
0.4	960	BLA	1	68658345	68696146	71873192	71881432	3177046
0.4	961	BLA	1	68658345	68696146	73140826	73178671	4444680
0.4	962	BLA	1	68830104	68848391	87397190	87399338	18548799
0.4	963	BLA	1	68850356	68907608	87397190	87399338	18489582
0.4	964	BLA	1	68970032	69006990	72937515	73001802	3930525
0.4	965	BLA	1	68970032	69006990	73014769	73131242	4007779
0.4	966	BLA	1	69011188	69070643	74856801	74861369	5786158
0.4	967	BLA	1	69073528	69083639	72074777	72186085	2991138
0.4	968	BLA	1	69073528	69083639	154256514	154348813	85172875
0.4	969	BLA	1	69085458	69111909	72074777	72186085	2962868
0.4	970	BLA	1	69085458	69111909	74856801	74861369	5744892
0.4	971	BLA	1	69085458	69111909	154256514	154348813	85144605
0.4	972	BLA	1	69113405	69136626	72074777	72186085	2938151
0.4	973	BLA	1	69113405	69136626	74856801	74861369	5720175
0.4	974	BLA	1	69213596	69225083	71873192	71881432	2648109
0.4	975	BLA	1	69276200	69303189	103575139	103728139	34271950
0.4	976	BLA	1	69538434	69564197	73014769	73131242	3450572
0.4	977	BLA	1	70091535	70108237	73339591	73358448	3231354
0.4	978	BLA	1	70150192	70386813	71873192	71881432	1486379
0.4	979	BLA	1	70150192	70386813	73339591	73358448	2952778
0.4	980	BLA	1	70494367	70497014	73969533	73983715	3472519
0.4	981	BLA	1	70611647	70626827	73969533	73983715	3342706
0.4	982	BLA	1	70636734	70716180	73969533	73983715	3253353
0.4	983	BLA	1	70636734	70716180	86533243	86547113	15817063
0.4	984	BLA	1	70912049	71042439	72684320	72703269	1641881
0.4	985	BLA	1	72007793	72040371	76690630	76770385	4650259
0.4	986	BLA	1	72193451	72253944	73988389	74006786	1734445
0.4	987	BLA	1	72323137	72438802	73757872	73814544	1319070
0.4	988	BLA	1	72496208	72504186	74563306	74568605	2059120
0.4	989	BLA	1	72496208	72504186	74572052	74604920	2067866
0.4	990	BLA	1	72496208	72504186	75305749	75381398	2801563
0.4	991	BLA	1	72511481	72516854	73757872	73814544	1241018
0.4	992	BLA	1	72511481	72516854	74563306	74568605	2046452
0.4	993	BLA	1	72511481	72516854	74572052	74604920	2055198
0.4	994	BLA	1	72511481	72516854	74728379	74743770	2211525
0.4	995	BLA	1	72789827	72849706	81374172	81421518	8524466
0.4	996	BLA	1	72789827	72849706	81443397	81497531	8593691
0.4	997	BLA	1	73014769	73131242	145736276	145754255	72605034
0.4	998	BLA	1	73371986	73398276	75269086	75294719	1870810
0.4	999	BLA	1	73371986	73398276	75220236	75240418	1821960
0.4	1000	BLA	1	73371986	73398276	75305749	75381398	1907473
0.4	1001	BLA	1	73451678	73465509	74728379	74743770	1262870
0.4	1002	BLA	1	73586758	73671409	99255963	99288922	25584554
0.4	1003	BLA	1	73757872	73814544	151119194	151122567	77304650
0.4	1004	BLA	1	73816649	73856086	151119194	151122567	77263108
0.4	1005	BLA	1	74446352	74479888	77246447	77276581	2766559
0.4	1006	BLA	1	74446352	74479888	83675589	83836324	9195701
0.4	1007	BLA	1	74572052	74604920	110669197	110695007	36064277
0.4	1008	BLA	1	75269086	75294719	81049134	81081067	5754415
0.4	1009	BLA	1	75305749	75381398	145566851	145594717	70185453
0.4	1010	BLA	1	75386499	75410628	76639861	76643772	1229233
0.4	1011	BLA	1	75498924	75602779	80529178	80534709	4926399
0.4	1012	BLA	1	75498924	75602779	155757482	155767390	80154703
0.4	1013	BLA	1	75610728	75666722	80529178	80534709	4862456
0.4	1014	BLA	1	75610728	75666722	82116801	82146457	6450079
0.4	1015	BLA	1	75610728	75666722	84046023	84132914	8379301
0.4	1016	BLA	1	75610728	75666722	100887645	100998795	25220923
0.4	1017	BLA	1	76486663	76529585	80346765	80369935	3817180
0.4	1018	BLA	1	76486663	76529585	81218959	81248178	4689374
0.4	1019	BLA	1	76486663	76529585	82047704	82058826	5518119
0.4	1020	BLA	1	76486663	76529585	82116801	82146457	5587216
0.4	1021	BLA	1	76486663	76529585	84046023	84132914	7516438
0.4	1022	BLA	1	76486663	76529585	84149390	84176862	7619805
0.4	1023	BLA	1	76486663	76529585	87753304	87773987	11223719
0.4	1024	BLA	1	76486663	76529585	92162717	92175259	15633132
0.4	1025	BLA	1	76486663	76529585	92182513	92272520	15652928
0.4	1026	BLA	1	76486663	76529585	92278178	92354086	15748593
0.4	1027	BLA	1	76555608	76584703	80896554	81007776	4311851
0.4	1028	BLA	1	76555608	76584703	84235226	84281651	7650523
0.4	1029	BLA	1	76555608	76584703	80346765	80369935	3762062
0.4	1030	BLA	1	76555608	76584703	81218959	81248178	4634256
0.4	1031	BLA	1	76555608	76584703	82047704	82058826	5463001
0.4	1032	BLA	1	76555608	76584703	82116801	82146457	5532098
0.4	1033	BLA	1	76555608	76584703	84046023	84132914	7461320
0.4	1034	BLA	1	76555608	76584703	84149390	84176862	7564687
0.4	1035	BLA	1	76555608	76584703	84532020	84547146	7947317
0.4	1036	BLA	1	76555608	76584703	87753304	87773987	11168601
0.4	1037	BLA	1	76585991	76588673	80896554	81007776	4307881
0.4	1038	BLA	1	76605154	76625372	84046023	84132914	7420651
0.4	1039	BLA	1	76605154	76625372	87797735	87864717	11172363
0.4	1040	BLA	1	76690630	76770385	93749721	93767300	16979336
0.4	1041	BLA	1	76690630	76770385	93959822	94013887	17189437
0.4	1042	BLA	1	76846351	76854277	84584414	84597882	7730137
0.4	1043	BLA	1	76994532	77039767	84046023	84132914	7006256
0.4	1044	BLA	1	77191739	77211300	93639121	93652792	16427821
0.4	1045	BLA	1	77219294	77229207	84235226	84281651	7006019
0.4	1046	BLA	1	77219294	77229207	80037828	80043435	2808621
0.4	1047	BLA	1	77219294	77229207	80540491	80646266	3311284
0.4	1048	BLA	1	77219294	77229207	81218959	81248178	3989752
0.4	1049	BLA	1	77219294	77229207	84584414	84597882	7355207
0.4	1050	BLA	1	77246447	77276581	81719738	81723802	4443157
0.4	1051	BLA	1	77246447	77276581	81791993	81851527	4515412
0.4	1052	BLA	1	77246447	77276581	93610726	93626854	16334145
0.4	1053	BLA	1	77277253	77340562	80782925	80800905	3442363
0.4	1054	BLA	1	77277253	77340562	79591793	79600006	2251231
0.4	1055	BLA	1	77277253	77340562	79612739	79751198	2272177
0.4	1056	BLA	1	77277253	77340562	81013093	81044348	3672531
0.4	1057	BLA	1	77277253	77340562	93610726	93626854	16270164
0.4	1058	BLA	1	77277253	77340562	93639121	93652792	16298559
0.4	1059	BLA	1	77383623	77400318	79278753	79302599	1878435
0.4	1060	BLA	1	77556896	77609668	79916138	79928982	2306470
0.4	1061	BLA	1	77773401	77819373	85407874	85477189	7588501
0.4	1062	BLA	1	77837193	77862704	85407874	85477189	7545170
0.4	1063	BLA	1	77837193	77862704	148471806	148514178	70609102
0.4	1064	BLA	1	77870714	77949071	85407874	85477189	7458803
0.4	1065	BLA	1	77870714	77949071	148471806	148514178	70522735
0.4	1066	BLA	1	78011866	78073249	81719738	81723802	3646489
0.4	1067	BLA	1	78011866	78073249	81791993	81851527	3718744
0.4	1068	BLA	1	78011866	78073249	85305963	85363410	7232714
0.4	1069	BLA	1	78011866	78073249	85369327	85398326	7296078
0.4	1070	BLA	1	78445777	78449391	113314342	113386742	34864951
0.4	1071	BLA	1	78617378	78652400	80413261	80475805	1760861
0.4	1072	BLA	1	78617378	78652400	85596261	85634877	6943861
0.4	1073	BLA	1	78617378	78652400	96743519	96764418	18091119
0.4	1074	BLA	1	78767051	78771750	85850721	85880331	7078971
0.4	1075	BLA	1	79138567	79161911	89013773	89056772	9851862
0.4	1076	BLA	1	79181300	79188263	81013093	81044348	1824830
0.4	1077	BLA	1	79191844	79232312	80413261	80475805	1180949
0.4	1078	BLA	1	79278753	79302599	80413261	80475805	1110662
0.4	1079	BLA	1	79278753	79302599	84340734	84402860	5038135
0.4	1080	BLA	1	79305075	79316073	84340734	84402860	5024661
0.4	1081	BLA	1	79357690	79468922	84340734	84402860	4871812
0.4	1082	BLA	1	79591793	79600006	80896554	81007776	1296548
0.4	1083	BLA	1	79591793	79600006	81013093	81044348	1413087
0.4	1084	BLA	1	79591793	79600006	81049134	81081067	1449128
0.4	1085	BLA	1	79591793	79600006	81106076	81111863	1506070
0.4	1086	BLA	1	79834136	79851236	86187090	86214471	6335854
0.4	1087	BLA	1	80017150	80036839	87797735	87864717	7760896
0.4	1088	BLA	1	80037828	80043435	81218959	81248178	1175524
0.4	1089	BLA	1	80037828	80043435	81262896	81278501	1219461
0.4	1090	BLA	1	80067991	80077530	87212337	87228084	7134807
0.4	1091	BLA	1	80067991	80077530	87182858	87185596	7105328
0.4	1092	BLA	1	80067991	80077530	87194058	87210115	7116528
0.4	1093	BLA	1	80067991	80077530	99484371	99504326	19406841
0.4	1094	BLA	1	80346765	80369935	82116801	82146457	1746866
0.4	1095	BLA	1	80346765	80369935	84046023	84132914	3676088
0.4	1096	BLA	1	80346765	80369935	84149390	84176862	3779455
0.4	1097	BLA	1	80346765	80369935	92182513	92272520	11812578
0.4	1098	BLA	1	80413261	80475805	82149539	82189660	1673734
0.4	1099	BLA	1	80413261	80475805	82330106	82415674	1854301
0.4	1100	BLA	1	80413261	80475805	82904170	83008825	2428365
0.4	1101	BLA	1	80413261	80475805	90216683	90228345	9740878
0.4	1102	BLA	1	80413261	80475805	96327368	96361569	15851563
0.4	1103	BLA	1	80540491	80646266	91541608	91567162	10895342
0.4	1104	BLA	1	80540491	80646266	91630450	91647772	10984184
0.4	1105	BLA	1	80782925	80800905	87797735	87864717	6996830
0.4	1106	BLA	1	80896554	81007776	87797735	87864717	6789959
0.4	1107	BLA	1	81013093	81044348	91955319	91964330	10910971
0.4	1108	BLA	1	81049134	81081067	87493391	87535926	6412324
0.4	1109	BLA	1	81106076	81111863	87493391	87535926	6381528
0.4	1110	BLA	1	81113405	81207100	87493391	87535926	6286291
0.4	1111	BLA	1	81113405	81207100	87753304	87773987	6546204
0.4	1112	BLA	1	81218959	81248178	84235226	84281651	2987048
0.4	1113	BLA	1	81218959	81248178	84046023	84132914	2797845
0.4	1114	BLA	1	81262896	81278501	141854080	141858765	60575579
0.4	1115	BLA	1	81374172	81421518	84046023	84132914	2624505
0.4	1116	BLA	1	81374172	81421518	141854080	141858765	60432562
0.4	1117	BLA	1	81443397	81497531	89863269	89882261	8365738
0.4	1118	BLA	1	81443397	81497531	90426089	90472761	8928558
0.4	1119	BLA	1	81443397	81497531	90590571	90649928	9093040
0.4	1120	BLA	1	81443397	81497531	102788635	102836651	21291104
0.4	1121	BLA	1	81443397	81497531	141854080	141858765	60356549
0.4	1122	BLA	1	81499950	81577758	141854080	141858765	60276322
0.4	1123	BLA	1	81672031	81709431	89863269	89882261	8153838
0.4	1124	BLA	1	81672031	81709431	90426089	90472761	8716658
0.4	1125	BLA	1	81672031	81709431	90590571	90649928	8881140
0.4	1126	BLA	1	81719738	81723802	82761291	82789393	1037489
0.4	1127	BLA	1	81719738	81723802	82809301	82855259	1085499
0.4	1128	BLA	1	81719738	81723802	83111663	83316815	1387861
0.4	1129	BLA	1	81791993	81851527	83111663	83316815	1260136
0.4	1130	BLA	1	82047704	82058826	84046023	84132914	1987197
0.4	1131	BLA	1	82047704	82058826	87753304	87773987	5694478
0.4	1132	BLA	1	82116801	82146457	84046023	84132914	1899566
0.4	1133	BLA	1	82116801	82146457	84149390	84176862	2002933
0.4	1134	BLA	1	82116801	82146457	87753304	87773987	5606847
0.4	1135	BLA	1	82116801	82146457	88795172	88803862	6648715
0.4	1136	BLA	1	82116801	82146457	92162717	92175259	10016260
0.4	1137	BLA	1	82116801	82146457	92182513	92272520	10036056
0.4	1138	BLA	1	82116801	82146457	92278178	92354086	10131721
0.4	1139	BLA	1	82330106	82415674	88649757	88696331	6234083
0.4	1140	BLA	1	82483690	82555092	99596695	99609720	17041603
0.4	1141	BLA	1	82585813	82608365	91396671	91415889	8788306
0.4	1142	BLA	1	82621540	82703570	96144409	96158861	13440839
[truncated: 21,375 more rows]
