# Supplementary material for: Long-range linkage disequilibrium in French beef cattle breeds
Source: Genet Sel Evol. 2021 Jul 23;53:63. doi: 10.1186/s12711-021-00657-8 (PMC8306006; doi:10.1186/s12711-021-00657-8)
Supplement: Supplementary file 13 — Additional file 13: Table S19. List of common LRLD events between two or all the three breeds. [file 12711_2021_657_MOESM13_ESM.xlsx]

## Sheet: Sheet1
Additional file 13 Table S19: List of common LRLD events between two or all the three breeds
LRLD number	BLA LRLD number	LIM LRLD number	CHA LRLD number	Breed	BTA	start_block1	end_block1	start_block2	end_block2
1	229	63		BLA_LIM	3	94307077	94364349	95388206	95606624
2	330	87		BLA_LIM	6	81565802	81650448	82870612	82914721
3	329	86		BLA_LIM	6	81565802	81650448	82785391	82785391
4	329	87		BLA_LIM	6	81565802	81650448	82790098	82840066
5	605		467	BLA_CHA	15	42089813	42142511	43268750	43297402
6		197	458	CHA_LIM	15	46515608	46522837	48298855	48302688
7		198	459	CHA_LIM	15	46515608	46522837	48336738	48352211
8		194	457	CHA_LIM	15	46515608	46522837	47941353	47995756
9		198	471	CHA_LIM	15	46523545	46523545	48336738	48352211
10		170	474	CHA_LIM	15	46523545	46523545	48298855	48302688
11		194	469	CHA_LIM	15	46523545	46523545	47941353	47995756
12		197	470	CHA_LIM	15	46598802	46610738	48298855	48302688
13		167	473	CHA_LIM	15	46598802	46610738	47941353	47995756
14		171	475	CHA_LIM	15	46598802	46610738	48336738	48352211
15		203	478	CHA_LIM	15	46721184	46734141	48336738	48352211
16		199	476	CHA_LIM	15	46721184	46734141	47941353	47995756
17		202	477	CHA_LIM	15	46721184	46734141	48298855	48302688
18		206	480	CHA_LIM	15	46782723	46948229	48336738	48352211
19		205	479	CHA_LIM	15	46782723	46948229	48298855	48302688
20	615		501	BLA_CHA	15	49435044	49493882	50559153	50625124
21		207	502	CHA_LIM	15	49438825	49493882	51135900	51174152
22		208	505	CHA_LIM	15	50368302	50389180	51560685	51591306
23		208	506	CHA_LIM	15	50368302	50389180	51595947	51658022
24	208		508	CHA_LIM	15	50397767	50435504	51560685	51591306
25		208	508	CHA_LIM	15	50397767	50435504	51595947	51658022
26	641	211		BLA_LIM	16	47715142	47722827	49749293	49784979
27	641		521	BLA_CHA	16	48550327	48552474	49749293	49784979
28	642	212		BLA_LIM	16	48550327	48554269	49749293	49784979
29		212	521	CHA_LIM	16	48550327	48552474	49749293	49784979
30	642	212	521	BLA_CHA_LIM	16	48550327	48552474	49749293	49784979
31	642		519	BLA_CHA	16	48554269	48554269	49749293	49784979
32		212	519	CHA_LIM	16	48554269	48554269	49749293	49784979
33	642	212	519	BLA_CHA_LIM	16	48554269	48554269	49749293	49784979
34	643		519	BLA_CHA	16	48566070	48604022	49749293	49784979
35	643	213		BLA_LIM	16	48566070	48584407	49749293	49784979
36		213	519	CHA_LIM	16	48566070	48584407	49749293	49784979
37	643	213	519	BLA_CHA_LIM	16	48566070	48584407	49749293	49784979
38	644		519	BLA_CHA	16	48604904	48616376	49749293	49784979
39	644	214		BLA_LIM	16	48604904	48645579	49749293	49784979
40		214	519	CHA_LIM	16	48604904	48616376	49749293	49784979
41	644	214	519	BLA_CHA_LIM	16	48604904	48616376	49749293	49784979
42	644		522	BLA_CHA	16	48620360	48649527	49749293	49784979
43		214	522	CHA_LIM	16	48620360	48645579	49749293	49784979
44	644	214	522	BLA_CHA_LIM	16	48620360	48645579	49749293	49784979
45		217	527	CHA_LIM	17	30153280	30216030	32201652	32209195
46	663		527	BLA_CHA	17	30163157	30211363	32201652	32209195
47	663	217		BLA_LIM	17	30163157	30211363	32201652	32209195
48	663	217	527	BLA_CHA_LIM	17	30163157	30211363	32201652	32209195
49		217	528	CHA_LIM	17	30227652	30241073	32201652	32209195
50		263	582	CHA_LIM	26	25628586	25632049	50727643	50738820
51		263	584	CHA_LIM	26	25636772	25684418	50727643	50738820
52	781	259		BLA_LIM	26	50237083	50243745	51379539	51403523
53	782		577	BLA_CHA	26	50253644	50278910	51379539	51403523
54	782	260		BLA_LIM	26	50253644	50278910	51379539	51403523
55		260	577	CHA_LIM	26	50253644	50278910	51379539	51403523
56	782	260	577	BLA_CHA_LIM	26	50253644	50278910	51379539	51403523
57	782		578	BLA_CHA	26	50279639	50281544	51379539	51403523
58	782	261		BLA_LIM	26	50281001	50282163	51379539	51403523
59		261	578	CHA_LIM	26	50281001	50281544	51379539	51403523
60	782	261	578	BLA_CHA_LIM	26	50281001	50281544	51379539	51403523
61	783	262		BLA_LIM	26	50408575	50415460	51536112	51542807
62	783		580	BLA_CHA	26	50414231	50415460	51538932	51542807
63		262	580	CHA_LIM	26	50414231	50428714	51538932	51575536
64	783	262	580	BLA_CHA_LIM	26	50414231	50415460	51538932	51542807
