# Supplementary material for: Long-range linkage disequilibrium in French beef cattle breeds
Source: Genet Sel Evol. 2021 Jul 23;53:63. doi: 10.1186/s12711-021-00657-8 (PMC8306006; doi:10.1186/s12711-021-00657-8)
Supplement: Supplementary file 15 — Additional file 15: Tables S20–S22. List of LRLD events with functional interactions in the Charolaise (Table S20), Limousine (Table S21) and Blonde d’Aquitaine (Table S22) breeds. STRINGdb shows the interacting proteins in each block in LRLD from the STRING database. Cattle QTL db shows the LRLD blocks with the same QTL name identified in the cattle QTL database. [file 12711_2021_657_MOESM15_ESM.xlsx]

## Sheet: CHA
Additional file 15 Table S20: List of LRLD events with functional interactions in Charolais breeed.
LRLD events number	breed	chr	start_block1	stop_block1	start_block2	stop_block2	STRINGdb		cattle_QTL_db (same QTL name in the 2 blocks)
							gene_blockA	gene_blockB
1	CHA	1	12052406	12217001	13537146	13660974
2	CHA	1	21564011	21584870	22592382	22650718
3	CHA	1	21564011	21584870	22652258	22653324
4	CHA	1	21615982	21639169	22652258	22653324
5	CHA	1	30739948	30768195	32991143	33038337
6	CHA	1	37364976	37476032	39296009	39366913
7	CHA	1	53214714	53248083	55299559	55363984
8	CHA	1	53214714	53248083	55380712	55409584
9	CHA	1	40940491	41111354	42166276	42193124	LOC516526	CRYBG3
10	CHA	1	45414579	45459380	48989817	49011657
11	CHA	1	45414579	45459380	49166458	49222918
12	CHA	1	53253652	53502971	55299559	55363984
13	CHA	1	53253652	53502971	55380712	55409584
14	CHA	1	57857790	57870387	59307829	59318442
15	CHA	1	57857790	57870387	59397100	59452672
16	CHA	1	57883893	57948775	59307829	59318442
17	CHA	1	57883893	57948775	59397100	59452672
18	CHA	1	70213361	70378195	72253944	72311611	LRCH3;KIAA0226	ACAP2;LRCH3
19	CHA	1	70379897	70392743	72253944	72311611
20	CHA	1	70394623	70434071	72253944	72311611
21	CHA	1	82809301	82855259	84022505	84041601
22	CHA	1	82809301	82855259	84189637	84282933
23	CHA	1	82809301	82855259	84390151	84419903
24	CHA	1	82809301	82855259	84478357	84513551
25	CHA	1	82893576	82978685	84050713	84101521	ALG3;VWA5B2;VWA5B2;VWA5B2	ABCF3;CAMK2N2;ABCF3;ALG3
26	CHA	1	85812175	85866685	88765015	88793372
27	CHA	1	85812175	85866685	89587942	89594872
28	CHA	1	85812175	85866685	89598345	89638199
29	CHA	1	106654245	106735700	108164820	108255690
30	CHA	1	130799233	130895232	132982345	133131220
31	CHA	2	1924893	1970735	4386154	4543077	SAP130	UGGT1
32	CHA	2	4846861	4913113	5955349	6052068	LIMS2	GPR17
33	CHA	2	18772482	18838739	20077374	20099273
34	CHA	2	42457983	42461717	45069755	45087550
35	CHA	2	46652140	46658766	48566597	48601413
36	CHA	2	46652140	46658766	48629679	48695534
37	CHA	2	46652140	46658766	48712630	48732843
38	CHA	2	46922305	46970190	48566597	48601413
39	CHA	2	46922305	46970190	48629679	48695534
40	CHA	2	46922305	46970190	48712630	48732843
41	CHA	2	52092166	52175916	54689551	54733531
42	CHA	2	52520990	52554883	54689551	54733531
43	CHA	2	65933901	65961362	67750013	67800965
44	CHA	2	67750013	67800965	68917585	68925535
45	CHA	2	67750013	67800965	68938734	68953616
46	CHA	2	102752912	102757645	103938811	103964642
47	CHA	2	102752912	102757645	103999639	104031837
48	CHA	2	104512827	104533920	106178987	106202297
49	CHA	2	104512827	104533920	109499425	109526396
50	CHA	2	105831075	105850938	107424156	107426159
51	CHA	2	109499425	109526396	110702252	110736582	SGPP2	EPHA4
52	CHA	2	109499425	109526396	110747489	110795218	FARSB	EPHA4
53	CHA	3	11479692	11490453	12608397	12648048
54	CHA	3	11494736	11579163	12608397	12648048
55	CHA	3	31280770	31317329	32387818	32494998
56	CHA	3	23757568	23807608	25157812	25260006	WDR3	SPAG17
57	CHA	3	26937265	26968029	29362477	29387898
58	CHA	3	26969648	27032407	29362477	29387898
59	CHA	3	27063829	27151011	29362477	29387898
60	CHA	3	29290326	29345135	30909066	30932997
61	CHA	3	32387818	32494998	34135031	34166468
62	CHA	3	53862739	53903486	54921364	54943906
63	CHA	3	104374457	104467690	105787741	105874144
64	CHA	3	104374457	104467690	105900050	106026621
65	CHA	3	71164923	71191634	72732172	72781392
66	CHA	3	93408627	93465522	95719929	95800828
67	CHA	3	99560011	99584930	102120268	102175190	MKNK1;KNCN	MKNK2;MKNK1
68	CHA	3	99589319	99648770	102120268	102175190
69	CHA	3	104827956	104869949	105900050	106026621
70	CHA	4	2627105	2763404	4165796	4199091
71	CHA	4	2825437	2941030	4165796	4199091
72	CHA	4	7490671	7510935	8584088	8629788
73	CHA	4	7528957	7550314	8584088	8629788
74	CHA	4	30491252	30511081	34004174	34052240
75	CHA	4	31523704	31671337	34094343	34148221
76	CHA	4	35797665	35842947	37771965	37801204
77	CHA	4	38561671	38650072	40508507	40558148
78	CHA	4	41388528	41495472	42496281	42529744
79	CHA	4	41388528	41495472	42546321	42609260
80	CHA	4	44390245	44433702	45739710	45820330	NAPEPLD	ARMC10
81	CHA	4	44763375	44814712	46533382	46547854
82	CHA	4	53873362	53886790	55000411	55307670	FOXP2;FOXP2;FOXP3;FOXP4;FOXP4;BCL11B;BCL11B;NFATC2;NFATC2;NFATC2;TBR1;TBR1;TBR1;TBR1;MCPH1;ENSBTAG00000048097;WDR5;WDR5;WDR5	MSANTD1;CUX1;FOXP2;FOXP2;FOXP3;CUX1;FOXP2;FOXP2;FOXP3;FOXP4;CUX1;FOXP2;FOXP4;BCL11B;FOXP2;FOXP2;FOXP2;FOXP3;FOXP4
83	CHA	4	53912342	54014421	56337955	56356057
84	CHA	4	54819800	54840076	56337955	56356057
85	CHA	4	55000411	55307670	56337955	56356057
86	CHA	4	55323452	55403027	57357668	57422081
87	CHA	4	59619243	59651009	61202579	61327164
88	CHA	4	60146231	60187740	61897830	61943146	ELMO1	ELMO2
89	CHA	4	60146231	60187740	62128232	62148015	ELMO1	ELMO2
90	CHA	4	69948800	70025291	71232124	71337611
91	CHA	4	114016608	114134102	115803396	115831033
92	CHA	5	2380672	2396846	3401632	3485037
93	CHA	5	30419020	30471014	32159691	32243367
94	CHA	5	30419020	30471014	32570181	32698772
95	CHA	5	30473454	30490039	32159691	32243367	C1QL4	TROAP
96	CHA	5	30473454	30490039	32570181	32698772	C1QL4	TROAP
97	CHA	5	30490765	30495042	32159691	32243367
98	CHA	5	30490765	30495042	32570181	32698772
99	CHA	5	55539646	56117564	59528736	59851727	OS9;AGAP2;AGAP2;TSPAN31;TSPAN31;METTL1;METTL1;METTL1;METTL1;METTL21B;METTL21B;METTL21B;TSFM;MARS;INHBC;KIF5A;KIF5A;KIF5A;DDIT3;DDIT3	B4GALNT1;B4GALNT1;OS9;B4GALNT1;AGAP2;B4GALNT1;AGAP2;TSPAN31;MARCH9;TSPAN31;MARCH9;METTL1;METTL1;TSFM;R3HDM2;PIP4K2C;B4GALNT1;DCTN2;B4GALNT1;METTL1
100	CHA	5	60323282	60358239	61381290	61421492
101	CHA	5	38972745	38980972	40906500	40930367
102	CHA	5	50328496	50355190	51469453	51585294
103	CHA	5	50328496	50355190	51743449	51762856
104	CHA	5	51682719	51697805	53047377	53137861
105	CHA	5	53604614	53786730	56132679	57266668	CNPY2;NAB2;STAT6;STAT6;MIP;PA2G4;NACA;ATP5B;ATP5B;TMEM194A;TMEM194A;PTGES3;PTGES3;STAC3;TAC3;RNF41;RNF41;BAZ2A;BAZ2A;ESYT1;ESYT1;MYL6B;NABP2;NABP2;NABP2;ZBTB39;ZBTB39;PAN2;PAN2	CS;STAT2;STAT2;NAB2;SPRYD4;ERBB3;PA2G4;CS;MYL6;SDR9C7;MYO1A;PA2G4;NACA;HSD17B6;TMEM194A;ERBB3;ANKRD52;TMEM194A;SMARCC2;ZC3H10;ANKRD52;MYL6;ANKRD52;RBMS2;RNF41;ANKRD52;ESYT1;CS;CNPY2
106	CHA	5	54324570	54364010	55539646	56117564
107	CHA	5	54324570	54364010	56132679	57266668
108	CHA	5	56132679	57266668	59528736	59851727	CNPY2;NAB2;STAT6;STAT6;MIP;PA2G4;NACA;ATP5B;ATP5B;TMEM194A;TMEM194A;PTGES3;PTGES3;STAC3;TAC3;RNF41;RNF41;BAZ2A;BAZ2A;ESYT1;ESYT1;MYL6B;NABP2;NABP2;NABP2;ZBTB39;ZBTB39;PAN2;PAN2	CS;STAT2;STAT2;NAB2;SPRYD4;ERBB3;PA2G4;CS;MYL6;SDR9C7;MYO1A;PA2G4;NACA;HSD17B6;TMEM194A;ERBB3;ANKRD52;TMEM194A;SMARCC2;ZC3H10;ANKRD52;MYL6;ANKRD52;RBMS2;RNF41;ANKRD52;ESYT1;CS;CNPY2
109	CHA	5	58217013	58445811	60323282	60358239
110	CHA	5	58217013	58445811	59950104	60016829
111	CHA	5	58217013	58445811	60169255	60319757	AMDHD1;HAL	SNRPF;AMDHD1
112	CHA	5	58217013	58445811	60364372	60382341
113	CHA	5	58217013	58445811	60729284	60923799	CFAP54	C12orf55
114	CHA	5	58217013	58445811	61381290	61421492
115	CHA	5	58502461	59519580	60729284	60923799	CFAP54;LOC788413	C12orf55;LOC788428
116	CHA	5	58502461	59519580	61381290	61421492
117	CHA	5	59950104	60016829	61131438	61244251
118	CHA	5	60169255	60319757	61381290	61421492
119	CHA	5	60169255	60319757	61586793	61621616
120	CHA	5	71157250	71176975	74234326	74349058	ENSBTAG00000046392	LOC515697
121	CHA	5	71157250	71176975	74399618	74537536
122	CHA	5	72528429	72663358	74376238	74390205
123	CHA	5	72780123	73086617	76218293	76918434			Shear force
124	CHA	5	72780123	73086617	76995134	77146567
125	CHA	5	75221089	75246880	77480373	77497596
126	CHA	5	75256815	75672414	78853482	78994434	CSF2RB;RAC2;IL2RB;TST;KCTD17	NCF4;NCF4;CSF2RB;MPST;TMPRSS6
127	CHA	5	75708428	75934413	78284910	78305190
128	CHA	5	75708428	75934413	79696498	79730559
129	CHA	5	75935252	76037008	78109656	78187788
130	CHA	5	76049196	76192430	78109656	78187788
131	CHA	5	80526142	80561209	82194901	82265140
132	CHA	5	80526142	80561209	82358223	82380101
133	CHA	5	108334544	108467973	110101941	110106935
134	CHA	5	108334544	108467973	110173015	110255347
135	CHA	6	29976245	30037311	31716590	31778315
136	CHA	6	31538096	31597950	34715075	34756049
137	CHA	6	31882849	31932951	34715075	34756049
138	CHA	6	33512177	33731395	34844925	34860743
139	CHA	6	33512177	33731395	34926345	34998937
140	CHA	6	33512177	33731395	35561595	35571947
141	CHA	6	33732764	33768787	34844925	34860743
142	CHA	6	33732764	33768787	34926345	34998937
143	CHA	6	33732764	33768787	35561595	35571947
144	CHA	6	33795167	33921391	35140608	35145515
145	CHA	6	37811600	37929882	39887638	39900932
146	CHA	6	37811600	37929882	39920366	39927521
147	CHA	6	37931903	38005805	39887638	39900932
148	CHA	6	37931903	38005805	39920366	39927521
149	CHA	6	41055031	41106652	42123221	42192397
150	CHA	6	41055031	41106652	42193250	42209211
151	CHA	6	45851106	45872931	47141471	47197027
152	CHA	6	45851106	45872931	47217653	47235450
153	CHA	6	47250032	47295059	48713067	48765747
154	CHA	6	70761600	70803927	72597995	72664615
155	CHA	6	71547812	71569925	72921781	72925494
156	CHA	6	54082333	54173632	55183693	55200611
157	CHA	6	54082333	54173632	56972506	57006407
158	CHA	6	54082333	54173632	57097650	57188942
159	CHA	6	54435745	54690767	56972506	57006407
160	CHA	6	54435745	54690767	57097650	57188942
161	CHA	6	55032384	55039045	56972506	57006407
162	CHA	6	55032384	55039045	57097650	57188942
163	CHA	6	55183693	55200611	56972506	57006407
164	CHA	6	55183693	55200611	57097650	57188942
165	CHA	6	63745365	63834430	65589688	65648826	GABRA3;GABRA1;GABRA1;GABRG2;GABRG2;GABRG2;GABRA2;GABRA2;GABRA2;GABRA2;LOC537718;LOC537718;GABRA6;GABRA4;GABRA4;GABRA4;GABRA4;GABRA4;GABRB1;GABRB1;GABRB1;GABRB1;GABRB1;GABRB1;GABRB1;GABRB1;GABRB2;GABRB2;GABRB2;GABRB2;GABRB2;GABRB2;GABRB2;GABRB2;GABRB2;GABRQ;GABRQ;GABRQ;GABRQ;GABRQ;GABRQ;GABRQ;GABRQ;GABRQ;GABRQ	GABRA5;GABRA5;GABRA3;GABRA5;GABRA3;GABRA1;GABRA5;GABRA3;GABRA1;GABRG2;GABRG2;GABRA2;GABRG2;GABRA5;GABRA3;GABRA1;GABRG2;GABRA2;GABRA5;GABRA3;GABRA1;GABRG2;GABRA2;LOC537718;GABRA6;GABRA4;GABRA5;GABRA3;GABRA1;GABRG2;GABRA2;LOC537718;GABRA6;GABRA4;GABRB1;GABRA5;GABRA3;GABRA1;GABRG2;GABRA2;LOC537718;GABRA6;GABRA4;GABRB1;GABRB2
166	CHA	6	63745365	63834430	65924281	65977369	GABRA3;GABRA1;GABRA1;GABRG2;GABRG2;GABRG2;GABRA2;GABRA2;GABRA2;GABRA2;LOC537718;LOC537718;GABRA6;GABRA4;GABRA4;GABRA4;GABRA4;GABRA4;GABRB1;GABRB1;GABRB1;GABRB1;GABRB1;GABRB1;GABRB1;GABRB1;GABRB2;GABRB2;GABRB2;GABRB2;GABRB2;GABRB2;GABRB2;GABRB2;GABRB2;GABRQ;GABRQ;GABRQ;GABRQ;GABRQ;GABRQ;GABRQ;GABRQ;GABRQ;GABRQ	GABRA5;GABRA5;GABRA3;GABRA5;GABRA3;GABRA1;GABRA5;GABRA3;GABRA1;GABRG2;GABRG2;GABRA2;GABRG2;GABRA5;GABRA3;GABRA1;GABRG2;GABRA2;GABRA5;GABRA3;GABRA1;GABRG2;GABRA2;LOC537718;GABRA6;GABRA4;GABRA5;GABRA3;GABRA1;GABRG2;GABRA2;LOC537718;GABRA6;GABRA4;GABRB1;GABRA5;GABRA3;GABRA1;GABRG2;GABRA2;LOC537718;GABRA6;GABRA4;GABRB1;GABRB2
167	CHA	6	74433706	74623270	75821087	76418078
168	CHA	6	75621675	75710772	78093491	78142467
169	CHA	6	75821087	76418078	77565359	77603159
170	CHA	6	78093491	78142467	79446775	79637796
171	CHA	6	78445588	78783001	80201019	80223679
172	CHA	6	80109487	80134481	81432362	81453822
173	CHA	6	80109487	80134481	82647732	82694272
174	CHA	6	80201019	80223679	81432362	81453822
175	CHA	6	80201019	80223679	82647732	82694272
176	CHA	6	80231801	80273782	81432362	81453822
177	CHA	6	80231801	80273782	82647732	82694272
178	CHA	6	81631804	81650448	84271659	84395081
179	CHA	6	81688036	81707618	84271659	84395081
180	CHA	6	86930080	86940252	88541688	88739008
181	CHA	6	86930080	86940252	88743601	88782011
182	CHA	6	86930080	86940252	89219643	89233503
183	CHA	6	87060249	87097860	88541688	88739008
184	CHA	6	87060249	87097860	88743601	88782011
185	CHA	6	87060249	87097860	89219643	89233503
186	CHA	6	87686682	87704859	90882324	90940537	CXCL10	CXCL11
187	CHA	6	102497045	102542717	103847012	103998733	DSPP	DMP1
188	CHA	6	102497045	102542717	103634318	103705684	DSPP	DMP1
189	CHA	6	102497045	102542717	103783222	103831141	DSPP	DMP1
190	CHA	6	102497045	102542717	103838426	103845897	DSPP	DMP1
191	CHA	6	102497045	102542717	104273488	104294094	DSPP;DSPP	MSX1;DMP1
192	CHA	6	111565172	111649337	113667397	113682457
193	CHA	6	111565172	111649337	113685156	113746058
194	CHA	6	111565172	111649337	113801011	113837351
195	CHA	7	20823611	20909704	21918907	21942181
196	CHA	7	20823611	20909704	24266298	24309169
197	CHA	7	20823611	20909704	24335900	24346872
198	CHA	7	20823611	20909704	24359634	24399681
199	CHA	7	21918907	21942181	24266298	24309169
200	CHA	7	21918907	21942181	24335900	24346872
201	CHA	7	21918907	21942181	24359634	24399681
202	CHA	7	29918335	29931153	32255462	32304879
203	CHA	7	29933917	30010451	32255462	32304879
204	CHA	7	30045115	30062986	32255462	32304879
205	CHA	7	55004131	55199842	56353327	56397286
206	CHA	7	40399385	40448879	42694943	42776458
207	CHA	7	40399385	40448879	44044334	44131991
208	CHA	7	40399385	40448879	44434732	44533216
209	CHA	7	40399385	40448879	44642262	44792442
210	CHA	7	40399385	40448879	44843572	44930554
211	CHA	7	40506647	40511555	42694943	42776458
212	CHA	7	40506647	40511555	44044334	44131991
213	CHA	7	40506647	40511555	44434732	44533216
214	CHA	7	40506647	40511555	44642262	44792442
215	CHA	7	40506647	40511555	44843572	44930554
216	CHA	7	40524781	40591774	42694943	42776458
217	CHA	7	40524781	40591774	44044334	44131991
218	CHA	7	40524781	40591774	44434732	44533216
219	CHA	7	40524781	40591774	44642262	44792442
220	CHA	7	40524781	40591774	44843572	44930554
221	CHA	7	40623000	40787249	42486013	42529863	LYPD8	MGC137030
222	CHA	7	40623000	40787249	42694943	42776458
223	CHA	7	40623000	40787249	43255423	43750915	ARID3A;RNF126;POLR2E;POLR2E;POLR2E;SBNO2;FSTL3;C19orf26;GRIN3B;GRIN3B;PRSS57;FGF22;KISS1R;ELANE;ELANE;ELANE;PRTN3;PRTN3;TMEM259;TMEM259;TMEM259;PTBP1;PTBP1;PTBP1;PTBP1;MED16;MED16;MED16;MED16;MED16;MED16;AZU1;AZU1;AZU1;AZU1;C7H19orf24;C7H19orf24;C7H19orf24	WDR18;WDR18;WDR18;RNF126;HMHA1;MIDN;RNF126;SBNO2;WDR18;ARID3A;RNF126;RNF126;ARID3A;RNF126;CNN2;HMHA1;HMHA1;ELANE;WDR18;ARID3A;GRIN3B;ARID3A;POLR2E;GRIN3B;TMEM259;WDR18;ARID3A;POLR2E;GRIN3B;TMEM259;PTBP1;RNF126;HMHA1;ELANE;PRTN3;ATP5D;MIDN;R3HDM4
224	CHA	7	40623000	40787249	44044334	44131991
225	CHA	7	40623000	40787249	44434732	44533216
226	CHA	7	40623000	40787249	44642262	44792442
227	CHA	7	40623000	40787249	44843572	44930554
228	CHA	7	40812159	40818854	42379891	42437700
229	CHA	7	40812159	40818854	42694943	42776458
230	CHA	7	40812159	40818854	44044334	44131991
231	CHA	7	40812159	40818854	44434732	44533216
232	CHA	7	40812159	40818854	44642262	44792442
233	CHA	7	40812159	40818854	44843572	44930554
234	CHA	7	40820675	40859764	42694943	42776458
235	CHA	7	40820675	40859764	44044334	44131991
236	CHA	7	40820675	40859764	44434732	44533216
237	CHA	7	40820675	40859764	44642262	44792442
238	CHA	7	40820675	40859764	44843572	44930554
239	CHA	7	40959388	41062081	42486013	42529863	LYPD8	MGC137030
240	CHA	7	41100275	41257404	42547541	42598142
241	CHA	7	42694943	42776458	44044334	44131991
242	CHA	7	42694943	42776458	44434732	44533216
243	CHA	7	42694943	42776458	44843572	44930554
244	CHA	7	42849824	42952686	45819875	45997784
245	CHA	7	43087688	43124392	44594087	44639553	C2CD4C	SHC2
246	CHA	7	43087688	43124392	44642262	44792442	C2CD4C	SHC2
247	CHA	7	43228316	43248631	44937308	44943643
248	CHA	7	43255423	43750915	44932281	44933852	ARID3A;RNF126;POLR2E;POLR2E;POLR2E;SBNO2;FSTL3;FSTL3;C19orf26;GRIN3B;GRIN3B;PRSS57;FGF22;KISS1R;ELANE;ELANE;ELANE;PRTN3;PRTN3;TMEM259;TMEM259;TMEM259;PTBP1;PTBP1;PTBP1;PTBP1;MED16;MED16;MED16;MED16;MED16;MED16;AZU1;AZU1;AZU1;AZU1;C7H19orf24;C7H19orf24;C7H19orf24	WDR18;WDR18;WDR18;RNF126;HMHA1;MIDN;RNF126;FSTL4;SBNO2;WDR18;ARID3A;RNF126;RNF126;ARID3A;RNF126;CNN2;HMHA1;HMHA1;ELANE;WDR18;ARID3A;GRIN3B;ARID3A;POLR2E;GRIN3B;TMEM259;WDR18;ARID3A;POLR2E;GRIN3B;TMEM259;PTBP1;RNF126;HMHA1;ELANE;PRTN3;ATP5D;MIDN;R3HDM4
249	CHA	7	43255423	43750915	44937308	44943643	ARID3A;RNF126;POLR2E;POLR2E;POLR2E;SBNO2;FSTL3;FSTL3;C19orf26;GRIN3B;GRIN3B;PRSS57;FGF22;KISS1R;ELANE;ELANE;ELANE;PRTN3;PRTN3;TMEM259;TMEM259;TMEM259;PTBP1;PTBP1;PTBP1;PTBP1;MED16;MED16;MED16;MED16;MED16;MED16;AZU1;AZU1;AZU1;AZU1;C7H19orf24;C7H19orf24;C7H19orf24	WDR18;WDR18;WDR18;RNF126;HMHA1;MIDN;RNF126;FSTL4;SBNO2;WDR18;ARID3A;RNF126;RNF126;ARID3A;RNF126;CNN2;HMHA1;HMHA1;ELANE;WDR18;ARID3A;GRIN3B;ARID3A;POLR2E;GRIN3B;TMEM259;WDR18;ARID3A;POLR2E;GRIN3B;TMEM259;PTBP1;RNF126;HMHA1;ELANE;PRTN3;ATP5D;MIDN;R3HDM4
250	CHA	7	43255423	43750915	44964761	45010561	ARID3A;RNF126;POLR2E;POLR2E;POLR2E;SBNO2;FSTL3;FSTL3;C19orf26;GRIN3B;GRIN3B;PRSS57;FGF22;KISS1R;ELANE;ELANE;ELANE;PRTN3;PRTN3;TMEM259;TMEM259;TMEM259;PTBP1;PTBP1;PTBP1;PTBP1;MED16;MED16;MED16;MED16;MED16;MED16;AZU1;AZU1;AZU1;AZU1;C7H19orf24;C7H19orf24;C7H19orf24	WDR18;WDR18;WDR18;RNF126;HMHA1;MIDN;RNF126;FSTL4;SBNO2;WDR18;ARID3A;RNF126;RNF126;ARID3A;RNF126;CNN2;HMHA1;HMHA1;ELANE;WDR18;ARID3A;GRIN3B;ARID3A;POLR2E;GRIN3B;TMEM259;WDR18;ARID3A;POLR2E;GRIN3B;TMEM259;PTBP1;RNF126;HMHA1;ELANE;PRTN3;ATP5D;MIDN;R3HDM4
251	CHA	7	45057859	45065544	46452947	46507124	CATSPER3	PITX1
252	CHA	7	45066671	45183260	46452947	46507124	CATSPER3	PITX1
253	CHA	7	45195052	45207520	46452947	46507124	CATSPER3	PITX1
254	CHA	7	45209193	45323826	46452947	46507124	CATSPER3	PITX1
255	CHA	7	48992613	49170540	51441585	51528008
256	CHA	7	53896098	53930717	55004131	55199842
257	CHA	7	54645013	54789740	56353327	56397286
258	CHA	7	54870399	54977092	56353327	56397286
259	CHA	7	56737135	56766487	58398998	58464184
260	CHA	7	56996434	57008070	58398998	58464184			Body weight gain
261	CHA	7	58336211	58387691	59943766	60007080
262	CHA	7	58336211	58387691	60016205	60035851
263	CHA	7	58336211	58387691	62626996	62657270
264	CHA	7	58398998	58464184	59943766	60007080
265	CHA	7	58398998	58464184	60016205	60035851
266	CHA	7	58398998	58464184	62626996	62657270
267	CHA	7	61170802	61246717	62626996	62657270
268	CHA	7	62626996	62657270	65804315	65854610
269	CHA	8	2472574	2501740	3790608	3805555
270	CHA	8	9431176	9521018	10803698	10813439
271	CHA	8	26042482	26050742	27490593	27510328
272	CHA	8	26067879	26105713	27490593	27510328
273	CHA	8	50588611	50630317	51830964	51841486
274	CHA	8	50588611	50630317	51920609	51948082
275	CHA	8	34209203	34221816	35488121	35538275
276	CHA	8	57354805	57424227	58708420	58734852
277	CHA	8	43581906	43760046	44991679	45015882
278	CHA	8	43581906	43760046	45104754	45218740
279	CHA	8	43769143	43857195	44991679	45015882
280	CHA	8	43769143	43857195	45104754	45218740
281	CHA	8	43874103	43893460	44991679	45015882
282	CHA	8	43874103	43893460	45104754	45218740
283	CHA	8	43896061	44035721	45104754	45218740	KANK1	DOCK8
284	CHA	8	45580569	45608581	46801590	46948014
285	CHA	8	45580569	45608581	46948862	46962910
286	CHA	8	45580569	45608581	46963624	47016150
287	CHA	8	45580569	45608581	47022627	47140043
288	CHA	8	45580569	45608581	47230659	47312517
289	CHA	8	45618290	45641651	46801590	46948014
290	CHA	8	45618290	45641651	46948862	46962910
291	CHA	8	45618290	45641651	46963624	47016150
292	CHA	8	45618290	45641651	47022627	47140043
293	CHA	8	45618290	45641651	47230659	47312517
294	CHA	8	46963624	47016150	49879585	50080116
295	CHA	8	46963624	47016150	48407510	48489615
296	CHA	8	48093685	48204217	49367912	49401316
297	CHA	8	48407510	48489615	49879585	50080116
298	CHA	8	75123238	75401695	76523444	76562156	NFX1;NFX1	AQP3;AQP7
299	CHA	8	75123238	75401695	76724835	76768935	NFX1;NFX1	AQP3;AQP7
300	CHA	8	75123238	75401695	77371724	77388635
301	CHA	8	75123238	75401695	77408099	77525949	NFX1;NFX1	AQP3;AQP7
302	CHA	8	51953861	51981887	53381776	53489687	ENSBTAG00000017734;ENSBTAG00000047788;ENSBTAG00000047788	GNA14;GNA14;ENSBTAG00000017734
303	CHA	8	52366892	52435308	53574808	53618270
304	CHA	8	57584595	57631267	58708420	58734852
305	CHA	8	74422660	74473760	75847912	75924196
306	CHA	8	74422660	74473760	76151668	76186367
307	CHA	8	74422660	74473760	76523444	76562156
308	CHA	8	74422660	74473760	76563847	76579897
309	CHA	8	74677369	74729124	75943131	75998048	DCTN3;ARID3C	RPP25L;RPP25L
310	CHA	8	74677369	74729124	75847912	75924196
311	CHA	8	74677369	74729124	76151668	76186367
312	CHA	8	74677369	74729124	76523444	76562156
313	CHA	8	74677369	74729124	76563847	76579897
314	CHA	8	74677369	74729124	76724835	76768935
315	CHA	8	74677369	74729124	77371724	77388635
316	CHA	8	75076236	75098248	76523444	76562156
317	CHA	8	75449572	75473452	76523444	76562156
318	CHA	8	75449572	75473452	76563847	76579897
319	CHA	8	75449572	75473452	76724835	76768935
320	CHA	8	75529042	75713774	76724835	76768935	UBAP1	KIF24
321	CHA	8	75529042	75713774	77371724	77388635
322	CHA	8	75847912	75924196	77371724	77388635
323	CHA	8	75847912	75924196	77408099	77525949
324	CHA	8	78884018	78906780	80038930	80141104
325	CHA	8	78991530	79124368	80598934	80617612
326	CHA	9	669157	979023	2172801	2198822
327	CHA	9	64186	461142	1621182	1774266
328	CHA	9	64186	461142	1564613	1591663
329	CHA	9	64186	461142	1900715	1950748
330	CHA	9	466200	666782	1900715	1950748
331	CHA	9	2308502	2399295	4946460	4981599
332	CHA	9	2308502	2399295	5236943	5264926
333	CHA	9	2613744	2760446	3845936	3897414
334	CHA	9	2613744	2760446	5236943	5264926
335	CHA	9	2910915	2954498	5236943	5264926
336	CHA	9	50156167	50348144	51459604	51493102
337	CHA	9	50156167	50348144	51496822	51564242
338	CHA	9	38485360	38569955	39602686	39682586
339	CHA	9	48983545	49079263	51211334	51244082
340	CHA	9	48983545	49079263	51582324	51629919
341	CHA	9	49082935	49092804	51211334	51244082
342	CHA	9	49082935	49092804	51582324	51629919
343	CHA	9	49097591	49357093	51582324	51629919
344	CHA	9	50116799	50147424	51211334	51244082
345	CHA	9	50116799	50147424	51582324	51629919
346	CHA	9	50116799	50147424	52305819	52366548
347	CHA	9	50116799	50147424	54041536	54124114
348	CHA	9	50672916	50690430	52118530	52200672
349	CHA	9	51211334	51244082	54041536	54124114
350	CHA	9	51582324	51629919	53080230	53102468
351	CHA	9	51582324	51629919	53937726	54021698
352	CHA	9	51582324	51629919	54041536	54124114
353	CHA	9	51902678	51991591	53104029	53111912
354	CHA	9	52305819	52366548	53937726	54021698
355	CHA	9	52305819	52366548	54041536	54124114
356	CHA	9	56741341	56744776	58376632	58406665
357	CHA	9	56741341	56744776	58687068	58703658
358	CHA	9	61143242	61366109	65556956	65572272
359	CHA	9	61764908	61804426	63368296	63479477
360	CHA	9	61764908	61804426	62964465	63036984
361	CHA	9	61764908	61804426	63041452	63127278
362	CHA	9	61764908	61804426	63139659	63185325
363	CHA	9	61764908	61804426	63284149	63355967
364	CHA	9	61764908	61804426	63646261	64149527
365	CHA	9	61764908	61804426	64166770	64186831
366	CHA	9	62964465	63036984	64166770	64186831
367	CHA	9	63041452	63127278	64166770	64186831
368	CHA	9	64634716	64668983	66099240	66196850
369	CHA	9	64634716	64668983	65885583	65903262
370	CHA	9	64634716	64668983	66561794	66573012
371	CHA	10	33748828	33775393	36139145	36297595
372	CHA	10	33820297	33896019	36139145	36297595	RPUSD2	RMDN3
373	CHA	10	34129597	34142001	36139145	36297595	RPUSD2	RMDN3
374	CHA	10	45070592	45140835	46661696	46678472
375	CHA	10	45145101	45276359	46661696	46678472
376	CHA	10	52450913	52483853	53599523	53761679
377	CHA	10	78361186	78366060	79644287	79734013
378	CHA	10	78375601	78389759	79644287	79734013
379	CHA	10	78397817	78409974	79644287	79734013
380	CHA	11	57256706	57320568	58348145	58407422
381	CHA	11	60704683	60730263	63148188	63192656
382	CHA	11	61522995	61577847	62737866	62773508
383	CHA	11	61839685	61971095	63095283	63127335
384	CHA	11	61839685	61971095	63856618	63896631
385	CHA	11	61839685	61971095	63898557	63971152
386	CHA	11	61985391	62133070	63856618	63896631
387	CHA	11	62141327	62544369	63856618	63896631
388	CHA	11	70056096	70100080	71197519	71244448
389	CHA	11	72469212	72683816	74602747	74700391	PREB;KHK;KHK	ABHD1;MAPRE3;EMILIN1
390	CHA	11	72469212	72683816	74437273	74557125	PREB;KHK;KHK	ABHD1;MAPRE3;EMILIN1
391	CHA	11	73046291	73204701	74437273	74557125
392	CHA	12	341008	447266	1628659	1659629
393	CHA	12	341008	447266	1718861	1783095
394	CHA	12	341008	447266	1812823	1906734
395	CHA	12	341008	447266	1918954	1955228
396	CHA	12	475182	549714	1606902	1620276	PCDH20	TDRD3
397	CHA	12	16839337	16843477	18691762	18724272
398	CHA	12	16839337	16843477	18744299	18836370
399	CHA	12	16826923	16836917	18691762	18724272
400	CHA	12	16826923	16836917	18744299	18836370
401	CHA	12	41695431	41911529	43960074	44055082
402	CHA	12	40749606	40774250	42026845	42043651
403	CHA	12	40749606	40774250	42085309	42199719
404	CHA	12	40749606	40774250	43960074	44055082
405	CHA	12	42026845	42043651	43960074	44055082
406	CHA	12	42085309	42199719	43960074	44055082
407	CHA	12	43080046	43237220	44587286	44738530
408	CHA	12	57503802	57520936	59611153	59656411
409	CHA	13	36746653	36789420	38619237	38681569
410	CHA	13	53791057	53828383	55153317	55216389
411	CHA	13	53791057	53828383	55256797	55313944
412	CHA	13	53791057	53828383	55371803	55415592
413	CHA	13	53791057	53828383	55483205	55498804
414	CHA	14	12644037	12685147	14118923	14146895
415	CHA	14	12698964	12806777	14118923	14146895
416	CHA	14	17905105	17919760	19840969	19857721
417	CHA	14	17905105	17919760	19013999	19080139
418	CHA	14	17932284	17959889	19840969	19857721
419	CHA	14	17932284	17959889	19013999	19080139
420	CHA	14	17932284	17959889	20088562	20127278
421	CHA	14	17977838	18008492	20088562	20127278
422	CHA	14	18115961	18304957	20176713	20248527
423	CHA	14	18115961	18304957	20341900	20343618
424	CHA	14	18312535	18572331	19840969	19857721
425	CHA	14	18312535	18572331	20176713	20248527
426	CHA	14	18312535	18572331	20341900	20343618
427	CHA	14	18312535	18572331	20453780	20613761			Body weight (birth)
428	CHA	14	18575990	18637819	19840969	19857721
429	CHA	14	18868872	18882238	19965306	20084226
430	CHA	14	18910576	18931124	20267955	20332884
431	CHA	14	18947130	18997505	20088562	20127278
432	CHA	14	18947130	18997505	20267955	20332884
433	CHA	14	19013999	19080139	20088562	20127278
434	CHA	14	19013999	19080139	20176713	20248527
435	CHA	14	19013999	19080139	20267955	20332884
436	CHA	14	19013999	19080139	20341900	20343618
437	CHA	14	19013999	19080139	20453780	20613761			Body weight (birth)
438	CHA	14	19213217	19245157	20267955	20332884
439	CHA	14	26340400	26456627	30311423	30345265
440	CHA	14	41368852	41419507	42735493	42747207
441	CHA	14	30502573	30537541	33779627	33851343	NCOA2	PRDM14
442	CHA	14	31962476	31985220	33779627	33851343	NCOA2	PRDM14
443	CHA	14	31962476	31985220	33466735	33481134	ENSBTAG00000037399	SULF1
444	CHA	14	31996807	32057261	33779627	33851343	NCOA2	PRDM14
445	CHA	14	34359771	34430574	37352616	37389798	XKR9	LACTB2
446	CHA	14	35488783	35501269	36808516	36826529
447	CHA	14	37352616	37389798	38527713	38598765
448	CHA	14	39958040	40005605	41824923	41875589
449	CHA	14	40745581	40752089	42735493	42747207
450	CHA	14	49903840	49945844	52396623	52441477
451	CHA	14	49903840	49945844	55140531	55205676
452	CHA	14	52396623	52441477	55140531	55205676
453	CHA	14	57506438	57579836	59178110	59231026
454	CHA	14	67078238	67130444	68152771	68212324
455	CHA	14	67132629	67150016	68152771	68212324
456	CHA	15	46515608	46522837	47729235	47737099
457	CHA	15	46515608	46522837	47941353	47998731
458	CHA	15	46515608	46522837	48298855	48308511
459	CHA	15	46515608	46522837	48336738	48352211
460	CHA	15	48456963	48541940	51135900	51225305
461	CHA	15	48456963	48541940	51521753	51555150
462	CHA	15	48456963	48541940	51768763	51844292	FOLR2	ENSBTAG00000021007
463	CHA	15	48456963	48541940	51896420	51947937
464	CHA	15	48456963	48541940	51950672	51981969
465	CHA	15	48456963	48541940	52140510	52187866
466	CHA	15	54968402	55095830	56767431	56908680
467	CHA	15	42089813	42142511	43268750	43297402
468	CHA	15	46523545	46542206	47729235	47737099
469	CHA	15	46523545	46542206	47941353	47998731
470	CHA	15	46523545	46542206	48298855	48308511
471	CHA	15	46523545	46542206	48336738	48352211
472	CHA	15	46598802	46627627	47729235	47737099
473	CHA	15	46598802	46627627	47941353	47998731
474	CHA	15	46598802	46627627	48298855	48308511
475	CHA	15	46598802	46627627	48336738	48352211	ENSBTAG00000047847	HPX
476	CHA	15	46696208	46734141	47941353	47998731
477	CHA	15	46696208	46734141	48298855	48308511
478	CHA	15	46696208	46734141	48336738	48352211
479	CHA	15	46782723	46955071	48298855	48308511	OR52W1;OR52B2;OR52L1	CNGA4;CNGA4;CNGA4
480	CHA	15	46782723	46955071	48336738	48352211	OR52W1;OR52B2;OR52L1	CNGA4;CNGA4;CNGA4
481	CHA	15	47121197	47155704	48336738	48352211
482	CHA	15	48357609	48371261	50156388	50220894
483	CHA	15	48357609	48371261	49435044	49505060
484	CHA	15	48357609	48371261	50321418	50389180
485	CHA	15	48357609	48371261	50397767	50435504
486	CHA	15	48357609	48371261	50559153	50625124
487	CHA	15	48546623	48703465	50156388	50220894
488	CHA	15	48546623	48703465	51135900	51225305
489	CHA	15	48546623	48703465	51521753	51555150
490	CHA	15	48546623	48703465	51768763	51844292	FOLR2	ENSBTAG00000021007
491	CHA	15	48546623	48703465	51896420	51947937
492	CHA	15	48546623	48703465	51950672	51981969
493	CHA	15	48546623	48703465	52140510	52187866
494	CHA	15	50156388	50220894	51521753	51555150
495	CHA	15	50156388	50220894	51768763	51844292	FOLR2	ENSBTAG00000021007
496	CHA	15	49323748	49338508	50397767	50435504
497	CHA	15	49323748	49338508	50559153	50625124
498	CHA	15	49323748	49338508	50640041	50664333
499	CHA	15	49323748	49338508	51135900	51225305
500	CHA	15	49323748	49338508	51229515	51374957	PGAP2	RHOG
501	CHA	15	49435044	49505060	50559153	50625124
502	CHA	15	49435044	49505060	51135900	51225305
503	CHA	15	49435044	49505060	51521753	51555150
504	CHA	15	49435044	49505060	51768763	51844292
505	CHA	15	50321418	50389180	51560685	51591306
506	CHA	15	50321418	50389180	51595947	51666787
507	CHA	15	50321418	50389180	51693636	51707336
508	CHA	15	50397767	50435504	51560685	51591306
509	CHA	15	50397767	50435504	51595947	51666787
510	CHA	15	50397767	50435504	51693636	51707336
511	CHA	15	50559153	50625124	51693636	51707336
512	CHA	15	50640041	50664333	51693636	51707336
513	CHA	15	52218963	52242375	53264193	53331295
514	CHA	15	55165912	55314640	56611270	56628254
515	CHA	15	61949676	61982997	63170507	63220876	DCDC1	ENSBTAG00000000954
516	CHA	15	78701343	78731559	79876883	79940362
517	CHA	16	21335538	21367249	22577323	22598572
518	CHA	16	42063543	42187132	43435245	43479076
519	CHA	16	48554269	48616376	49749293	49784979
520	CHA	16	38863446	39048600	40722856	40998004
521	CHA	16	48524092	48552474	49749293	49784979
522	CHA	16	48620360	48649527	49749293	49784979
523	CHA	16	48875183	48883409	50476979	50595078
524	CHA	16	59142031	59168321	60410668	60497554
525	CHA	17	30396438	30410297	32201652	32209195
526	CHA	17	28336757	28342053	29687915	29786819
527	CHA	17	30153280	30216030	32201652	32209195
528	CHA	17	30227652	30241073	32201652	32209195
529	CHA	17	45775477	45783308	47046488	47088032
530	CHA	18	43839379	43865494	46165512	46187417
531	CHA	19	2029089	2120912	3299049	3428763
532	CHA	19	2029089	2120912	3569600	3656264
533	CHA	19	3077576	3174922	4226347	4300536
534	CHA	19	3077576	3174922	4652931	4688311
535	CHA	19	31887308	31910096	33210730	33253971
536	CHA	19	32877913	32895250	35160265	35253617
537	CHA	19	33782812	33907552	35160265	35253617	TMEM11	DHRS7B
538	CHA	19	33917480	33931795	35361479	35382115
539	CHA	19	46299127	46346442	47348090	47394700
540	CHA	19	47767106	47822677	48893466	48944927
541	CHA	19	47828488	47839887	48893466	48944927
542	CHA	19	55130075	55132133	56901354	56912117
543	CHA	19	55593887	55614813	57117927	57143174	GPRC5C	SRP68
544	CHA	20	4601407	4652157	6156249	6222819			Body weight (yearling);Body weight gain
545	CHA	20	4666775	4685771	6156249	6222819
546	CHA	20	4716043	4753160	6018410	6040789
547	CHA	20	4716043	4753160	6156249	6222819
548	CHA	20	4758722	4812157	6018410	6040789
549	CHA	20	12869422	12872917	13967565	14148087	TRIM23;ADAMTS6	PPWD1;PPWD1
550	CHA	20	12869422	12872917	14842827	14894317
551	CHA	20	32362698	32434548	33721953	33748963
552	CHA	20	32437127	32622352	33721953	33748963
553	CHA	20	32633768	32701110	33721953	33748963
554	CHA	21	5267541	5349060	6566625	6599464
555	CHA	21	13324305	13347885	14748584	14753020
556	CHA	21	50493855	50557989	51619467	51655542
557	CHA	22	52472967	52532273	54154789	54177867	CLEC3B	EXOSC7
558	CHA	23	24800192	24818627	27819804	27825116
559	CHA	23	25481219	25493423	28417545	28449720	GNL1	PRR3
560	CHA	23	27774805	27801348	30955284	30975479	ENSBTAG00000031762;HIST1H2BL	ENSBTAG00000024183;ENSBTAG00000031762
561	CHA	23	27774805	27801348	31883513	31924705
562	CHA	23	28457544	28472021	31883513	31924705
563	CHA	23	28474512	28476984	31883513	31924705
564	CHA	24	18638115	18747054	20738198	20748707
565	CHA	24	26414878	26508595	29420576	29425976
566	CHA	24	32706507	32738550	33822524	33850869
567	CHA	24	32741049	32763582	33822524	33850869
568	CHA	24	33748639	33789740	36191501	36247044
569	CHA	24	33822524	33850869	36191501	36247044
570	CHA	24	34155098	34175651	35573778	35600744
571	CHA	24	35001279	35050614	36191501	36247044
572	CHA	24	35217034	35221439	37279722	37467541	MYL12B;MYOM1;MYOM1	MYL12A;MYL12A;MYL12B
573	CHA	24	35997905	36016915	37279722	37467541
574	CHA	24	42251623	42458130	43786580	44064722
575	CHA	26	8673239	8690383	10231530	10253453
576	CHA	26	20827475	20839329	22349578	22441057	FBXW4	DPCD
577	CHA	26	50253644	50278910	51379539	51403523
578	CHA	26	50279639	50281544	51379539	51403523
579	CHA	26	50382155	50395547	51538932	51585262
580	CHA	26	50414231	50436090	51538932	51585262
581	CHA	26	25624158	25632049	50651652	50711179	PAOX	ECHS1
582	CHA	26	25624158	25632049	50717192	50738820	PAOX	ECHS1
583	CHA	26	25636772	25684418	50651652	50711179
584	CHA	26	25636772	25684418	50717192	50738820
585	CHA	26	50081677	50106928	51263209	51265666
586	CHA	26	50081677	50106928	51266392	51293225
587	CHA	27	44239228	44280083	45311761	45314795
588	CHA	27	44239228	44280083	45316621	45336943
589	CHA	27	44239228	44280083	45338225	45458871
590	CHA	27	44239228	44280083	45466025	45485827
591	CHA	27	44434542	44457097	45466025	45485827
592	CHA	28	41445975	41500581	42610816	42641430
593	CHA	29	9805910	9812775	11430272	11447474
594	CHA	29	17105840	17135246	19130008	19189223
595	CHA	29	17339086	17395383	19130008	19189223
596	CHA	29	37721338	37756339	38810828	38993981
597	CHA	29	37721338	37756339	39177677	39207499
598	CHA	29	37912486	38059009	39177677	39207499

## Sheet: LIM
Additional file 15 Table S21: List of LRLD events with functional interactions in Limousin breeed.
LRLD events number	breed	chr	start_block1	stop_block1	start_block2	stop_block2	STRINGdb		cattle_QTL_db (same QTL name in the 2 blocks)
							gene_block1	gene_block2
1	LIM	1	11418770	11462748	13157858	13253220
2	LIM	1	11844213	11945347	14526457	14559148
3	LIM	1	11844213	11945347	14629667	14701801
4	LIM	1	13157858	13253220	15710459	15784835
5	LIM	1	14868283	14913206	16072425	16078141
6	LIM	1	31445001	31517944	32844645	32866434
7	LIM	1	64316563	64404837	66223424	66468592
8	LIM	1	69877286	70065629	71596278	71720756
9	LIM	1	81719738	81755846	83111663	83316815	MAP6D1;MAP6D1	YEATS2;PARL
10	LIM	1	81719738	81755846	83643173	83671990
11	LIM	1	81719738	81755846	83685363	83913250	B3GNT5	MCF2L2
12	LIM	1	82248653	82325122	83643173	83671990
13	LIM	1	82248653	82325122	83685363	83913250	B3GNT5	MCF2L2
14	LIM	1	130473510	130706286	132670734	132933576
15	LIM	1	130473510	130706286	132578863	132635025
16	LIM	1	128756892	128798486	132670734	132933576
17	LIM	1	128756892	128798486	132578863	132635025
18	LIM	1	130314137	130468400	132670734	132933576
19	LIM	1	130314137	130468400	132578863	132635025
20	LIM	1	136839788	136940157	138298365	138489892	ACAD11	NPHP3
21	LIM	1	136998843	137069613	138298365	138489892
22	LIM	1	140466041	140477547	143067460	143093430
23	LIM	1	140619419	140633970	141873461	141901505
24	LIM	1	140619419	140633970	143067460	143093430
25	LIM	1	140634976	140670650	143067460	143093430
26	LIM	1	140680333	140710729	143067460	143093430
27	LIM	1	140746071	140755712	141873461	141901505
28	LIM	2	791182	901377	3193020	3230015
29	LIM	2	791182	901377	3672935	3735840
30	LIM	2	941405	953218	2073647	2228777	RNF168;HERC2;HERC2;HERC2;TRIM36;TRIM36;UBR4;UBR4;UBR4;TP53BP1;TP53BP1;TP53BP1;MDC1;MDC1;MDC1;MDC1;HERC1;HERC1;HERC1;HERC1;UIMC1;UIMC1;UIMC1;UIMC1;UIMC1;ENSBTAG00000040255;ENSBTAG00000040255;ENSBTAG00000040255;ENSBTAG00000040255;ENSBTAG00000040255;ENSBTAG00000040255	RNF8;HUWE1;RNF8;RNF168;HUWE1;HERC2;HUWE1;HERC2;TRIM36;RNF8;RNF168;HERC2;RNF8;RNF168;HERC2;TP53BP1;HUWE1;HERC2;TRIM36;UBR4;RNF8;RNF168;HERC2;TP53BP1;MDC1;RNF8;RNF168;HERC2;TP53BP1;MDC1;UIMC1
31	LIM	2	941405	953218	3193020	3230015
32	LIM	2	1614673	1647935	3811923	3833437
33	LIM	2	1757021	1812806	3325739	3430342
34	LIM	2	8936176	8976024	10417528	10564002
35	LIM	2	35766404	35803271	37227969	37343526
36	LIM	2	35804918	35881072	37227969	37343526
37	LIM	2	53846641	53859207	55268421	55294149
38	LIM	2	53846641	53859207	59153828	59199942
39	LIM	2	64151841	64219336	65813784	65877737
40	LIM	2	73155334	73297560	75082854	75213562
41	LIM	2	76879700	76883457	79747043	79765908
42	LIM	2	76879700	76883457	79784925	79835287
43	LIM	2	77493230	77637658	79747043	79765908
44	LIM	2	77493230	77637658	79784925	79835287
45	LIM	2	77493230	77637658	79840245	79857286
46	LIM	2	77493230	77637658	79859106	79910391
47	LIM	2	77649484	77729813	79747043	79765908
48	LIM	2	77649484	77729813	79784925	79835287
49	LIM	2	77649484	77729813	79840245	79857286
50	LIM	2	77649484	77729813	79859106	79910391
51	LIM	2	85789723	85817520	87184537	87377339
52	LIM	2	90573473	90594190	91854841	91857607
53	LIM	2	104630143	104703603	107456224	107466867
54	LIM	2	104630143	104703603	106807338	106886039	WNT6	WNT10A
55	LIM	2	105161039	105222977	107456224	107466867
56	LIM	2	105161039	105222977	106807338	106886039
57	LIM	2	105254118	105496804	107456224	107466867
58	LIM	2	105254118	105496804	106807338	106886039	WNT6	WNT10A
59	LIM	2	105979805	106071326	107456224	107466867
60	LIM	2	106409766	106443664	107819969	107827321
61	LIM	2	110932359	111107232	112316003	112406414
62	LIM	3	40669850	40699257	42339357	42448464
63	LIM	3	94307077	94369133	95372155	95731595
64	LIM	4	31875034	31920512	34551465	34616669
65	LIM	4	41388528	41524134	43386622	43466606
66	LIM	4	80138456	80179607	81679515	81760979
67	LIM	4	117681073	117703695	119325894	119480193
68	LIM	5	31422627	31546860	32559076	32698772
69	LIM	5	33511195	33537018	35126843	35237422
70	LIM	5	33511195	33537018	35266523	35444599
71	LIM	5	41378176	41405500	42455478	42537272
72	LIM	5	41922703	41946317	43128128	43262903
73	LIM	5	41952130	42193170	43439676	43499630
74	LIM	5	42225807	42320593	43439676	43499630
75	LIM	5	42411677	42432559	43439676	43499630
76	LIM	5	50731778	50754674	52203170	52281363
77	LIM	5	50776849	50789953	52203170	52281363
78	LIM	5	53701042	53798476	54913322	54921545
79	LIM	5	62460722	62554221	65659943	65702164
80	LIM	6	595447	736735	2414894	2612566
81	LIM	6	50009636	50098903	54316867	54347684
82	LIM	6	70209643	70231708	71284665	71415646
83	LIM	6	74140542	74190082	77413155	77429416
84	LIM	6	81502353	81519879	82647732	82694272
85	LIM	6	81565802	81650448	82698492	82762697
86	LIM	6	81565802	81650448	82779668	82785391
87	LIM	6	81565802	81650448	82790098	82914721
88	LIM	6	81969308	82076382	84516802	84560859
89	LIM	6	81969308	82076382	84592834	84677197
90	LIM	6	82077512	82101224	84516802	84560859
91	LIM	6	82110794	82149619	84516802	84560859
92	LIM	6	82227592	82315303	84516802	84560859
93	LIM	6	82321767	82344950	84516802	84560859
94	LIM	6	82382821	82490941	84516802	84560859
95	LIM	6	82508942	82625211	84516802	84560859
96	LIM	7	42325469	42363355	44423977	44533216
97	LIM	7	45922751	46157867	47228573	47293353
98	LIM	7	48951552	48988977	52385468	52680674
99	LIM	7	48951552	48988977	52755111	53020077
100	LIM	7	48951552	48988977	53031590	53143975
101	LIM	7	72207775	72219754	73282339	73334512
102	LIM	7	49912242	50857210	52385468	52680674	SLC23A1;CTNNA1;CTNNA1;LRRTM2;SPATA24;SIL1;SIL1;SIL1;MATR3;MATR3;MATR3;MATR3	PAIP2;PAIP2;SLC23A1;CTNNA1;DNAJC18;PAIP2;SLC23A1;CTNNA1;PAIP2;SLC23A1;CTNNA1;SIL1
103	LIM	7	49912242	50857210	52729699	52752643	SLC23A1;CTNNA1;CTNNA1;LRRTM2;SPATA24;SIL1;SIL1;SIL1;MATR3;MATR3;MATR3;MATR3	PAIP2;PAIP2;SLC23A1;CTNNA1;DNAJC18;PAIP2;SLC23A1;CTNNA1;PAIP2;SLC23A1;CTNNA1;SIL1
104	LIM	7	49912242	50857210	52755111	53020077	SLC23A1;CTNNA1;CTNNA1;LRRTM2;SPATA24;SIL1;SIL1;SIL1;MATR3;MATR3;MATR3;MATR3	PAIP2;PAIP2;SLC23A1;CTNNA1;DNAJC18;PAIP2;SLC23A1;CTNNA1;PAIP2;SLC23A1;CTNNA1;SIL1
105	LIM	7	49912242	50857210	52683736	52728113	SLC23A1;CTNNA1;CTNNA1;LRRTM2;SPATA24;SIL1;SIL1;SIL1;MATR3;MATR3;MATR3;MATR3	PAIP2;PAIP2;SLC23A1;CTNNA1;DNAJC18;PAIP2;SLC23A1;CTNNA1;PAIP2;SLC23A1;CTNNA1;SIL1
106	LIM	7	64896415	64914357	69204833	69327953	THG1L;SOX30	ADAM19;THG1L
107	LIM	7	64917536	64933054	69204833	69327953	THG1L;SOX30	ADAM19;THG1L
108	LIM	7	75562809	75581272	76648727	76677035
109	LIM	8	76312659	76415720	77486551	77523182
110	LIM	9	1563483	1591663	2719228	2819783
111	LIM	9	1597234	1615435	2719228	2819783
112	LIM	9	39710023	39755420	41117815	41185526
113	LIM	9	42791478	42872069	47237260	47244581
114	LIM	9	42889827	42903770	47237260	47244581
115	LIM	9	44878937	44931766	46138999	46172575
116	LIM	9	48983545	49079263	52319603	52380838
117	LIM	9	48983545	49079263	50170525	50387701
118	LIM	9	48983545	49079263	53397102	53457583
119	LIM	9	49082935	49091695	52319603	52380838
120	LIM	9	49082935	49091695	50170525	50387701
121	LIM	9	49092804	49295189	52319603	52380838
122	LIM	9	50170525	50387701	52319603	52380838	COQ3;USP45	PRDM13;SFRS18
123	LIM	9	50170525	50387701	53397102	53457583	COQ3;USP45	PRDM13;SFRS18
124	LIM	9	53397102	53457583	54889388	54927654
125	LIM	10	39086922	39142466	40442828	40517970
126	LIM	10	29575944	29585675	31037523	31094798
127	LIM	10	56841356	56925197	59979413	60035471
128	LIM	10	45295734	45376731	46550461	46584621
129	LIM	10	52752227	52778140	55367899	55372190
130	LIM	10	56200233	56234438	59979413	60035471
131	LIM	10	56783680	56822102	59979413	60035471
132	LIM	10	59979413	60035471	61770176	61879925
133	LIM	10	59979413	60035471	62191991	62231161
134	LIM	10	68748290	68772980	69824374	69848493
135	LIM	10	68748290	68772980	71385209	71464559
136	LIM	10	69824374	69848493	71385209	71464559
137	LIM	11	50352102	50367785	52444949	52510853
138	LIM	11	51733078	51894126	54473403	54600338
139	LIM	11	55990383	55992481	58651319	58664587
140	LIM	11	55990383	55992481	58666821	58673632
141	LIM	11	55995033	56118463	58666821	58673632
142	LIM	11	56863747	56956603	62377526	62544369
143	LIM	11	56962039	56970533	62377526	62544369
144	LIM	11	56962039	56970533	62549111	62569287
145	LIM	11	57007457	57247678	62377526	62544369
146	LIM	11	57007457	57247678	62549111	62569287
147	LIM	11	57277073	57386663	62377526	62544369
148	LIM	11	57277073	57386663	62549111	62569287
149	LIM	11	57563134	57786316	62377526	62544369
150	LIM	11	57563134	57786316	62549111	62569287
151	LIM	11	61289988	61303382	62377526	62544369
152	LIM	11	61289988	61303382	62549111	62569287
153	LIM	11	97602761	97660179	98672311	98693155
154	LIM	11	87075878	87098141	90599267	90648834
155	LIM	11	92051226	92107235	94204222	94432248
156	LIM	11	94204222	94432248	95775178	95851760	RABGAP1	STRBP
157	LIM	11	94204222	94432248	95877833	95924088	RABGAP1	STRBP
158	LIM	12	27898697	27929915	28941577	28980416
159	LIM	12	28272187	28311128	29551305	29558794
160	LIM	12	75417269	75423490	76613607	76651537
161	LIM	14	16146813	16173915	17278310	17318757
162	LIM	14	25907863	26092593	27240820	27260709
163	LIM	14	34745606	35123429	37629425	37676754
164	LIM	14	37629425	37676754	39726944	39754269
165	LIM	15	7809013	7859731	9534006	9575980
166	LIM	15	7809013	7859731	9603904	9633574
167	LIM	15	46576685	46610738	47927870	47995756
168	LIM	15	46576685	46610738	47896979	47902273
169	LIM	15	46576685	46610738	48138350	48161569
170	LIM	15	46576685	46610738	48189288	48302688
171	LIM	15	46576685	46610738	48311692	48352211	ENSBTAG00000047847	HPX
172	LIM	15	41646107	41673280	48138350	48161569
173	LIM	15	41646107	41673280	48189288	48302688
174	LIM	15	41646107	41673280	48311692	48352211
175	LIM	15	44953277	45001175	48508946	48666435
176	LIM	15	44953277	45001175	46576685	46610738
177	LIM	15	44953277	45001175	47927870	47995756
178	LIM	15	44953277	45001175	46782723	46948229	OR52W1;OR52B2	CNGA4;CNGA4
179	LIM	15	44953277	45001175	47089013	47170191
180	LIM	15	44953277	45001175	47577183	47580382
181	LIM	15	44953277	45001175	47896979	47902273
182	LIM	15	44953277	45001175	48138350	48161569
183	LIM	15	44953277	45001175	48189288	48302688
184	LIM	15	44953277	45001175	48311692	48352211
185	LIM	15	45046205	45104859	48508946	48666435	CYB5R2	PPFIBP2
186	LIM	15	45046205	45104859	46576685	46610738	CYB5R2	PPFIBP2
187	LIM	15	45046205	45104859	47927870	47995756	CYB5R2	PPFIBP2
188	LIM	15	45046205	45104859	46782723	46948229	OR52W1;CYB5R2;OR52B2	CNGA4;PPFIBP2;CNGA4
189	LIM	15	45046205	45104859	47089013	47170191	CYB5R2	PPFIBP2
190	LIM	15	45046205	45104859	47896979	47902273	CYB5R2	PPFIBP2
191	LIM	15	45046205	45104859	48138350	48161569
192	LIM	15	45046205	45104859	48189288	48302688	CYB5R2	PPFIBP2
193	LIM	15	45046205	45104859	48311692	48352211	CYB5R2;ENSBTAG00000047847	PPFIBP2;CYB5R2
194	LIM	15	46512804	46523545	47927870	47995756
195	LIM	15	46512804	46523545	47896979	47902273
196	LIM	15	46512804	46523545	48138350	48161569
197	LIM	15	46512804	46523545	48189288	48302688
198	LIM	15	46512804	46523545	48311692	48352211
199	LIM	15	46721184	46765318	47927870	47995756
200	LIM	15	46721184	46765318	47896979	47902273
201	LIM	15	46721184	46765318	48138350	48161569
202	LIM	15	46721184	46765318	48189288	48302688
203	LIM	15	46721184	46765318	48311692	48352211
204	LIM	15	46782723	46948229	48138350	48161569	OR52W1;OR52B2	CNGA4;CNGA4
205	LIM	15	46782723	46948229	48189288	48302688	OR52W1;OR52B2	CNGA4;CNGA4
206	LIM	15	46782723	46948229	48311692	48352211	OR52W1;OR52B2	CNGA4;CNGA4
207	LIM	15	49438825	49493882	51122115	51174152
208	LIM	15	50368302	50445654	51560685	51658022
209	LIM	15	50566368	50625124	51776850	51830510	FOLR2	ENSBTAG00000021007
210	LIM	15	60517233	60524644	61639615	61654015
211	LIM	16	47713640	47722827	49749293	49784979
212	LIM	16	48550327	48554269	49749293	49784979
213	LIM	16	48566070	48584407	49749293	49784979
214	LIM	16	48604904	48645579	49749293	49784979
215	LIM	17	13801909	13877273	15480793	15534770
216	LIM	17	13883525	13901473	15480793	15534770
217	LIM	17	30153280	30241073	32201652	32209195
218	LIM	17	30450422	30519749	32201652	32209195
219	LIM	17	58201233	58275550	59295225	59301796
220	LIM	17	58201233	58275550	59701812	59728563
221	LIM	17	58379153	58405590	59701812	59728563
222	LIM	17	58616289	58688727	59701812	59728563
223	LIM	18	31264521	31269968	32631954	32665835
224	LIM	18	49842916	49920860	50944904	51034354	MEGF8;PRR19;TMEM145;TMEM145;CIC	GSK3A;PAFAH1B3;PAFAH1B3;PRR19;MEGF8
225	LIM	18	49842916	49920860	51226554	51247996
226	LIM	19	48466107	48500328	51510511	51532636
227	LIM	19	48517805	48636263	51307247	51338200
228	LIM	19	48517805	48636263	51431742	51505417	ENTHD2	SLC38A10
229	LIM	19	48517805	48636263	51510511	51532636
230	LIM	20	13356863	13378811	14581356	14731256
231	LIM	20	21999297	22132922	24224918	24243254
232	LIM	21	5721155	5766691	7653376	7716494
233	LIM	21	5807004	5932627	7151696	7216220
234	LIM	21	5934457	5938760	7151696	7216220
235	LIM	21	5939874	5958735	7151696	7216220
236	LIM	21	23058055	23063255	25480705	25506179
237	LIM	21	23068809	23139721	25480705	25506179	FSD2;WHAMM	HOMER2;FSD2
238	LIM	23	25313007	25319197	27019526	27063095
239	LIM	23	25313007	25319197	27183738	27208139	PBX2	NOTCH4
240	LIM	23	25313007	25319197	27263590	27272290
241	LIM	23	25313007	25319197	27292141	27293561
242	LIM	23	25313007	25319197	27414592	27425184	C2	CFB
243	LIM	23	25414559	25432657	26938031	26943744
244	LIM	23	25414559	25432657	26946330	26957499
245	LIM	23	25414559	25432657	27741957	27752301	NFKBIL1;DDX39B	ATP6V1G2;ATP6V1G2
246	LIM	23	26938031	26943744	27990828	27995473
247	LIM	23	26938031	26943744	28001628	28006596
248	LIM	23	26946330	26957499	27990828	27995473
249	LIM	23	26946330	26957499	28001628	28006596
250	LIM	23	28318569	28333337	30114477	30123068
251	LIM	24	35097875	35185903	36290788	36454250
252	LIM	24	35097875	35185903	36759862	36811870
253	LIM	25	6201951	6231502	7300490	7310522
254	LIM	26	14823577	14891061	16585065	16746777
255	LIM	26	14896553	14920782	16585065	16746777
256	LIM	26	14896553	14920782	16747653	16754926
257	LIM	26	14952447	15022973	16585065	16746777	FRA10AC1	PDE6C
258	LIM	26	19211421	19257866	20384721	20399144
259	LIM	26	50237083	50243745	51379539	51403523
260	LIM	26	50253644	50278910	51379539	51403523
261	LIM	26	50281001	50286431	51379539	51403523
262	LIM	26	50408575	50428714	51536112	51575536
263	LIM	26	25628586	25755158	50727643	50738820
264	LIM	26	39018211	39073731	40582172	40591218
265	LIM	27	5786190	5794177	7586926	7623170
266	LIM	27	18831735	19000484	20348713	20532211

## Sheet: BLA
Additional file 15 Table S22: List of LRLD events with functional interactions in Blonde d'Aquitaine breeed.
LRLD events number	breed	chr	start_block1	stop_block1	start_block2	stop_block2	STRINGdb		cattle_QTL_db (same QTL name in the 2 blocks)
							gene_block1	gene_block2
1	BLA	1	1017488	1035007	5497886	5507573
2	BLA	1	1017488	1035007	5510131	5531792
3	BLA	1	3992246	4070299	5321320	5341164
4	BLA	1	6366473	6449104	7693435	7731583
5	BLA	1	6459928	6500949	7693435	7731583
6	BLA	1	15126234	15185878	16836572	16844981
7	BLA	1	13902810	14044190	16217597	16289529
8	BLA	1	13902810	14044190	22550250	22582132
9	BLA	1	16217597	16289529	20168064	20275497
10	BLA	1	16836572	16844981	21989838	21994065
11	BLA	1	18451404	18477661	21609061	21639169
12	BLA	1	19572962	19697070	21896388	21927942
13	BLA	1	20168064	20275497	22550250	22582132
14	BLA	1	27826641	27905976	31275039	31302244
15	BLA	1	27906782	27948860	31275039	31302244
16	BLA	1	30990501	31019803	33208424	33218979
17	BLA	1	39798336	39907991	41265809	41428053
18	BLA	1	39798336	39907991	41492237	41517286
19	BLA	1	39798336	39907991	41663950	41711031
20	BLA	1	40320006	40421013	41440927	41455680
21	BLA	1	44555369	44623944	46563007	46583466
22	BLA	1	44555369	44623944	46589213	46659951
23	BLA	1	44820939	44861612	54474751	54530063
24	BLA	1	49435205	49461962	50792737	50895633
25	BLA	1	49648174	49686709	50792737	50895633
26	BLA	1	50619042	50655911	53682452	53687086
27	BLA	1	50792737	50895633	51955894	51972456
28	BLA	1	51955894	51972456	53691688	53695443
29	BLA	1	55997375	56062200	57605976	57630094
30	BLA	1	64126098	64186545	65434737	65547577
31	BLA	1	64126098	64186545	65548889	65592421
32	BLA	1	68520752	68552725	70150192	70386813
33	BLA	1	68520752	68552725	70387632	70435866
34	BLA	1	68553698	68654991	70150192	70386813	KIAA0226	LRCH3
35	BLA	1	68553698	68654991	70387632	70435866
36	BLA	1	69276200	69303189	103575139	103728139
37	BLA	1	76486663	76529585	82116801	82146457
38	BLA	1	76486663	76529585	84046023	84132914
39	BLA	1	76555608	76584703	82116801	82146457
40	BLA	1	76555608	76584703	84046023	84132914	ATP11B	DCUN1D1
41	BLA	1	80346765	80369935	84046023	84132914	ATP11B	DCUN1D1
42	BLA	1	80346765	80369935	84149390	84176862
43	BLA	1	82116801	82146457	84046023	84132914	ATP11B	DCUN1D1
44	BLA	1	84046023	84132914	89587942	89603176
45	BLA	1	85942674	86009003	88609732	88615889
46	BLA	1	127421092	127442890	130271831	130498095
47	BLA	1	127421092	127442890	130506526	130650566
48	BLA	1	88749130	88757251	89896814	89923599
49	BLA	1	89156537	89263950	92031373	92052820
50	BLA	1	89156537	89263950	92278178	92354086
51	BLA	1	95012710	95029114	96874827	96891165
52	BLA	1	95036591	95060180	98789541	98876024
53	BLA	1	102917497	102925411	105331783	105510448
54	BLA	1	102932902	103442322	105331783	105510448
55	BLA	1	103453658	103484977	105331783	105510448
56	BLA	1	109135535	109214523	135349647	135378484
57	BLA	1	111300061	111307409	114781637	114803610
58	BLA	1	116943472	117003117	119069968	119137173
59	BLA	1	124190066	124208817	132793737	132917243
60	BLA	1	124190066	124208817	132925971	132967210
61	BLA	1	129936082	129955033	132711923	132777985
62	BLA	1	129936082	129955033	132793737	132917243
63	BLA	1	129936082	129955033	132925971	132967210
64	BLA	1	132982345	133014920	135349647	135378484
65	BLA	1	133017074	133207948	135349647	135378484
66	BLA	1	139004836	139024682	140317557	140336038
67	BLA	1	139039629	139073973	140317557	140336038
68	BLA	1	139087307	139222757	140317557	140336038
69	BLA	1	141863068	141873461	146105198	146129724
70	BLA	1	141863068	141873461	146135422	146217761
71	BLA	1	141863068	141873461	146219642	146226822
72	BLA	1	141863068	141873461	146245132	146333355
73	BLA	1	143410314	143444786	144963440	145003499
74	BLA	1	144963440	145003499	146105198	146129724
75	BLA	1	144963440	145003499	146135422	146217761
76	BLA	1	149108506	149145868	155438584	155486776
77	BLA	1	149216785	149317573	155438584	155486776
78	BLA	2	791182	901377	4091197	4134591
79	BLA	2	999035	1044339	4091197	4134591
80	BLA	2	999035	1044339	4642853	4715264
81	BLA	2	999035	1044339	7992332	8090731	REEP1;SPG20;SPG20;KIAA0415;KIAA0415;KIAA0415;ATL1;ATL1;ATL1;ATL1;SLC33A1;SLC33A1;SLC33A1;SLC33A1;TUBGCP5;CYFIP1;CYFIP1;NIPA2;NIPA2;NIPA2;NIPA2;KIF5A;KIF5A;KIF5A;KIF5A;KIF5A;KIF5A;SPAST;SPAST;SPAST;SPAST;SPAST;SPAST;SPAST	NIPA1;NIPA1;REEP1;NIPA1;REEP1;SPG20;NIPA1;REEP1;SPG20;KIAA0415;NIPA1;REEP1;SPG20;ATL1;NIPA1;NIPA1;TUBGCP5;NIPA1;SPG20;TUBGCP5;CYFIP1;NIPA1;REEP1;SPG20;KIAA0415;ATL1;SLC33A1;NIPA1;REEP1;SPG20;KIAA0415;ATL1;SLC33A1;KIF5A
82	BLA	2	999035	1044339	8131606	8273877	REEP1;SPG20;SPG20;KIAA0415;KIAA0415;KIAA0415;ATL1;ATL1;ATL1;ATL1;SLC33A1;SLC33A1;SLC33A1;SLC33A1;TUBGCP5;CYFIP1;CYFIP1;NIPA2;NIPA2;NIPA2;NIPA2;KIF5A;KIF5A;KIF5A;KIF5A;KIF5A;KIF5A;SPAST;SPAST;SPAST;SPAST;SPAST;SPAST;SPAST	NIPA1;NIPA1;REEP1;NIPA1;REEP1;SPG20;NIPA1;REEP1;SPG20;KIAA0415;NIPA1;REEP1;SPG20;ATL1;NIPA1;NIPA1;TUBGCP5;NIPA1;SPG20;TUBGCP5;CYFIP1;NIPA1;REEP1;SPG20;KIAA0415;ATL1;SLC33A1;NIPA1;REEP1;SPG20;KIAA0415;ATL1;SLC33A1;KIF5A
83	BLA	2	1144661	1239635	3494838	3529987
84	BLA	2	1144661	1239635	3648236	3734227
85	BLA	2	1316378	1343910	4091197	4134591
86	BLA	2	1600705	1614673	4193717	4319050
87	BLA	2	1757021	1771232	2786803	2870718
88	BLA	2	1847872	1855592	4091197	4134591
89	BLA	2	1924893	1977030	3547217	3644419
90	BLA	2	1924893	1977030	3778412	3844348
91	BLA	2	1866952	1872288	4091197	4134591
92	BLA	2	1866952	1872288	5643390	5707903
93	BLA	2	2292147	2332489	4091197	4134591
94	BLA	2	1996646	2023484	3547217	3644419
95	BLA	2	2590948	2773524	3778412	3844348
96	BLA	2	2786803	2870718	4144803	4157193
97	BLA	2	2786803	2870718	4588155	4593106
98	BLA	2	2959332	3016608	4588155	4593106
99	BLA	2	3020151	3061170	4588155	4593106
100	BLA	2	3252983	3268143	4588155	4593106
101	BLA	2	5643390	5707903	8630417	8731422
102	BLA	2	5643390	5707903	7434646	7585499
103	BLA	2	5643390	5707903	7992332	8090731
104	BLA	2	5643390	5707903	8131606	8273877
105	BLA	2	5643390	5707903	8280516	8475068
106	BLA	2	5643390	5707903	8476068	8487813
107	BLA	2	7016309	7120009	10260825	10281268
108	BLA	2	7420154	7432669	8737104	8893200
109	BLA	2	7420154	7432669	9612086	9659735
110	BLA	2	7434646	7585499	8630417	8731422
111	BLA	2	7589238	7618897	8630417	8731422
112	BLA	2	8567618	8617610	9767953	10091054
113	BLA	2	8737104	8893200	15264884	15286579
114	BLA	2	9612086	9659735	15264884	15286579
115	BLA	2	10150505	10170731	11367437	11393364
116	BLA	2	10652830	10949329	13926151	13963180
117	BLA	2	15748123	15800181	28924011	28968654
118	BLA	2	15748123	15800181	34484841	34506458
119	BLA	2	15748123	15800181	34521149	34576569
120	BLA	2	15816066	15822959	29044121	29078134
121	BLA	2	19448482	19512994	20555556	20580809
122	BLA	2	19448482	19512994	23714562	23775061
123	BLA	2	19646332	19720114	20901227	21104303
124	BLA	2	19646332	19720114	21216276	21222734
125	BLA	2	20123398	20135509	23714562	23775061
126	BLA	2	20137009	20139838	23714562	23775061
127	BLA	2	20223352	20369075	23714562	23775061	ADCY8;RAP1A;GNAS;GNAS;RAP1GAP2;RAP1GAP2;ADCY5;ADCY5;ADCY5;ABCC8;RAPGEF4;RAPGEF4;RAPGEF4;RAPGEF4;RAPGEF4;RAPGEF4;RAPGEF4;RAPGEF4;RAPGEF4;RAPGEF4	ADCY6;RAP1B;ADCY6;ADCY8;RAP1B;RAP1A;ADCY6;ADCY8;GNAS;KCNJ11;ADCY6;RAP1B;ADCY8;RAP1A;KCNJ11;GNAS;RAP1GAP2;ADCY5;PCLO;ABCC8
128	BLA	2	27641166	27684398	30305098	30329009
129	BLA	2	29044121	29078134	30305098	30329009
130	BLA	2	29044121	29078134	31111656	31139754
131	BLA	2	29044121	29078134	32146715	32211053
132	BLA	2	29044121	29078134	33695692	33776820
133	BLA	2	30432213	30482763	32146715	32211053
134	BLA	2	30432213	30482763	38592474	38632425
135	BLA	2	24491922	24510490	26427077	26541482	METTL5	METAP1D
136	BLA	2	25214892	25243017	26285193	26350680
137	BLA	2	25381414	25549541	34521149	34576569
138	BLA	2	26097128	26112343	28048681	28050241
139	BLA	2	26097128	26112343	28093759	28102754
140	BLA	2	26097128	26112343	28125798	28158461
141	BLA	2	26097128	26112343	34521149	34576569
142	BLA	2	28093759	28102754	34521149	34576569
143	BLA	2	28924011	28968654	34484841	34506458
144	BLA	2	28924011	28968654	34521149	34576569
145	BLA	2	28986348	29035605	34484841	34506458
146	BLA	2	29079685	29146848	30305098	30329009
147	BLA	2	29079685	29146848	31111656	31139754
148	BLA	2	29079685	29146848	32146715	32211053
149	BLA	2	29079685	29146848	33695692	33776820
150	BLA	2	30285647	30293694	31492283	31522508
151	BLA	2	30305098	30329009	32146715	32211053
152	BLA	2	30305098	30329009	32814290	32825504
153	BLA	2	30305098	30329009	32961524	32989429
154	BLA	2	30305098	30329009	33695692	33776820
155	BLA	2	31111656	31139754	32814290	32825504
156	BLA	2	31111656	31139754	32832583	32872506
157	BLA	2	32146715	32211053	33695692	33776820
158	BLA	2	32146715	32211053	34521149	34576569
159	BLA	2	32961524	32989429	38254877	38318695
160	BLA	2	32961524	32989429	38324494	38367580
161	BLA	2	32961524	32989429	38369815	38412127
162	BLA	2	32961524	32989429	38425023	38440083
163	BLA	2	33252419	33340598	38254877	38318695
164	BLA	2	33636728	33681310	38254877	38318695
165	BLA	2	33636728	33681310	38324494	38367580
166	BLA	2	34484841	34506458	36017898	36063697
167	BLA	2	40386820	40398603	42743655	42880642
168	BLA	2	40399251	40434230	42743655	42880642
169	BLA	2	40751076	40765572	42957095	43115402
170	BLA	2	41778329	41819024	44115766	44152000
171	BLA	2	44321579	44379266	45879759	45895712
172	BLA	2	44321579	44379266	45897985	45948890
173	BLA	2	44321579	44379266	48769397	48807730
174	BLA	2	45897985	45948890	47691983	47802484
175	BLA	2	50601006	50656684	62986346	63149285
176	BLA	2	54860255	54894316	56092902	56400472
177	BLA	2	54860255	54894316	56406419	56475603
178	BLA	2	60400387	60475142	88674404	88780200
179	BLA	2	66971953	67000483	71341725	71402994
180	BLA	2	76584832	76593375	86305851	86369833
181	BLA	2	76584832	76593375	86013870	86242354	HSPD1	HSPE1
182	BLA	2	76584832	76593375	86248211	86291214
183	BLA	2	77691677	77729813	86305851	86369833
184	BLA	2	77691677	77729813	84957039	85024794
185	BLA	2	77691677	77729813	86013870	86242354
186	BLA	2	77691677	77729813	86248211	86291214
187	BLA	2	79925402	79928079	81774094	81827191
188	BLA	2	83044608	83109314	86305851	86369833
189	BLA	2	83044608	83109314	86013870	86242354
190	BLA	2	83044608	83109314	86248211	86291214
191	BLA	2	84831426	84873076	86305851	86369833
192	BLA	2	84831426	84873076	86013870	86242354	HSPD1	HSPE1
193	BLA	2	84831426	84873076	86248211	86291214
194	BLA	2	84957039	85024794	86305851	86369833
195	BLA	2	84957039	85024794	86248211	86291214
196	BLA	2	87991030	88007607	92597394	92603322
197	BLA	2	92396039	92407759	93600051	93607109
198	BLA	2	26285193	26350680	28093759	28102754
199	BLA	2	26285193	26350680	28924011	28968654
200	BLA	2	26285193	26350680	34484841	34506458
201	BLA	2	26285193	26350680	34521149	34576569
202	BLA	2	105362276	105488496	107334629	107424156
203	BLA	2	105362276	105488496	107642598	107664976
204	BLA	2	110554025	110630591	115381706	115521755
205	BLA	2	113764877	113819833	115381706	115521755
206	BLA	2	125417649	125439135	128927554	128944054
207	BLA	2	125733112	125791205	130791661	130807178
208	BLA	2	125733112	125791205	131135353	131144026
209	BLA	2	125733112	125791205	131151097	131168765
210	BLA	2	131135353	131144026	133584851	133603359
211	BLA	2	131151097	131168765	133584851	133603359
212	BLA	3	37612449	37634050	38656213	38715202
213	BLA	3	8648341	8653576	9808383	9826400
214	BLA	3	32176710	32254914	39146654	39187153
215	BLA	3	34149958	34187388	35514518	35529105
216	BLA	3	34149958	34187388	39146654	39187153
217	BLA	3	26906785	26925731	52339767	52368940
218	BLA	3	31855486	31869537	35514518	35529105
219	BLA	3	31855486	31869537	35678808	35739980
220	BLA	3	32128729	32162883	39146654	39187153
221	BLA	3	55375199	55468335	62767246	62789924
222	BLA	3	60175123	60209904	77486603	77547399
223	BLA	3	60175123	60209904	77959147	78002456
224	BLA	3	63577257	63603907	65268371	65279129
225	BLA	3	75800624	75884590	76893836	76957620
226	BLA	3	31874226	31970280	35514518	35529105	OVGP1	PIFO
227	BLA	3	94276943	94301780	95810463	95842324
228	BLA	3	94276943	94301780	95997686	96001247
229	BLA	3	94307077	94364349	95388206	95606624
230	BLA	4	8517510	8519301	9570330	9760835
231	BLA	4	8517510	8519301	9798086	9824685
232	BLA	4	25103411	25127084	40781311	40847226
233	BLA	4	19650578	19689747	25732526	25738625
234	BLA	4	38693979	38739895	51250071	51258153
235	BLA	4	41570308	41619769	43779966	43911953
236	BLA	4	53487305	53512273	56010845	56097566
237	BLA	4	53487305	53512273	56108062	56146834
238	BLA	4	53487305	53512273	56150871	56168955
239	BLA	4	60501701	60507935	61705561	61727078
240	BLA	4	60529500	60544846	61705561	61727078
241	BLA	4	61134616	61195623	70798986	70870214
242	BLA	4	63335010	63343899	64521347	64584534
243	BLA	4	63352181	63384794	64521347	64584534
244	BLA	4	69060884	69073822	70645799	70653889
245	BLA	4	72601935	72616668	74535692	74601114
246	BLA	4	82410822	82442884	87977251	88169325	AMPH	WASL
247	BLA	4	82742499	82749873	83809089	83902486
248	BLA	4	83225985	83301624	84396159	84405185
249	BLA	4	84968279	84998314	87977251	88169325
250	BLA	4	115087493	115094453	116474370	116515630
251	BLA	5	6978195	7014813	8067724	8083228
252	BLA	5	103119408	103136626	104677456	104693646
253	BLA	5	103119408	103136626	105042024	105111769
254	BLA	5	19796858	19849261	22559253	22585568
255	BLA	5	30745432	30860322	33473955	33511195	KMT2D;WNT1	RHEBL1;WNT10B
256	BLA	5	31209183	31240476	33473955	33511195
257	BLA	5	32960572	32962222	37021787	37024567
258	BLA	5	32979568	32992570	37021787	37024567
259	BLA	5	37574704	37583639	49046867	49125108
260	BLA	5	37793856	37877563	42233587	42300212
261	BLA	5	37793856	37877563	42302372	42348560
262	BLA	5	38863764	38894077	40003929	40038335
263	BLA	5	42848999	42858739	44617429	44657813
264	BLA	5	46703694	46746120	49046867	49125108
265	BLA	5	47479284	47731300	49046867	49125108	HELB;HELB;HELB	LLPH;TMBIM4;IRAK3
266	BLA	5	51594941	51633929	80809360	80875184
267	BLA	5	67902442	67914637	70364180	70370791
268	BLA	5	113734372	113838314	115094300	115134781	PACSIN2	TTLL1
269	BLA	5	114927880	114973019	116005126	116016457
270	BLA	5	114927880	114973019	116033813	116092165
271	BLA	5	114927880	114973019	117323874	117335160
272	BLA	5	73636792	73685601	76689833	76966520
273	BLA	5	75553785	75614826	76689833	76966520
274	BLA	5	75620125	75676623	76689833	76966520
275	BLA	5	75620125	75676623	77252112	77287440	RAC2	FGD4
276	BLA	5	75723073	75947710	78025241	78041670
277	BLA	5	75954723	75996227	78025241	78041670
278	BLA	5	76199138	76685491	77957280	77973057
279	BLA	5	76199138	76685491	78025241	78041670
280	BLA	5	76689833	76966520	78025241	78041670
281	BLA	5	88895480	88907948	91060515	91164171
282	BLA	5	88925627	88964823	91060515	91164171
283	BLA	5	103178684	103212234	104677456	104693646
284	BLA	5	103178684	103212234	105042024	105111769
285	BLA	5	103178684	103212234	105690331	105740050
286	BLA	5	103827199	103922968	105042024	105111769
287	BLA	5	104253743	104261034	105690331	105740050
288	BLA	5	104677456	104693646	105760018	105804880
289	BLA	5	111142987	111198351	112649227	112658321
290	BLA	5	115910286	115929578	117513155	117522006
291	BLA	6	4983853	5108532	6603617	6797811
292	BLA	6	4983853	5108532	6800450	6820898
293	BLA	6	5264090	5403483	6603617	6797811
294	BLA	6	5264090	5403483	6800450	6820898
295	BLA	6	6014390	6033743	7735832	7747188
296	BLA	6	6068366	6146291	7735832	7747188
297	BLA	6	30145040	30146927	31370458	31398310
298	BLA	6	30123181	30142485	31370458	31398310
299	BLA	6	30123181	30142485	31538096	31576983
300	BLA	6	30123181	30142485	32025449	32337636
301	BLA	6	30123181	30142485	32351461	32397057
302	BLA	6	30290801	30310189	31685786	31732556
303	BLA	6	30580841	30609708	31780704	31816057
304	BLA	6	31370458	31398310	33512177	33732764			Body weight (birth)
305	BLA	6	31370458	31398310	33952291	33979456
306	BLA	6	33512177	33732764	36427342	36441375
307	BLA	6	33512177	33732764	36445773	36498019			Average daily gain
308	BLA	6	33512177	33732764	36503089	36549240
309	BLA	6	33512177	33732764	36949159	36987041
310	BLA	6	33512177	33732764	50803761	50859168
311	BLA	6	33952291	33979456	50803761	50859168
312	BLA	6	36949159	36987041	50803761	50859168
313	BLA	6	38893360	38908231	91359416	91371809
314	BLA	6	40832353	40839808	43951178	43988159			Body weight (yearling)
315	BLA	6	41913235	41936228	45105779	45123631
316	BLA	6	44049323	44085615	51940574	51994934
317	BLA	6	76774381	76814587	93642124	93668975
318	BLA	6	76774381	76814587	93672413	93676265
319	BLA	6	76774381	76814587	94911184	94995884
320	BLA	6	52871145	52980728	58127140	58145663
321	BLA	6	53100358	53159015	55653327	55706781	DTHD1;DTHD1;SH3BP4;CHD3;CHD3;PIDD1;CNGB1;CNGB1;CNGB1;UNC5C;UNC5A;USH1C	MACC1;AIPL1;DTHD1;AIPL1;DTHD1;DTHD1;AIPL1;DTHD1;CHD3;DTHD1;DTHD1;DTHD1
322	BLA	6	53100358	53159015	58127140	58145663
323	BLA	6	69469953	69618364	76774381	76814587
324	BLA	6	69637671	69699643	76774381	76814587
325	BLA	6	70562947	70564450	75177502	75229026
326	BLA	6	72285707	72385883	74968557	75157043			Body weight (birth);Body weight (weaning);Body weight gain;Body weight (yearling)
327	BLA	6	72285707	72385883	75177502	75229026	POLR2B;REST	NOA1;ENSBTAG00000019359
328	BLA	6	81030893	81067975	82106256	82167701
329	BLA	6	81565802	81683887	82785391	82840066
330	BLA	6	81565802	81683887	82870612	82914721
331	BLA	6	84936581	84961073	94481429	94587205
332	BLA	6	100390632	100434190	103389556	103437771
333	BLA	6	100390632	100434190	105360637	105372510
334	BLA	6	100390632	100434190	105458295	105484900
335	BLA	6	103389556	103437771	105360637	105372510
336	BLA	6	103389556	103437771	105458295	105484900
337	BLA	6	103738943	103774559	105360637	105372510
338	BLA	6	103738943	103774559	105458295	105484900
339	BLA	7	3855939	3910836	6562369	6642725
340	BLA	7	3855939	3910836	6648945	6656865
341	BLA	7	3855939	3910836	6848993	6872262
342	BLA	7	3695784	3723698	6562369	6642725
343	BLA	7	3695784	3723698	6648945	6656865
344	BLA	7	3695784	3723698	6848993	6872262
345	BLA	7	3751819	3761012	6562369	6642725
346	BLA	7	3751819	3761012	6648945	6656865
347	BLA	7	4265148	4316354	6562369	6642725	DDX49	HOMER3
348	BLA	7	4265148	4316354	6648945	6656865	DDX49	HOMER3
349	BLA	7	7682913	7730028	22073207	22098119	RASAL3	WIZ
350	BLA	7	8325833	8433338	11322738	11399339
351	BLA	7	8824743	8907926	10055082	10194826
352	BLA	7	8824743	8907926	10220607	10373016
353	BLA	7	11322738	11399339	12550564	12675670	FARSA;DDX39A	RAD23A;FARSA
354	BLA	7	11322738	11399339	12778759	12827127	WDR83;DHPS	WDR83OS;WDR83
355	BLA	7	11322738	11399339	12899071	12910980
356	BLA	7	14819017	14830159	16274532	16282243
357	BLA	7	19250230	19294028	23085563	23115075
358	BLA	7	34267518	34305207	36834578	36894639
359	BLA	7	50974963	51064526	52755111	53125189	NDFIP1	RNF14
360	BLA	7	36242365	36331996	41292712	41322999
361	BLA	7	36645394	36679223	38854203	38875573
362	BLA	7	40589906	40598423	42382228	42435667
363	BLA	7	48903279	48943639	50198388	50820465	SLC23A1;CTNNA1;CTNNA1;SPATA24;SIL1;SIL1;SIL1;MATR3;MATR3;MATR3;MATR3	PAIP2;PAIP2;SLC23A1;DNAJC18;PAIP2;SLC23A1;CTNNA1;PAIP2;SLC23A1;CTNNA1;SIL1
364	BLA	7	48951552	48988977	50198388	50820465
365	BLA	7	48991794	49160373	50198388	50820465	SLC23A1;CTNNA1;CTNNA1;SPATA24;SIL1;SIL1;SIL1;UBE2D2;MATR3;MATR3;MATR3;MATR3	PAIP2;PAIP2;SLC23A1;DNAJC18;PAIP2;SLC23A1;CTNNA1;KLHL3;PAIP2;SLC23A1;CTNNA1;SIL1
366	BLA	7	71515126	71583417	73040843	73112383
367	BLA	7	71515126	71583417	73344837	73448373
368	BLA	7	71515126	71583417	77437515	77445669
369	BLA	7	73344837	73448373	76903722	76941269
370	BLA	7	80080887	80095604	81362259	81394226
371	BLA	7	80308505	80318253	81362259	81394226
372	BLA	7	84359793	84395062	104507071	104525708
373	BLA	7	85616808	85681948	87137460	87185288
374	BLA	8	10763494	10778552	13249532	13261184
375	BLA	8	43348930	43352139	47242828	47342900
376	BLA	8	43348930	43352139	45122967	45236938
377	BLA	8	31011184	31123854	38879877	38936996
378	BLA	8	36464016	36573722	38476616	38577524
379	BLA	8	38879877	38936996	40760501	40794765
380	BLA	8	40760501	40794765	42177563	42266348
381	BLA	8	43212999	43228643	47242828	47342900
382	BLA	8	43212999	43228643	44695369	44770136
383	BLA	8	43212999	43228643	45122967	45236938
384	BLA	8	43321408	43324508	47242828	47342900
385	BLA	8	43321408	43324508	44695369	44770136
386	BLA	8	43321408	43324508	49904213	50125099
387	BLA	8	43353126	43373235	45122967	45236938
388	BLA	8	43353126	43373235	45256504	45320623
389	BLA	8	43379215	43481092	45122967	45236938
390	BLA	8	43379215	43481092	45256504	45320623
391	BLA	8	43503948	43541859	47242828	47342900
392	BLA	8	43503948	43541859	44695369	44770136
393	BLA	8	43503948	43541859	45122967	45236938	PIP5K1B	FXN
394	BLA	8	43503948	43541859	45256504	45320623
395	BLA	8	43503948	43541859	49904213	50125099
396	BLA	8	43581906	43667597	47242828	47342900
397	BLA	8	43581906	43667597	44695369	44770136
398	BLA	8	45618290	45635859	46773987	46793988
399	BLA	8	45666780	45742492	49904213	50125099
400	BLA	8	45881905	46130457	49302133	49353091
401	BLA	8	45881905	46130457	49420586	49437267
402	BLA	8	45881905	46130457	47973731	47991047
403	BLA	8	45881905	46130457	48099375	48146979
404	BLA	8	45881905	46130457	48269711	48478118
405	BLA	8	45881905	46130457	49441555	49487383
406	BLA	8	45881905	46130457	49496737	49507662
407	BLA	8	45881905	46130457	49514324	49532232
408	BLA	8	45881905	46130457	49904213	50125099			Muscle anserine content
409	BLA	8	46818131	46857476	47973731	47991047
410	BLA	8	46818131	46857476	48099375	48146979
411	BLA	8	46818131	46857476	48269711	48478118
412	BLA	8	46818131	46857476	49904213	50125099
413	BLA	8	46858504	46876867	47973731	47991047
414	BLA	8	46858504	46876867	48099375	48146979
415	BLA	8	46858504	46876867	48269711	48478118
416	BLA	8	46858504	46876867	49904213	50125099
417	BLA	8	48099375	48146979	49783352	49838877
418	BLA	8	48099375	48146979	49904213	50125099
419	BLA	8	49095777	49096954	50425391	50504831
420	BLA	8	53095579	53149567	57568638	57623786
421	BLA	8	53095579	53149567	57628293	57646668
422	BLA	8	60419505	60441487	62764606	62876697
423	BLA	8	71433110	71488552	72712097	72809177
424	BLA	8	74548759	74568082	77651986	77747508
425	BLA	9	441377	714723	2487706	2564038
426	BLA	9	441377	714723	3588075	3677190
427	BLA	9	441377	714723	6399387	6561165
428	BLA	9	754161	965444	2487706	2564038
429	BLA	9	754161	965444	3588075	3677190
430	BLA	9	754161	965444	6399387	6561165
431	BLA	9	2487706	2564038	3588075	3677190
432	BLA	9	2636491	2760446	17348986	17401747
433	BLA	9	3277238	3363481	6399387	6561165
434	BLA	9	9226404	9273373	10674534	10787601
435	BLA	9	17207660	17225694	18850860	18903396
436	BLA	9	17207660	17225694	18908832	18936435
437	BLA	9	17233550	17274841	18850860	18903396
438	BLA	9	17233550	17274841	18908832	18936435
439	BLA	9	21805619	21865204	22984610	23053615
440	BLA	9	38875675	39165907	40187774	40265184	REV3L	KIAA1919
441	BLA	9	39953287	40165394	42364618	42391714
442	BLA	9	40657751	40686080	45264858	45618941
443	BLA	9	40698791	40707528	45264858	45618941
444	BLA	9	58065152	58078768	66161652	66225225
445	BLA	9	60431516	60530725	61835679	61851153
446	BLA	9	74809897	74900436	76590706	76632624
447	BLA	9	94213320	94281420	96855854	96886282
448	BLA	9	97674319	97691659	100289437	100331103
449	BLA	9	99227805	99232273	100430620	100443370
450	BLA	10	10659710	10670274	11930671	11974417
451	BLA	10	18415707	18421286	21180965	21223100
452	BLA	10	53785483	53830422	57055326	57169160
453	BLA	10	53886565	53973013	55135078	55193868
454	BLA	10	54798116	54808359	57055326	57169160
455	BLA	10	62351061	62404257	66835869	66938223
456	BLA	10	66835869	66938223	74952755	75001681
457	BLA	10	84358350	84368397	89617851	89638413
458	BLA	10	85787290	85824534	86939940	86965413
459	BLA	10	85787290	85824534	87250618	87355527
460	BLA	10	89134115	89152158	90656346	90683376
461	BLA	10	89134115	89152158	92671182	92678828
462	BLA	11	27340356	27384321	32132602	32202193
463	BLA	11	27340356	27384321	32234548	32252447
464	BLA	11	29155657	29300813	39393108	39405966
465	BLA	11	37502964	37531144	41465179	41558078
466	BLA	11	38466851	38542028	41465179	41558078
467	BLA	11	46380409	46489873	54891550	55029984	ENSBTAG00000047167	CTNNA2
468	BLA	11	46785629	46819729	48586752	48604384
469	BLA	11	50507384	50590508	53190236	53432771
470	BLA	11	50507384	50590508	62793995	62803003
471	BLA	11	50507384	50590508	62805634	62808889
472	BLA	11	50507384	50590508	62810083	62881422
473	BLA	11	51034040	51109491	53190236	53432771
474	BLA	11	54040687	54062829	56382021	56452088
475	BLA	11	54040687	54062829	57790737	57826512
476	BLA	11	54857364	54875204	58318233	58347414
477	BLA	11	54891550	55029984	58318233	58347414
478	BLA	11	55667714	55683572	57582210	57783772
479	BLA	11	56253486	56258169	58701885	58741669
480	BLA	11	56253486	56258169	58798556	58867570
481	BLA	11	56621777	56639792	59142326	59229037
482	BLA	11	56891138	56999223	58377880	58407422
483	BLA	11	56891138	56999223	58933026	58971050
484	BLA	11	56891138	56999223	59142326	59229037
485	BLA	11	57007457	57108713	58657909	58667670
486	BLA	11	57116212	57226414	58798556	58867570
487	BLA	11	57116212	57226414	59142326	59229037
488	BLA	11	57116212	57226414	59286836	59296915
489	BLA	11	57232570	57353356	59142326	59229037
490	BLA	11	57232570	57353356	59286836	59296915
491	BLA	11	57391957	57486957	58798556	58867570
492	BLA	11	57391957	57486957	61537211	61725282
493	BLA	11	57997162	58008264	60288000	60296899
494	BLA	11	58377880	58407422	60288000	60296899
495	BLA	11	59142326	59229037	61318957	61384632
496	BLA	11	59142326	59229037	61440024	61510816
497	BLA	11	59286836	59296915	61318957	61384632
498	BLA	11	59286836	59296915	61440024	61510816
499	BLA	11	61318957	61384632	62603490	62761880
500	BLA	11	61440024	61510816	62883689	62910845
501	BLA	11	61537211	61725282	62883689	62910845
502	BLA	11	70694539	70784518	72469212	72519450	PREB	ABHD1
503	BLA	11	71115698	71128587	72469212	72519450
504	BLA	11	71115698	71128587	72523599	72661671
505	BLA	11	75694389	75726339	77165040	77167102
506	BLA	12	807074	836007	2202743	2299252
507	BLA	12	15258214	15394868	18719918	18836370
508	BLA	12	17870487	17922901	19000336	19102768	PHF11;PHF11;CAB39L;CAB39L	RCBTB2;SETDB2;RCBTB2;PHF11
509	BLA	12	19000336	19102768	20158596	20196879
510	BLA	12	23887998	23940231	27898697	28006576
511	BLA	12	25348901	25402181	27311934	27323133
512	BLA	12	25348901	25402181	29907764	29953971	TECR;DCLK1;DCLK1;DCLK1;DCLK1;DCLK1;DCLK1;DCLK1;NBEA;NBEA;SCAMP4;SCAMP4;EPN1;EPN1;EPN1	SOCS7;EPB41L1;METRNL;SOCS7;MAB21L1;LGR5;ISOC1;TECR;MAB21L1;DCLK1;DCLK1;NBEA;SOCS7;TECR;DCLK1
513	BLA	12	25940753	26235242	27311934	27323133
514	BLA	12	25940753	26235242	28941577	28980416	NBEA	MAB21L1
515	BLA	12	26359384	26530419	28941577	28980416
516	BLA	12	27311934	27323133	29907764	29953971
517	BLA	12	27688384	27810221	28941577	28980416
518	BLA	12	35416259	35549103	39853555	39937490
519	BLA	12	35416259	35549103	42026845	42064019
520	BLA	12	35416259	35549103	42104689	42199719
521	BLA	12	35582194	35612586	36756328	36768887
522	BLA	12	35801301	35990158	37865568	37903477
523	BLA	12	35801301	35990158	37908947	38084544
524	BLA	12	35801301	35990158	38102138	38497038
525	BLA	12	36814693	36906218	42273432	42321795
526	BLA	12	37025146	37035877	42273432	42321795
527	BLA	12	58120314	58157324	62486452	62518443
528	BLA	12	58120314	58157324	62061167	62090426
529	BLA	12	58389299	58454038	62382297	62430756
530	BLA	12	60336032	60380866	62382297	62430756
531	BLA	12	69524467	69546837	71278602	71300102
532	BLA	12	69524467	69546837	71324415	71332434
533	BLA	12	69524467	69546837	71383365	71404928
534	BLA	13	41140869	41213652	46596264	46676833
535	BLA	13	14045060	14214690	16706399	16773613
536	BLA	13	14045060	14214690	19754389	19796718
537	BLA	13	15932047	15947306	26716907	26738575
538	BLA	13	16341250	16373969	19754389	19796718	SEMA3C;SEMA3B;PLXNA4;PLXNA4;PLXNA4;SEMA3A;SEMA3A;SEMA3A;SEMA3F;SEMA3F;SEMA3F;NRP1;NRP1;NRP1;NRP1;NRP1;NRP1;NRP1;PLXNA3;PLXNA3;PLXNA3;PLXNA3;PLXNA3;PLXNA3;PLXNA3;PLXNA1;PLXNA1;PLXNA1;PLXNA1;PLXNA1;PLXNA1;PLXNA1;PLXNA1;PLXNA1;SEMA3D;SEMA3D;SEMA3D;SEMA3D;SEMA3D	PLXNA2;PLXNA2;PLXNA2;SEMA3C;SEMA3B;KDR;PLXNA2;PLXNA4;KDR;PLXNA2;PLXNA4;KDR;PLXNA2;SEMA3C;SEMA3B;PLXNA4;SEMA3A;SEMA3F;PLXNA2;SEMA3C;SEMA3B;PLXNA4;SEMA3A;SEMA3F;NRP1;KDR;PLXNA2;SEMA3C;SEMA3B;PLXNA4;SEMA3A;SEMA3F;NRP1;PLXNA3;PLXNA2;PLXNA4;NRP1;PLXNA3;PLXNA1
539	BLA	13	16706399	16773613	19754389	19796718
540	BLA	13	21411194	21442233	26716907	26738575
541	BLA	13	24276036	24337652	26716907	26738575
542	BLA	13	24670798	24685906	26716907	26738575
543	BLA	13	31215038	31235110	33066446	33139588
544	BLA	13	31215038	31235110	33327281	33374585
545	BLA	13	31215038	31235110	35380819	35406977
546	BLA	13	31215038	31235110	36762945	36874732
547	BLA	13	32926018	32927482	54932101	54956632	LAMA5;OSBPL2;OSBPL2	ADRM1;ADRM1;LAMA5
548	BLA	13	34518350	34589455	36363143	36367081	SVIL	ENSBTAG00000046981
549	BLA	13	34638109	34733286	36363143	36367081	SVIL	ENSBTAG00000046981
550	BLA	13	38610494	38643621	41491365	41526081	POLR3F;DTD1;DTD1;POLR2I;POLR2I;POLR2I;YARS;SEC23B;SEC23B;CSRP2BP;CSRP2BP;CSRP2BP;GMNC;SNX5;SNX5;SNX5;SNX5;POLR2L;POLR2L;POLR2L;POLR2L;POLR2L;POLR2L;POLR2L;RBBP9;RBBP9;RBBP9;RBBP9;RBBP9;RBBP9	REXO2;REXO2;POLR3F;REXO2;POLR3F;DTD1;DTD1;POLR3F;DTD1;POLR3F;DTD1;SEC23B;DTD1;POLR3F;DTD1;SEC23B;CSRP2BP;REXO2;POLR3F;DTD1;POLR2I;YARS;SEC23B;CSRP2BP;POLR3F;DTD1;SEC23B;CSRP2BP;SNX5;POLR2L
551	BLA	13	38865837	38910142	41140869	41213652
552	BLA	13	38865837	38910142	46767424	46842848
553	BLA	13	38913302	38992821	41140869	41213652
554	BLA	13	38913302	38992821	46767424	46842848
555	BLA	13	45834862	45846397	49836196	49920444
556	BLA	13	46079480	46140168	50593515	50681949
557	BLA	13	46143134	46157187	50593515	50681949
558	BLA	13	46681450	46743340	54041156	54368775	ARFGAP1;ARFRP1;GMEB2;GMEB2;GMEB2;CHRNA4;EEF1A2;C20orf195;C20orf195;C20orf195;ZGPAT;ZGPAT;ZGPAT;ZGPAT;ZGPAT;PPDPF;PPDPF;STMN3;STMN3;STMN3;STMN3;STMN3;RTEL1;RTEL1;RTEL1;RTEL1;RTEL1;RTEL1;RTEL1;PTK6;COL20A1;COL20A1	KCNQ2;SRMS;SRMS;ARFGAP1;ARFRP1;KCNQ2;ARFRP1;SRMS;ARFRP1;GMEB2;SRMS;ARFRP1;GMEB2;EEF1A2;C20orf195;ARFGAP1;GMEB2;SRMS;ARFRP1;GMEB2;C20orf195;ZGPAT;SRMS;ARFRP1;GMEB2;TNFRSF6B;C20orf195;RTEL;ZGPAT;SRMS;ARFGAP1;PPDPF
559	BLA	13	46915028	46960488	48933264	49118760
560	BLA	13	48189309	48253707	52170438	52377011
561	BLA	13	48284114	48325024	52170438	52377011
562	BLA	13	54932101	54956632	57358498	57372048	LAMA5;OSBPL2;OSBPL2;ATP5E	ADRM1;ADRM1;LAMA5;TUBB1
563	BLA	14	37411775	37450933	39891599	40032200
564	BLA	14	37411775	37450933	43145465	43153841
565	BLA	14	3184600	3218680	7597771	7599686
566	BLA	14	30056908	30090419	31395184	31485984
567	BLA	14	29983201	30054269	31395184	31485984
568	BLA	14	33364374	33398454	37411775	37450933
569	BLA	14	33364374	33398454	37469659	37570969	ENSBTAG00000037399	SULF1
570	BLA	14	33364374	33398454	43145465	43153841	ENSBTAG00000037399	SULF1
571	BLA	14	33731338	33740124	37411775	37450933
572	BLA	14	33731338	33740124	37469659	37570969
573	BLA	14	33731338	33740124	43145465	43153841
574	BLA	14	37469659	37570969	39891599	40032200
575	BLA	14	37469659	37570969	43145465	43153841
576	BLA	14	39535400	39631612	54397201	54440440
577	BLA	14	39535400	39631612	54489283	54527158
578	BLA	14	39891599	40032200	43145465	43153841			Scrotal circumference
579	BLA	14	43145465	43153841	44364643	44386439			Scrotal circumference
580	BLA	14	49866251	49901030	53627230	53740799
581	BLA	14	49866251	49901030	53794227	53892740
582	BLA	14	49866251	49901030	51391909	51502261
583	BLA	14	49866251	49901030	51879686	52028777
584	BLA	14	49866251	49901030	52973339	53051454
585	BLA	14	49866251	49901030	53905095	53911507
586	BLA	14	51391909	51502261	53627230	53740799
587	BLA	14	51391909	51502261	53794227	53892740
588	BLA	14	51391909	51502261	52973339	53051454
589	BLA	14	51391909	51502261	53905095	53911507
590	BLA	14	51550573	51566496	53627230	53740799
591	BLA	14	51799673	51827994	53794227	53892740
592	BLA	14	51879686	52028777	53627230	53740799
593	BLA	14	55106842	55125590	58377624	58389584
594	BLA	14	55138419	55180113	58377624	58389584
595	BLA	14	58262826	58281692	60303244	60369837
596	BLA	14	58291326	58341907	60303244	60369837
597	BLA	14	64989237	65078173	68002844	68046742
598	BLA	14	65909331	65940998	68002844	68046742
599	BLA	15	9870575	9923943	18805883	18807837
600	BLA	15	16019603	16026563	17663622	17733296
601	BLA	15	18789880	18797073	21918602	21926581
602	BLA	15	29360561	29381349	31608713	31616785
603	BLA	15	41787715	41801988	46637606	46785045
604	BLA	15	41817777	41888143	46637606	46785045			Body weight gain
605	BLA	15	42089255	42175691	43257919	43297402
606	BLA	15	45187002	45190214	46637606	46785045
607	BLA	15	45424351	45429967	46637606	46785045
608	BLA	15	45431737	45440773	46637606	46785045
609	BLA	15	45431737	45440773	55890454	56018455
610	BLA	15	45452022	45469823	46637606	46785045
611	BLA	15	46637606	46785045	49361295	49425357			Body weight gain
612	BLA	15	46637606	46785045	54437189	54529966
613	BLA	15	46637606	46785045	55705222	55852434
614	BLA	15	46637606	46785045	55890454	56018455
615	BLA	15	49430536	49493882	50559153	50625124
616	BLA	15	49430536	49493882	50631564	50647204
617	BLA	15	49511886	49547066	54437189	54529966	LOC523923	ARRB1
618	BLA	15	49658993	49677193	54437189	54529966	LOC519176	ARRB1
619	BLA	15	49785101	49840121	54532965	54536570	LOC523778	ARRB1
620	BLA	15	50953208	50976847	53339378	53396683	DNAJB13;RRM1	PAAF1;LOC618173
621	BLA	15	51128234	51194022	53339378	53396683	DNAJB13	PAAF1
622	BLA	15	53339378	53396683	54437189	54529966	DNAJB13	PAAF1
623	BLA	15	54437189	54529966	55705222	55852434
624	BLA	15	54437189	54529966	55890454	56018455
625	BLA	15	55890454	56018455	59796390	59809005
626	BLA	15	62072566	62163917	67436487	67461707
627	BLA	15	62240596	62283821	67436487	67461707
628	BLA	15	62240596	62283821	67978513	67985392
629	BLA	15	62297501	62341862	67436487	67461707
630	BLA	15	62297501	62341862	67978513	67985392
631	BLA	15	74536030	74598324	76650509	76708494
632	BLA	15	76727943	76772838	83480538	83526861
633	BLA	16	8960287	8990478	10749554	10788420
634	BLA	16	16584532	16644726	19679638	19704702
635	BLA	16	17595925	17620484	19679638	19704702
636	BLA	16	32754885	32803046	58032090	58083199
637	BLA	16	38840999	38925100	39943366	39973047
638	BLA	16	43840320	44053560	52389696	52390812	TMEM201	SLC25A33
639	BLA	16	43840320	44053560	52391502	52402527	TMEM201	SLC25A33
640	BLA	16	44861379	45011618	47996686	48055006
641	BLA	16	47715142	47722827	49749293	49784979
642	BLA	16	48550327	48554269	49749293	49784979
643	BLA	16	48566070	48604022	49749293	49784979
644	BLA	16	48604904	48649527	49749293	49784979
645	BLA	16	48657441	48687445	49749293	49784979
646	BLA	16	54723386	54831071	56281484	56291545
647	BLA	16	54908083	54918209	60129657	60180378
648	BLA	16	55483006	55527345	60129657	60180378
649	BLA	16	66026746	66076896	68130763	68149707
650	BLA	17	715861	729934	1798278	1827553
651	BLA	17	1411403	1440222	2738998	2802744
652	BLA	17	4610521	4643953	6842108	7010258
653	BLA	17	13731790	13777099	50332703	50375197
654	BLA	17	13731790	13777099	50389847	50410791
655	BLA	17	13825274	13894061	50332703	50375197
656	BLA	17	13825274	13894061	50389847	50410791
657	BLA	17	16404557	16444785	17500212	17543689
658	BLA	17	16404557	16444785	17548562	17591174
659	BLA	17	22566730	22575918	23911178	23924503
660	BLA	17	25375049	25456085	27058546	27111693
661	BLA	17	25710899	25760303	27196904	27217619
662	BLA	17	25761765	25776770	27196904	27217619
663	BLA	17	30163157	30211363	32201652	32209195
664	BLA	17	34752372	34828228	36481802	36497286	NUDT6	FGF2
665	BLA	17	35014567	35068386	38155919	38179000
666	BLA	17	35014567	35068386	38185037	38193078
667	BLA	17	35014567	35068386	40708497	40728120
668	BLA	17	35186932	35290999	38155919	38179000
669	BLA	17	35186932	35290999	38185037	38193078
670	BLA	17	35186932	35290999	40708497	40728120
671	BLA	17	36952264	36962068	40708497	40728120
672	BLA	17	38155919	38179000	40708497	40728120
673	BLA	17	38185037	38193078	40708497	40728120
674	BLA	17	54062683	54148102	56398807	56515535
675	BLA	17	38254872	38356599	40708497	40728120
676	BLA	17	46718235	46792851	47990873	48042363
677	BLA	17	46718235	46792851	49939435	50011003
678	BLA	17	46903612	46914285	47990873	48042363
679	BLA	17	46903612	46914285	49939435	50011003
680	BLA	17	46903612	46914285	50457707	50496109
681	BLA	17	47990873	48042363	49939435	50011003
682	BLA	17	49639041	49663920	53073431	53090359
683	BLA	17	62543201	62552730	63710244	63714689
684	BLA	17	62543201	62552730	63723086	63739531
685	BLA	18	21391728	21429894	22448664	22526902
686	BLA	18	18878239	18886449	21391728	21429894
687	BLA	18	18878239	18886449	22448664	22526902
688	BLA	18	20224662	20243591	22315258	22366104
689	BLA	18	20248398	20268183	22315258	22366104
690	BLA	18	22448664	22526902	24309269	24512584
691	BLA	18	22448664	22526902	24781539	24828357
692	BLA	18	22448664	22526902	29683794	29742065
693	BLA	18	28791580	28831972	31193274	31226564
694	BLA	18	28843668	28934280	31193274	31226564
695	BLA	18	35921303	35977294	37124708	37153759
696	BLA	18	35988206	36031507	37124708	37153759
697	BLA	18	44015327	44029406	56599415	56615358
698	BLA	18	44082710	44147902	56599415	56615358	EMC10	FAM71E1
699	BLA	18	48520510	48567886	51835086	51854284
700	BLA	20	4276660	4308733	6872637	6890422
701	BLA	20	7740947	7765280	10033030	10062969
702	BLA	20	14970610	14983652	18635820	18711402
703	BLA	20	64324429	64365647	65412589	65458649
704	BLA	20	65412589	65458649	66831839	66856986
705	BLA	21	5479714	5537233	6718067	6774623
706	BLA	21	5479714	5537233	6791778	7043529
707	BLA	21	5542413	5556445	6718067	6774623
708	BLA	21	5542413	5556445	6791778	7043529
709	BLA	21	16384891	16396606	29160184	29268810
710	BLA	21	19588655	19620522	32486963	32500772
711	BLA	21	38504846	38528956	42654771	42686881
712	BLA	21	27940990	27982961	33209182	33312928	SNUPN;SNUPN	CSPG4;PTPN9
713	BLA	21	38602206	38630145	42654771	42686881
714	BLA	21	38652198	38661237	42654771	42686881
715	BLA	21	39286533	39330776	44733525	44793628
716	BLA	21	42756080	42780732	45087581	45155879
717	BLA	21	42793436	42842345	45087581	45155879
718	BLA	21	48056735	48125756	49318678	49387921
719	BLA	21	48056735	48125756	50573373	50641447
720	BLA	21	48239617	48273473	49318678	49387921
721	BLA	21	48239617	48273473	50573373	50641447
722	BLA	21	48383772	48393261	50573373	50641447
723	BLA	21	56609576	56648267	61148812	61179827	BDKRB2	BDKRB1
724	BLA	21	61078210	61089459	63345958	63365720
725	BLA	22	12718037	12752916	14562256	14584505
726	BLA	22	26920207	26974000	30259035	30341490
727	BLA	23	5694573	5725402	9165366	9370103
728	BLA	23	16419374	16461983	17775762	17785078
729	BLA	23	16463240	16516161	17775762	17785078
730	BLA	23	27172078	27173912	32210442	32241558
731	BLA	23	29542474	29586411	30587347	30622079
732	BLA	23	29542474	29586411	30720480	30772752
733	BLA	23	29542474	29586411	30837255	30854848
734	BLA	23	29542474	29586411	30871424	30915927
735	BLA	23	29672380	29692560	30720480	30772752
736	BLA	23	29672380	29692560	30837255	30854848
737	BLA	23	29672380	29692560	30871424	30915927
738	BLA	23	29712347	29723751	30837255	30854848
739	BLA	23	29712347	29723751	30871424	30915927
740	BLA	23	29768855	29783949	30837255	30854848
741	BLA	23	29768855	29783949	30871424	30915927
742	BLA	23	32210442	32241558	33857224	33865672
743	BLA	23	32210442	32241558	33867636	33881708
744	BLA	23	45857939	45899420	48831654	48849447
745	BLA	23	45857939	45899420	49902529	49965573
746	BLA	23	46129475	46187416	48508639	48544419
747	BLA	24	6222395	6236377	8397234	8424946
748	BLA	24	6222395	6236377	8808680	8900714
749	BLA	24	6222395	6236377	9137085	9162968
750	BLA	24	6222395	6236377	9179669	9190012
751	BLA	24	6222395	6236377	9933654	9998208
752	BLA	24	6222395	6236377	10018141	10062096
753	BLA	24	6222395	6236377	10293203	10298305
754	BLA	24	7316046	7321561	13270387	13326047
755	BLA	24	7316046	7321561	13727724	13762264
756	BLA	24	6920854	6935753	9137085	9162968
757	BLA	24	6920854	6935753	9179669	9190012
758	BLA	24	7837523	7892061	13270387	13326047
759	BLA	24	7837523	7892061	13727724	13762264
760	BLA	24	7981355	8063828	10790772	10804020	CDH6;CTNNA1;CTNNA1;CTNNB1;CTNNB1;CTNNB1;JUP;JUP;JUP;JUP;CDH9;CDH9;CDH9;CDH9;CDH9;CDH7;CDH7;CDH7;CDH7;CDH7;CDH7;CDH15;CDH15;CDH15;CDH15;CDH15;CDH15;CDH15;CDH12;CDH12;CDH12;CDH12;CDH12;CDH12;CDH12;CDH12;CTNND1;CTNND1;CTNND1;CTNND1;CTNND1;CTNND1;CTNND1;CTNND1;CTNND1;CDH17;CDH17;CDH17;CDH17;CDH17;CDH17;CDH17;CDH17;CDH17;CDH17	CDH10;CDH10;CDH6;CDH10;CDH6;CTNNA1;CDH10;CDH6;CTNNA1;CTNNB1;CDH10;CDH6;CTNNA1;CTNNB1;JUP;CDH10;CDH6;CTNNA1;CTNNB1;JUP;CDH9;CDH10;CDH6;CTNNA1;CTNNB1;JUP;CDH9;CDH7;CDH10;CDH6;CTNNA1;CTNNB1;JUP;CDH9;CDH7;CDH15;CDH10;CDH6;CTNNA1;CTNNB1;JUP;CDH9;CDH7;CDH15;CDH12;CDH10;CDH6;CTNNA1;CTNNB1;JUP;CDH9;CDH7;CDH15;CDH12;CTNND1
761	BLA	24	7981355	8063828	10834386	10860433	CDH6;CTNNA1;CTNNA1;CTNNB1;CTNNB1;CTNNB1;JUP;JUP;JUP;JUP;CDH9;CDH9;CDH9;CDH9;CDH9;CDH7;CDH7;CDH7;CDH7;CDH7;CDH7;CDH15;CDH15;CDH15;CDH15;CDH15;CDH15;CDH15;CDH12;CDH12;CDH12;CDH12;CDH12;CDH12;CDH12;CDH12;CTNND1;CTNND1;CTNND1;CTNND1;CTNND1;CTNND1;CTNND1;CTNND1;CTNND1;CDH17;CDH17;CDH17;CDH17;CDH17;CDH17;CDH17;CDH17;CDH17;CDH17	CDH10;CDH10;CDH6;CDH10;CDH6;CTNNA1;CDH10;CDH6;CTNNA1;CTNNB1;CDH10;CDH6;CTNNA1;CTNNB1;JUP;CDH10;CDH6;CTNNA1;CTNNB1;JUP;CDH9;CDH10;CDH6;CTNNA1;CTNNB1;JUP;CDH9;CDH7;CDH10;CDH6;CTNNA1;CTNNB1;JUP;CDH9;CDH7;CDH15;CDH10;CDH6;CTNNA1;CTNNB1;JUP;CDH9;CDH7;CDH15;CDH12;CDH10;CDH6;CTNNA1;CTNNB1;JUP;CDH9;CDH7;CDH15;CDH12;CTNND1
762	BLA	24	7981355	8063828	13270387	13326047
763	BLA	24	7981355	8063828	13727724	13762264
764	BLA	24	8168002	8178163	10834386	10860433
765	BLA	24	8168002	8178163	13270387	13326047
766	BLA	24	8168002	8178163	13727724	13762264
767	BLA	24	10834386	10860433	13270387	13326047
768	BLA	24	10834386	10860433	13727724	13762264
769	BLA	24	12567392	12618297	13727724	13762264
770	BLA	24	16330884	16371681	22099043	22160932
771	BLA	24	17923469	17972092	20462404	20498746
772	BLA	24	23021459	23054671	24737153	24786433
773	BLA	24	24454018	24460340	26314500	26327362
774	BLA	24	38733184	38776253	41338197	41364780
775	BLA	24	49516509	49580057	54720153	54734693
776	BLA	24	49516509	49580057	54737023	54762716
777	BLA	25	8495690	8530277	9687538	9755324
778	BLA	25	22027175	22048526	30577132	30716982
779	BLA	26	17001768	17031674	20628797	20637620
780	BLA	26	18330943	18353874	19398080	19437384
781	BLA	26	50237083	50249451	51379539	51403523
782	BLA	26	50252023	50282163	51379539	51403523
783	BLA	26	50408575	50415460	51536112	51542807
784	BLA	26	25809196	25814250	50558999	50569877
785	BLA	26	25870698	25885681	50558999	50569877
786	BLA	26	25886660	25909399	50558999	50569877
787	BLA	26	43422606	43461926	44618631	44655534
788	BLA	27	1865958	2025601	3445171	3512777
789	BLA	27	30977197	30984985	32154917	32160997
790	BLA	27	36507424	36548512	37854574	37868726
791	BLA	28	2164970	2171301	9669513	9682295
792	BLA	28	2947368	2993013	26124736	26160377
793	BLA	28	9092496	9111426	26124736	26160377
794	BLA	28	19012571	19073440	27615504	27621914
795	BLA	29	21310005	21392264	28126370	28154066
